# Supplementary material for: Integrated network analysis reveals new genes suggesting COVID-19 chronic effects and treatment
Source: Brief Bioinform. 2021 Feb 11;22(2):1430–41. doi: 10.1093/bib/bbaa417 (PMC7929418; doi:10.1093/bib/bbaa417)
Supplement: Supplementary_file_S2_A549_bbaa417 [file supplementary_file_s2_a549_bbaa417.txt]

	Series2_A549_Mock_1	Series2_A549_Mock_2	Series2_A549_Mock_3	Series2_A549_SARS.CoV.2_1	Series2_A549_SARS.CoV.2_2	Series2_A549_SARS.CoV.2_3	Series3_A549_Mock_1	Series3_A549_Mock_2	Series3_A549_RSV_1	Series3_A549_RSV_2	Series4_A549_Mock_1	Series4_A549_Mock_2	Series4_A549_IAV_1	Series4_A549_IAV_2	Series5_A549_Mock_1	Series5_A549_Mock_2	Series5_A549_Mock_3	Series5_A549_SARS.CoV.2_1	Series5_A549_SARS.CoV.2_2	Series5_A549_SARS.CoV.2_3	Series6_A549.ACE2_Mock_1	Series6_A549.ACE2_Mock_2	Series6_A549.ACE2_Mock_3	Series6_A549.ACE2_SARS.CoV.2_1	Series6_A549.ACE2_SARS.CoV.2_2	Series6_A549.ACE2_SARS.CoV.2_3	Series8_A549_Mock_1	Series8_A549_Mock_2	Series8_A549_Mock_3	Series8_A549_RSV_1	Series8_A549_RSV_2	Series8_A549_RSV_3	Series8_A549_HPIV3_3	Series8_A549_HPIV3_2	Series8_A549_HPIV3_1
WASH7P	3.49568745565596	3.9998208977289	4.04965864904688	2.62198263045081	3.95773585596898	3.16907685719185	10.7758788230754	8.86204239153995	9.69010521265996	12.838710827978	4.04520521211611	1.59556404390425	0.409473833716243	1.68606872706688	3.40251707083768	2.99381628986792	2.25167139984091	2.27730071200611	2.55976720697206	2.02480074582555	2.25577654368748	2.57233562206358	2.01834838932835	0.258226741983216	1.80758719388251	4.05337734385776	28.0733912333852	3.39394729836448	2.43413388153677	1.48991716723485	1.50858780842826	2.58297976946522	0.938676858577587	2.12760263069712	0.97029032790792
LOC729737	0.565478853120817	0.279057271934575	0.736301572553979	0.322705554517023	0.500979222274555	0.660224345248303	6.32497235267472	6.57729708747106	7.0300763307533	3.28432137459903	0.269680347474407	0.66481835162677	0	1.12404581804459	0.372150304622871	0.7908193973236	0.669415821574325	0.0599289661054239	0.70802071682206	0.124603122820034	0.792570136971276	1.28616781103179	1.65137595490501	2.32404067784895	1.80758719388251	1.01334433596444	1.65137595490501	0.598931876181968	0.579555686080182	1.07605128744739	1.50858780842826	0.830243497328107	0.234669214644397	0.462522311021114	0.346532259967114
LOC100133331	2.77598709713856	2.13943908483174	2.45433857517993	1.81521874415826	2.10411273355313	2.37680764289389	7.4376989702749	6.43882767510324	4.75005157483331	4.7771947266895	4.31488555959052	1.86149138455496	1.36491277905414	1.68606872706688	2.6050521323601	2.88084209025026	3.28622312409214	1.85779794926814	2.39637781078236	3.08392728979583	1.58514027394255	1.28616781103179	1.74311906351085	2.32404067784895	2.71138079082377	6.08006601578664	3.71559589853628	1.99643958727323	2.78186729318488	2.56596845468223	1.6762086760314	2.21398265954162	1.56446143096264	1.66508031967601	1.59404839584873
LOC100288069	1.18236487470716	1.67434363160745	0.613584643794982	1.21014582943884	0.851664677866743	0.924314083347624	0.409951911747435	0.83081647420687	0.76000825197333	0.895724011254282	1.34840173737204	1.99445505488031	1.09193022324332	1.68606872706688	0.956957926173096	0.7908193973236	1.27797565936917	0.958863457686782	1.36157830158088	1.37063435102037	0.487735468905401	1.28616781103179	0.825687977452507	1.03290696793287	0.903793596941257	1.01334433596444	0	1.19786375236394	0.927289097728292	0.496639055744948	0.838104338015702	0.922492774809007	0.547561500836926	1.57257585747179	0.831677423921074
LINC00115	1.49080788550034	1.39528635967287	0.245433857517993	0.685749303348674	0.651272988956921	1.05635895239728	2.22545323520036	1.66163294841374	2.47002681891332	1.79144802250856	1.34840173737204	1.46260037357889	0.545965111621658	0	0.79746493847758	0.564870998088286	0.973695740471746	0.119857932210848	0.653557584758825	0.498412491280134	2.6825450789797	1.92925171654768	2.56880704096335	27.1138079082377	21.6910463265902	15.2001650394666	0	2.59537146345519	1.15911137216036	0.662185407659931	1.00572520561884	2.12173338206072	0.860453787029454	1.2025580086549	0.693064519934229
SAMD11	52.0754616555807	48.0908698633917	55.9589195141024	42.4357804189885	48.1441032605847	47.5361528578778	130.950353523895	101.775018090342	88.540961354893	78.8237129903768	30.2041989171336	28.9860801309272	3.00280811391912	16.8606872706688	129.82729198415	115.346657809628	115.443801229681	42.6694238670618	37.7974136518853	40.869824284971	20.7897243620927	18.6494332599609	21.4678874137652	44.15677287913	50.6124414287104	52.6939054701509	386.009129459047	83.8504626654755	79.6309512674171	12.4159763936237	16.0916032899015	9.59392485801368	25.422498253143	24.0511601730979	14.6929678226056
NOC2L	112.478884602577	117.204054212521	131.307113772126	95.8032114972413	118.231096456795	122.405593609035	139.149391758844	112.644866961215	120.461307937773	153.765955265318	117.850311846316	113.152083446876	72.8863424014913	105.660306896191	127.647554485645	125.401361575599	130.718653158332	65.9817916820717	54.0274270067295	62.6753707784769	126.323486446499	122.829025953536	143.669708076736	95.0274410498236	103.032470051303	85.120924221013	442.98159990327	161.112674692949	133.529630072874	115.220260932828	130.073793260037	122.230292662193	109.590523238933	141.531827172461	83.4449682000811
KLHL17	16.2960724035726	20.2781617605791	19.0211239576444	16.1756159201658	19.4880917464802	21.7213809586692	38.7697379395432	30.6017401332864	50.3505466932331	43.5919018810417	15.1020994585668	11.3019119776551	4.64070344878409	10.6784352714236	22.1695252896767	21.2956366279284	20.2041866147887	8.15033939033765	9.8578269034456	11.8061458871982	12.1324197890218	12.8616781103179	15.3210991371743	18.3340986808084	21.6910463265902	17.2268537113955	21.8807314024914	13.5757891934579	12.2865805448999	7.36681266021673	9.21914771817273	6.27295086870125	5.00627657908046	8.60291498499272	3.88116131163168
PLEKHN1	5.86041720507029	6.79039361707465	7.24029879678079	5.68768539836253	5.56086936724756	6.40417614890853	10.365926911328	9.13898121627557	22.0402393072266	16.7201815434133	4.85424625453933	4.65372846138739	1.09193022324332	0.562022909022294	5.95440487396593	5.87465838011817	6.02474239416893	4.25495659348509	4.30258743299559	5.23333115844141	3.71898295040368	5.78775514964305	3.7614674528392	3.61517438776503	8.13414237247132	10.1334433596444	9.49541174070383	5.59003084436503	3.36142297926506	7.28403948425924	7.20769730693504	8.02568714083837	4.69338429288793	7.49286143854204	2.14850001179611
HES4	15.7820007189174	16.0923026815605	15.0941822373566	12.9082221806809	14.5784953681895	15.9114067204841	17.1008511757502	18.7626053758385	75.8108231343397	48.3690966077312	10.2478532040275	8.50967490082265	3.41228194763536	5.05820618120065	8.71894999402154	8.75550047036843	8.76326166424571	6.95176006822917	7.57037535678972	5.82519599183657	6.34056109577021	5.14467124412716	11.1009161413059	11.1037499052783	33.4403630868265	26.3469527350754	23.5321073573964	5.19074292691039	3.70915639091317	11.5882446340488	8.04580164495074	7.84118858587656	9.30854551422773	9.99048191805606	6.16827422741463
ISG15	4.6266451618976	3.90680180708405	4.54052636408287	57.1995595381424	62.2216194064997	57.9016750782761	56.1634119093987	48.3258249163663	1102.20196742432	1252.81931707432	10.5175335515019	16.3545314500185	7.91649411851403	7.30629781728983	4.62529664316996	2.65489369101494	3.4687910754306	4.55460142401221	2.55976720697206	3.42658587755093	5.12122242350671	4.50158733861126	5.77981584216755	7.74680225949649	5.42276158164754	4.05337734385776	31.3761431431953	3.99287917454645	2.89777843040091	134.589184106881	183.377229157836	125.92026376143	248.984036737705	261.880132500155	178.256194527084
AGRN	464.823617265312	433.934057858263	429.754684514005	383.656566126426	448.226110169044	464.73191662028	609.481363650794	550.2082100435	904.789823974249	832.426181125646	290.985094924886	238.137933552709	56.0979152191253	171.979010160822	339.188420499131	354.061141601738	365.866174482259	359.154293869805	367.517215162712	337.394105815946	510.598069010341	538.261228916804	584.587088036375	406.448891881583	542.276158164755	357.710550595447	240.275201438679	330.410751693719	288.270998256283	406.333520775325	455.928759880542	385.140733482761	219.728607978703	317.290305360484	140.969323354622
C1orf159	18.660802152987	17.0224935880091	17.6712377412955	14.3200589816929	18.8869166797507	18.9484387086263	26.4711805871201	21.7396977417464	38.3804167246532	33.1417884164084	10.5175335515019	11.7008029886311	5.18666856040575	14.6125956345797	17.1720783418839	14.4042104512513	15.2748519286505	5.87303867833154	5.66416573457648	5.79404521113156	10.6692133823056	12.218594204802	13.1192645306343	8.26325574346292	9.94172956635383	14.1868207035022	77.6146698805356	18.566888161641	14.6048032892206	10.3466469946864	12.4039442026324	10.3319190778609	7.0400764393319	13.0431291707954	5.61382261146725
SDF4	141.472527617135	152.923385020147	167.631324684789	123.676903768649	152.698466949284	152.181711579734	248.723681313051	206.734832665143	274.742983088359	258.565664582069	112.726385244302	114.348756479804	98.2737200918984	132.075383620239	142.799388316719	133.930913646733	160.294661275161	95.0473402432023	86.4329905843545	93.3588897729102	144.369698795999	145.336962646592	159.44952275694	108.713458374934	154.548705076955	120.587975979768	461.146735407225	148.734749251855	145.700299480558	129.208927669644	162.592241575046	147.414345414479	103.01978522889	143.566925340954	87.3954359637062
B3GALT6	42.2566924786647	40.649342611803	46.0188482846237	32.8756283664217	42.13235259329	41.0659542744444	50.6583433802188	40.0176601742976	46.5505054333665	57.027762049856	29.6648382221848	34.3046269439413	12.0112324556765	23.0429392699141	32.8555554652763	30.8419564956204	29.6368641006088	22.7130781539557	19.2799487503853	22.148205081261	27.8009217276078	33.4403630868265	34.311922618582	34.8606101677342	48.8048542348279	40.5337734385776	118.899068753161	31.7433894376443	22.370849482695	16.2235424876683	14.4153946138701	16.0513742816767	16.2703988820115	23.4036289376684	18.0889839702834
UBE2J2	35.2139103988873	34.9751780824667	38.6558325590839	33.4807012811412	36.1706998482228	39.1513036732243	49.8384395567239	47.3565390297916	55.4806023940531	57.9234860611102	34.7887648241986	31.6453535374342	17.6073748497985	33.7213745413377	32.96188412374	30.8419564956204	30.1845679546241	25.589668527016	24.5628725605192	27.7553456081625	34.4463174914439	27.6526079371835	32.4770604464653	42.0909589432643	38.8631246684741	23.3069197271821	89.587145553597	31.7433894376443	27.8186729318488	29.136157937037	31.009860506581	29.1507716839646	22.3717984627658	27.7513386612668	17.9503710662965
SCNN1D	7.14559641670851	7.81360361416809	5.27682793663685	4.9212597063846	4.20822546710626	5.47986206556091	31.097780733984	21.8089324479303	32.3003507088665	25.6774216559561	6.47232833938578	4.9196558020381	1.50140405695956	3.37213745413377	5.58225456934306	5.08383898279457	6.32902231306635	4.0152407290634	4.08473490474265	5.23333115844141	5.48702402518576	4.50158733861126	4.86238475610921	3.35694764578181	6.3265551785888	0	12.7981636505139	2.39572750472787	3.59324525369713	1.57269034319234	1.50858780842826	1.01474205228991	1.72090757405891	3.14515171494357	1.38612903986846
ACAP3	33.1576236602661	33.0217771789247	34.851607767555	23.194461730911	28.1049343696025	28.6537365837763	82.6345924965188	72.3502679621816	69.160750929573	69.5678982074159	26.9680347474407	23.9334606585637	6.55158133945989	14.0505727255574	27.8581085174835	27.5092176068995	28.0546085223422	8.33012628865392	12.5265203745441	12.4603122820034	43.3474897989675	39.8712021419855	51.3761408192671	37.4428775875664	41.5745054592978	21.2802310552532	64.4036622412955	23.5579871298241	22.9504051687752	11.0916055783038	14.2477737462669	10.3319190778609	8.21342251255388	13.5056514818165	8.10885488323047
PUSL1	14.0855641595549	14.6970163218876	18.4075393138495	10.9719888535788	13.8270265347777	13.4025542085405	18.3892714698135	16.6163294841374	18.8102042363399	17.0187562138314	8.89945146665545	10.903020966679	1.50140405695956	10.1164123624013	11.0581804802224	10.4501134646333	12.1711967558968	7.55104972928341	5.93648139489266	5.63829130760652	15.0588326024542	13.5047620158338	15.504585354386	10.3290696793287	18.0758719388252	16.213509375431	64.8165062300218	14.9732969045492	8.22969074233859	6.12521502085436	7.71055990974446	6.54969870114395	5.47561500836926	9.89797745585184	2.56433872375665
DVL1	87.0323362121404	85.3915252119798	88.3561887064774	70.8742074108012	80.8580464751131	87.8758603525491	105.943286907302	84.3278721319973	132.241435843359	114.652673440548	67.4200868686019	59.8336516464093	28.5266770822316	69.1288178097422	65.7111109305526	63.4350130853145	67.002438141212	63.344917173433	58.8746457603574	63.018029366232	73.830956605555	89.3886628667094	86.788980741119	84.698371370495	103.936263648245	68.9074148455819	77.2018258918094	74.4671966052913	66.8807261736531	80.7038465585541	97.0524823422183	89.1128020465501	56.0859423000108	84.734087379068	42.4848550719682
MXRA8	6.37448888972558	5.20906907611206	6.01312950919082	3.02536457359709	3.65714832260425	3.56521146434083	14.5825751464445	17.1702071336086	14.6301588504866	10.4501134646333	3.23616416969289	3.1911280878085	0.136491277905414	1.12404581804459	0	0	0	0.0599289661054239	0.108926264126471	0.18690468423005	0.487735468905401	0	0.458715543029171	2.32404067784895	2.71138079082377	1.01334433596444	0.412843988726253	0	0	0	0	0	0	0	0
AURKAIP1	95.4117046720216	99.2513697180637	100.382447724859	79.3452282168731	95.2862480766203	95.9966197991032	155.48890366992	117.69900051264	135.091466788259	155.557403287827	76.8588990302061	69.2740722395094	18.1533399614201	47.771947266895	92.8780831680222	74.3370233484184	78.8084989944319	33.3804341207211	29.9002595027162	31.9295502226336	75.2941630122712	52.7328802523034	70.7339367350981	52.1618018806097	77.7262493369481	55.7339384780442	622.56873499919	90.2390693447498	69.5466823296219	53.223152140667	65.0368966300185	58.3937926454102	33.0883592648599	61.7929807524208	17.9503710662965
CCNL2	90.0653591516066	107.437049694811	102.71406937128	91.8500684544077	102.650642644056	116.991753977999	313.613212486788	278.946631214957	343.143725765959	311.413381246072	87.6461129291824	78.5815291622842	38.4905403693269	64.0706116285416	103.138798709767	101.337857057038	89.2757282045032	110.149439701769	101.138036241428	126.098360293874	185.217544316826	146.623130457624	189.724748596865	162.424620707443	142.799388316719	112.481221292053	78.8532018467144	78.6597197385651	63.8670366060361	56.8651718827966	63.6959296891934	58.3015433679293	50.1409888623527	59.4803691973152	42.8313873319353
LOC148413	15.2165218657965	16.2783408628502	17.0576530975005	11.8594291285006	15.2297683571465	16.1754964585834	25.7684058812674	24.6475554014705	23.3702537481799	22.094525610939	17.2595422383621	17.1523134719707	5.45965111621658	12.9265269075128	18.7138438896072	16.3812589445603	16.1876916853428	15.4616732551994	13.180077959303	14.5785653699439	19.7532864906687	20.5786849765086	21.2844011965535	25.5644474563384	26.2100143112965	22.2935753912177	20.2293554475864	14.9732969045492	15.879825798597	8.44286394766412	10.3924937913947	9.31717702557098	9.2303224426796	14.0606782550419	7.41579036329624
MRPL20	62.9737813702729	66.8807261736531	66.7580092448941	66.5983588134507	71.6901267074888	66.8147037391282	80.4677038201395	66.8807261736531	77.710843764273	87.1838037620834	67.6897672160763	74.3266917118729	69.3375691759505	101.164123624013	66.1364255644073	59.5374031985053	61.2819756659405	45.7857301045438	36.9804666709368	43.6733945484218	84.4392030542475	74.5977330398438	82.8440270710682	69.4629935934852	54.2276158164754	61.8140044938308	317.477027330489	69.0768097196536	58.1873908824503	49.2500396947074	59.1701662639086	51.3828475568617	58.3544113749066	60.4054138193575	59.6728551663371
VWA1	25.1895125481091	22.97571538928	29.4520629021591	27.1879429680592	29.9585574920184	28.9838487564005	63.6596754384946	53.7953667048948	65.9307158586864	65.0892781511445	25.3499526625943	28.188298108975	4.23122961506785	16.8606872706688	27.698615529788	26.4359627105318	25.8637931062808	10.8471428650817	14.2693406005677	14.2047560014838	4.57252002098813	5.14467124412716	6.14678827659088	8.00502900147971	6.3265551785888	8.10675468771552	94.541273418312	26.1533585932793	24.6890722270158	9.18782253128155	9.21914771817273	10.1474205228991	7.97875329790949	12.2105890109574	5.89104841944094
ATAD3B	1.9534724016901	2.69755362870089	3.4360740052519	1.61352777258512	2.2544065002355	2.24476277384423	4.09951911747435	2.70015354117233	1.90002062993333	3.58289604501713	1.07872138989763	0.66481835162677	0.136491277905414	1.12404581804459	2.3392304862009	1.80758719388251	2.49509533495885	1.07872138989763	0.762483848885295	0.623015614100168	2.62157814536653	1.28616781103179	2.66055014956919	2.06581393586573	0.903793596941257	1.01334433596444	13.6238516279664	0.998219793636613	0.579555686080182	1.82100987106481	1.00572520561884	1.01474205228991	0.469338429288793	1.11005354645067	0.554451615947383
ATAD3A	42.8735785002511	43.8119916937282	45.1598297833107	33.1579957266241	40.3789253153291	43.3767394828135	36.4857201455218	25.0629636385739	28.8803135749865	40.9047298472789	36.6765272565194	27.6564434276736	14.8775492916902	26.9770996330701	34.8226356468543	34.1746953843413	36.57444625147	18.5779794926814	11.8729627897853	15.0769778612241	33.3489126864068	32.7972791813106	33.4862346411294	26.5973544242713	26.2100143112965	26.3469527350754	163.486219535596	40.7273675803738	30.8323624994657	30.7088482802293	34.8651404614532	34.5012297778569	25.5789443962392	34.4116599399709	17.6038388063294
SSU72	103.328408615713	107.716106966746	109.831651239302	101.248867729716	104.103482388652	110.257465656467	126.733705288779	112.783336373583	143.831561685953	125.401361575599	105.984376557442	111.024664721671	206.374812192987	134.323475256328	102.447662429753	103.258418450539	92.9270872312723	90.0133070903467	84.5267809621413	94.3245639747655	59.5037272064589	48.874376819208	70.1834780834631	60.6832843660559	70.4959005614181	71.9474478534753	294.357763961819	106.809517919118	96.3221550265263	96.182430462605	112.473602161707	98.2454805171593	113.50167681634	84.4565739924554	114.286339337154
MIB2	24.7268480319194	21.3943908483174	27.1204412557382	19.4833478539653	21.1413231799862	25.3526148575348	67.8763236736111	51.1644478699064	67.8307364886197	51.0562686414941	18.3382636282597	17.5512044829467	7.78000284060862	15.7366414526242	23.2328118743135	22.4818657239138	24.2206815442347	12.165580119401	10.9470895447103	13.0833278961035	43.5913575334202	39.2281182364696	56.6054980097996	45.4479065890461	88.5717725002432	41.547117774542	60.6880663427593	16.7700925330951	16.4593814846772	9.02227617936656	7.54293904214132	11.8079075175553	5.31916886527299	12.025580086549	6.30688713140148
CDK11B	25.6007698958334	29.9521471876443	28.9611951871232	20.9355228492919	28.3053260585123	25.682727030159	32.1519427927632	26.0322495251486	34.2003713387998	32.8432137459903	22.3834688403758	20.7423325707552	15.4235144033118	25.2910309060033	25.6252066897462	25.0802723151199	24.890097365809	16.6602525773078	13.7247092799353	17.5067387562147	20.9726251629322	19.9356010709927	20.5504563277068	25.8226741983216	26.2100143112965	16.213509375431	37.5688029740891	27.5508663043705	23.9936054037196	24.6664064353324	26.4840970812962	23.7080643125915	18.7735371715517	25.346222643957	17.2573065463623
SLC35E2B	43.3362430164408	47.253698047588	46.8778667859366	37.3128297410308	40.5292190820115	40.4057299291961	42.0493532335227	44.6563854886193	37.8104105356732	31.9474897347361	44.4972573332772	42.5483745041133	18.6993050730418	17.4227101796911	36.8428801576642	38.3547407701946	37.5481419919417	50.5800473929778	43.5160425185251	41.7108953640063	44.2010268695519	43.0866216695649	44.0366921308004	29.4378485860867	28.017601505179	43.5738064464709	3.30275190981003	39.1302159105552	42.3075650838533	24.9147259632049	26.6517179488993	26.6600411919803	23.075806106699	30.0639502163724	18.851354942211
CDK11A	12.5947562740546	14.417959049953	15.5850499523925	10.2055631616009	14.0274182236875	14.4589131609378	27.8181654400046	21.2550547984591	26.7902908820599	26.5731456672104	7.01168903433459	11.5678393183058	7.37052900689238	6.74427490826753	12.2809600525547	14.7996201499131	12.4754766747942	10.2478532040275	8.71410113011766	8.59761547458232	13.9004608638039	11.5755102992861	13.7614662908751	21.432819584607	16.2682847449426	15.2001650394666	12.3853196617876	8.98397814272951	10.2001800750112	9.93278111489897	13.2420485406481	12.6381510148834	8.36986865565015	8.51041052278849	7.41579036329624
NADK	54.2345627311329	63.0669434572139	56.6952210866563	44.775395689237	52.1519370387811	54.9306655246588	58.1546069093148	58.3648573130326	64.9807055437197	70.1650475482521	47.7334215029701	44.6757932293189	37.8080839797998	55.0782450841849	45.3491728347584	44.1164249506951	41.0777890511518	45.665872172333	36.8170772747471	38.9384758812605	41.9452503258644	46.3020411971444	45.871554302917	32.0201160059188	39.7669182654153	30.4003300789332	38.8073349402678	45.3191786311022	42.1916539466373	37.3307023568286	42.0728377683883	35.6082211076277	28.7860903297127	34.874182250992	28.4849517692968
GNB1	326.486926924574	331.334000876985	335.262649369578	315.283326763132	358.751221070809	338.959178850479	155.020387199352	140.961861790432	232.942529229826	231.096794903605	298.266464306695	316.453535374342	398.008566372188	293.375958509638	336.477039708307	332.652530774192	322.840993950163	364.008540124345	331.026916680345	358.452033572532	225.516687435135	196.783675087864	244.770613760365	161.39171373951	206.064940102607	174.295225785884	336.467850811897	364.350224677364	353.760790783343	459.722219267907	476.713747463332	438.276317311759	381.415696868693	349.389353745349	397.888340894241
CALML6	0.668293190051875	0.279057271934575	0.613584643794982	0.322705554517023	0.450881300047099	0.330112172624151	2.69396970576886	1.66163294841374	3.42003713387999	2.38859736334475	0	0.132963670325354	0	0.562022909022294	0.318985975391032	0.169461299426486	0.425991886456389	0.419502762737967	0.544631320632354	0.965674201855261	1.09740480503715	0.643083905515895	1.00917419466418	0.516453483966433	0	1.01334433596444	1.65137595490501	0.199643958727323	0.231822274432073	0.0827731759574914	0	0.184498554961802	0.156446143096264	0	0.138612903986846
GABRD	0.771107526982933	0.558114543869149	0.736301572553979	0.403381943146279	0.55107714450201	0.594201910723472	1.81550132345293	1.80010236078155	1.33001444095333	1.79144802250856	1.07872138989763	0.132963670325354	0.545965111621658	0	0.372150304622871	0.112974199617657	0.486847870235873	0	0.163389396189706	0.0623015614100168	0.304834668065875	0	0.825687977452507	0.516453483966433	0	0	0.412843988726253	0.598931876181968	0.231822274432073	0.165546351914983	0	0.276747832442702	0.0782230715481322	0.277513386612668	0.138612903986846
PRKCZ	13.0574207902443	14.6039972312427	15.0941822373566	12.9888985693102	12.4743826346364	14.8550477680868	14.0554941170549	11.4929612265284	14.2501547244999	15.5258828617409	12.4052959838227	17.1523134719707	12.9666714010144	10.6784352714236	18.9265012065346	20.3353559311783	16.5528275880197	18.7577663909977	20.4781376557765	22.7089191339511	27.0693185242497	23.7941045040881	32.4770604464653	15.493604518993	17.1720783418839	15.2001650394666	63.1651302751168	17.967956285459	15.3002701125168	12.9953886253261	14.5830154814732	14.4831365645014	17.5219680267816	18.2233790542319	18.7820484902176
SKI	48.1685168522005	40.7423617024479	51.7865439362965	42.27442764173	44.5871507824354	45.6215022566577	51.1854244096084	46.0410796122974	61.1806642838531	40.9047298472789	44.7669376807516	39.0913190756541	32.7579066972995	39.9036265405829	37.9593310715328	46.4888831426659	45.0334279968183	37.4556038158899	39.0500656893398	42.4585141009265	19.0826502209238	19.9356010709927	19.7247683502543	39.2504647814489	35.247950280709	36.4803960947198	10.7339437068826	46.3173984247388	45.7848992003344	26.0735504266098	27.3222014193119	26.014296249614	29.8812133313865	32.5615706958864	26.8215969214546
MORN1	6.52871039512217	6.97643179836437	9.57192044320172	5.72802359267716	7.7651779452556	6.14008641080921	9.83884588193845	7.47734826786183	8.93009696068663	5.97149340836188	5.93296764443696	6.38225617561699	2.32035172439204	2.81011454511147	7.17718444629822	5.1403260826034	6.63330223196377	5.03403315285561	4.62936622537501	4.64146632504625	5.60895789241211	8.36009077170663	7.5229349056784	4.13162787173146	9.03793596941258	7.09341035175108	8.25687977452507	6.58825063800164	6.49102368409804	2.81428798255471	3.35241735206281	2.85972760190792	4.22404586359914	4.53271864800691	2.98017743571718
LOC100129534	3.34146595025938	3.3486872632149	2.94520629021591	1.57318957827049	1.70332935573349	1.98067303574491	4.09951911747435	5.74648061326419	3.80004125986665	2.38859736334475	4.04520521211611	2.65927340650708	1.09193022324332	0.562022909022294	2.97720243698297	2.82435499044143	2.98194320519472	1.19857932210848	1.6883570939603	1.21488044749533	2.01190880923478	2.57233562206358	0.733944868846673	1.5493604518993	0	1.01334433596444	4.54128387598879	2.19608354600055	2.89777843040091	0.662185407659931	0.670483470412562	0.830243497328107	1.48623835941451	1.48007139526756	1.31682258787503
RER1	108.983197146921	119.715569659933	120.385307112575	100.643794814997	106.458084733343	108.870994531445	159.705551905037	140.477218847145	170.241848442026	168.097539445387	96.8152447433123	88.4208407663604	97.4547724244659	118.024810894682	104.042592306708	101.111908657803	100.29066126859	121.356156363483	100.15769986429	101.115434168457	94.6816479012609	102.893424882543	98.7155848598775	62.4908715599384	86.7641853063607	71.9474478534753	270.825656604422	111.401328969846	90.4106870285085	87.1601542832384	88.6714389620613	83.1165990102916	71.8087796811854	81.9589535129414	74.5044358929296
PEX10	20.6142745546771	23.2547726612146	24.4206688230403	16.5789978633121	18.8869166797507	19.5426406193498	16.5737701463606	16.4086253655857	15.2001650394666	15.5258828617409	15.91114050099	15.4237857577411	7.64351156270321	16.8606872706688	31.4201185760167	29.4297790003997	27.6894726196653	23.0127229844828	23.9093149757603	24.1418550463815	28.2886571965132	29.5818596537312	30.7339413829544	22.9821800365063	28.9213951021202	35.4670517587554	61.926598308938	27.1515783869159	26.6595615596884	12.3332032176662	15.0858780842826	13.007148124807	18.8517602430999	20.1659727605206	16.0790968624741
PANK4	18.6093949845214	17.9526844944576	19.8801424589574	15.8529103656488	18.4861333019311	20.3349098336477	24.9485020577725	19.4549524376775	25.8402805670932	22.6916749517751	15.1020994585668	17.9500954939228	11.6017586219602	12.9265269075128	17.4910643172749	15.2515169483837	16.1268357015633	15.2818863568831	11.7640365256588	11.8995982293132	11.8885520545691	12.218594204802	12.7522920962109	18.5923254227916	15.3644911480014	6.08006601578664	17.3394475265026	19.3654639965503	16.6912037591093	12.9953886253261	14.7506363490764	14.2063887320587	13.7672605924713	16.7433076589643	10.3959677990134
FAM213B	24.9324767057815	26.9755362870089	29.3293459734001	22.8314179820794	26.5518987805514	26.2109065063576	21.0246766167613	22.4320448035855	21.4702331182466	17.0187562138314	21.844108145427	20.4764052301045	7.64351156270321	13.4885498165351	25.3062207143552	25.9275788122523	30.8539837761984	19.1173401876302	18.3540755053103	18.7839207651201	11.2788827184374	11.5755102992861	12.9357783134226	5.68098832363076	6.3265551785888	12.1601320315733	62.3394422976643	29.3476619329164	29.0936954412252	11.4226982821338	11.3982189970136	10.4241683553418	17.2872988121372	22.6635932400346	13.6533710427043
PRDM16	0.565478853120817	0.837171815803724	0.368150786276989	0.806763886292558	0.801566755639287	0.528179476198642	1.28842029406337	0.83081647420687	0.380004125986665	0.895724011254282	2.15744277979526	1.86149138455496	1.63789533486497	1.12404581804459	0.903793596941257	1.35569039541189	0.547703854015357	1.79786898316272	2.39637781078236	2.14940386864558	0.182900800839525	0.643083905515895	0.275229325817502	2.32404067784895	0.903793596941257	3.04003300789332	0.825687977452507	0.79857583490929	0.579555686080182	1.9037830470223	1.84382954363455	1.47598843969441	3.05069979037716	2.40511601730979	2.63364517575007
ARHGEF16	10.1786193561747	7.9996417954578	11.4126743745867	8.43068261175723	9.01762600094198	9.50723057157556	17.2179802933923	15.1624006542754	18.2401980473599	24.7816976447018	9.43881216160426	7.18003819756911	5.32315983831116	7.30629781728983	8.08097804323948	7.5127842745742	7.05929411842016	7.61097869538883	10.2935319599515	8.25495688682723	2.6825450789797	3.85850343309537	2.47706393235752	0.774680225949649	2.71138079082377	3.04003300789332	21.8807314024914	8.78433418400219	9.15697984006688	8.11177124383416	8.54866424776016	6.54969870114395	4.14582279205101	3.33016063935202	2.21780646378953
MEGF6	27.9654996452477	24.7430781115323	26.8750073982202	18.7169221619873	21.5922044800333	20.2028649645981	79.4721063201814	77.8890444568941	110.961204788106	107.486881350514	16.1808208484644	16.6204587906692	6.14210750574365	6.74427490826753	14.1948759049009	13.2179813552659	14.4837241395172	14.8623835941451	21.512937164978	17.6001910983298	3.96285068485638	6.43083905515895	4.95412786471504	0.774680225949649	2.71138079082377	2.02668867192888	7.01834780834631	6.78789459672897	6.72284595853012	3.22815386234216	3.85527995487223	3.04422615686972	2.50313828954023	3.88518741257736	1.87127420382242
TPRG1L	32.951994986404	37.2076362579433	35.710626268868	27.3896339396323	27.4536613806456	30.4363423159467	20.3804664697296	21.7396977417464	21.4702331182466	31.9474897347361	33.1706827393521	20.8752962410806	17.6073748497985	16.2986643616465	29.1872167482794	25.5886562133994	24.3423935117937	27.3276085440733	29.6824069744633	27.2569331168824	57.8576199989031	55.9482997798828	64.4954053499014	40.541598491365	33.4403630868265	45.6004951183998	72.2476980270944	31.3441015201896	28.8618731667931	37.5790218847011	35.5356239318658	36.1617167725131	25.8136136108836	28.2138609722879	26.4057582094941
WRAP73	25.2923268850402	26.3244026524949	30.4337983322311	22.9120943707086	26.3515070916416	28.8518038873508	34.0845732338582	29.0093418910566	33.6303651498199	50.4591193006579	25.8893133575431	27.789407097999	13.6491277905414	28.1011454511147	25.6783710189781	22.2559173246785	22.1515780957322	18.5779794926814	14.6505825250103	17.0083262649346	16.0952704738782	12.8616781103179	18.6238510469843	28.9213951021202	28.9213951021202	18.2401980473599	30.963299154469	25.35478275837	17.9662262684857	15.8096766078809	18.9411580391549	17.5273627213711	16.4268450251078	20.4434861471332	11.8514032908753
TP73-AS1	25.5493627273678	27.2545935589435	25.6478381106302	21.2985665981235	24.6982756581355	29.3799833635495	30.6878288222366	28.5246989477692	27.1702950080465	32.5446390755722	25.8893133575431	19.8115868784777	11.8747411777711	15.174618543602	28.0707658344108	26.2100143112965	26.8374888467525	21.6942857301634	19.661190674828	21.4317371250458	12.4982213907009	8.36009077170663	12.0183472273643	16.0100580029594	13.5569039541189	10.1334433596444	14.4495396054189	28.7487300567344	24.2254276781516	15.1474912002209	17.2649493631235	14.9443829519059	17.2090757405891	19.3334326006826	13.5147581387175
SMIM1	0.771107526982933	0.651133634514008	0.736301572553979	0.847102080607186	0.701370911184377	0.858291648822793	2.22545323520036	0.969285886574682	4.75005157483331	5.0757693971076	0.809041042423222	0.265927340650708	0	1.68606872706688	0.584807621550225	0.7908193973236	0.791127789133294	0.539360694948815	0.653557584758825	0.654166394805177	0.2438677344527	0	0.183486217211668	0.258226741983216	1.80758719388251	1.01334433596444	2.88990792108377	0.598931876181968	0.695466823296219	0.0827731759574914	0.670483470412562	0.184498554961802	0.234669214644397	0.0925044622042228	0
LRRC47	55.8281849535643	55.2533398430458	57.5542395879693	46.7116290163391	57.1116313392992	57.6375853401768	46.090307792176	43.6870996020446	43.5104724254731	45.0847752331322	68.4988082584995	51.9887950972134	36.8526450344619	59.5744283563632	54.6529304503302	57.6168418050052	58.3608884445253	42.9091397314835	37.6884873877589	38.0974048022253	74.9283614105922	66.2376422681372	83.486228831309	50.6124414287104	74.1110749491831	50.667216798222	69.7706340947368	52.7060051040132	49.6099667284636	44.6147418410879	33.0213109178187	37.8222037671693	32.6190208355711	41.9045213785129	27.0988227294283
CEP104	36.0878322628013	36.2774453514947	39.6375679891558	30.2939839302856	33.8160975035324	33.6714416076634	28.1109882341099	30.9479136642059	28.3103073860065	22.094525610939	37.755248646417	37.2298276910991	40.5379095379081	37.6555349044937	28.9213951021202	27.8481402057525	28.1154645061217	34.0995817139862	34.0939206715854	33.269033792949	24.4477403788832	25.7233562206358	32.2018311206478	21.432819584607	16.2682847449426	21.2802310552532	30.963299154469	30.5455256852803	32.1073850088421	33.688682614699	32.6860691826124	29.3352702389264	34.1052591949856	36.9092804194849	38.7423066643234
DFFB	6.47730322665664	7.44152725158866	7.24029879678079	5.97005275856493	6.46263196734176	4.88566015483744	8.90181294080146	7.82352179878136	7.98008664571997	8.95724011254282	5.39360694948815	4.52076479106204	2.72982555810829	3.93416036315606	6.06073353242961	4.57545508451512	5.29447058881512	4.0152407290634	4.13919803680589	4.95297413209634	2.438677344527	5.14467124412716	3.7614674528392	2.06581393586573	0.903793596941257	0	5.77981584216755	4.3921670920011	5.10009003750561	4.13865879787457	4.52576342528479	3.32097398931243	3.36359207656969	4.25520526139425	3.25740324369087
C1orf174	24.3669978526607	22.97571538928	26.7522904694612	25.4937388068448	26.2012133249592	26.4089738099321	25.2998894106989	26.1014842313325	28.1203053230132	26.2745709967923	29.3951578747104	27.3905160870229	35.897206089124	32.0353058142708	22.1695252896767	23.8375561193257	22.0298661281733	17.0198263739404	17.4282022602353	22.7089191339511	14.4491632663225	19.9356010709927	16.055044006021	9.29616271139579	16.2682847449426	10.1334433596444	13.2110076392401	19.3654639965503	19.3571599150781	19.203376822138	19.2763997743612	15.6823771717531	24.4838213945654	23.4961333998726	22.7325162538427
NPHP4	16.039036561245	19.3479708541305	18.7756901001265	13.7149860669735	16.9831956351074	17.3639002800304	18.0378841168872	14.1238800615168	10.0701093386466	14.9287335209047	14.2930584161436	13.5622943731861	7.64351156270321	21.3568705428472	16.0556274280153	15.3080040481925	15.5182758637685	8.98934491581358	11.3827946012162	9.22063108868249	7.92570136971276	4.50158733861126	9.08256775197757	5.68098832363076	4.51896798470629	7.09341035175108	8.66972376325132	13.3761452347306	11.8229359960357	7.03571995638677	8.21342251255388	7.01094508854846	8.60453787029454	10.1754908424645	6.30688713140148
KCNAB2	37.1159756321118	38.044808073747	42.4600573506128	28.7207943520151	31.6618868477519	30.5683871849964	50.5997788213977	38.0098536949643	32.8703568978465	34.933236438917	55.2844712322535	50.2602673829838	34.9417671437861	35.9694661774268	36.7897158284324	37.224998774018	35.9050304298956	22.2935753912177	17.809444184678	22.8023714760662	33.4098796200199	36.0126987088901	39.0825642660853	23.7568602624559	29.8251886990615	16.213509375431	49.9541226358767	43.5223830025563	40.1052534767486	31.2882605119318	27.6574431545182	28.4127774641174	18.3824218138111	24.6986914085275	14.3464355626385
CHD5	2.36472974941433	3.06962999128032	3.92694172028789	3.14637915654098	3.45675663369443	3.63123389886566	0.52708102938956	0.692347061839058	0.570006188979998	1.49287335209047	2.96648382221848	2.26038239553102	1.09193022324332	3.37213745413377	3.296188412374	2.99381628986792	3.10365517275369	2.27730071200611	3.97580864061618	3.3331335354359	0.12193386722635	0.643083905515895	0.366972434423336	0.774680225949649	0	0	1.65137595490501	1.39750771109126	1.04320023494433	1.07605128744739	1.50858780842826	1.38373916221351	1.64268450251078	1.57257585747179	1.24751613588161
RPL22	286.74918570072	286.963894639388	311.578282119092	357.799783570749	351.988001570102	287.131567748487	576.978033505105	548.26963827035	484.695262695991	623.42391183298	312.559522722838	414.846651415104	315.977308351034	316.980920688574	227.118014478415	215.159363171828	300.567703886872	282.145572424336	273.350459825378	303.128247040437	300.201181111274	248.873471434651	256.421988553306	275.011480212125	256.677381531317	306.029989461261	652.706346176207	261.333941974065	277.259440220759	216.534628304798	233.160626835968	243.538092549578	267.835796980805	284.081203429168	279.235695081501
RNF207	30.1246007207999	34.2310253573078	29.8202136884361	24.4046075603499	26.3014091694141	32.2189480481172	86.2070305846036	79.6199121114917	105.071140835313	109.875478713859	21.844108145427	16.6204587906692	12.830180123109	19.108778906758	22.5948399235314	23.1032238218109	23.6121217064398	18.098547763838	18.3540755053103	21.8989988356209	33.9585820225385	36.0126987088901	35.5963261390636	27.6302613922042	28.017601505179	25.333608399111	11.1467876956088	14.3743650283672	12.634313956548	11.5882446340488	12.7391859378387	13.6528930671733	11.3423453744792	11.2855443889152	10.2573548950266
ICMT	178.999760596971	180.643074032315	180.516602204484	160.505675177904	164.020597372689	175.619675836048	109.984241465955	118.94522522395	61.1806642838531	73.4493689228511	139.155059296794	123.92214074323	126.527414618319	129.82729198415	142.161416365937	141.78262052016	143.620121719583	79.0463062930541	73.4163020212413	76.1948096044506	68.1610317795297	64.9514744571054	63.027515612208	56.035203010358	55.1314094134167	56.7472828140086	159.77062363706	163.508402197677	171.780305354166	87.4084738111109	92.8619606521398	89.1128020465501	125.156914477012	125.713564135539	123.91993616424
GPR153	2.98161577100067	3.53472544450461	2.94520629021591	2.78333540770932	3.00587533364733	3.43316659529117	9.25320029372783	7.68505238641355	10.0701093386466	15.824457532159	3.5058445171673	3.05816441748314	1.36491277905414	1.68606872706688	3.24302408314216	3.44571308833854	4.1990628807844	2.39715864421696	2.83208286728824	3.11507807050084	2.07287574284795	1.28616781103179	1.37614662908751	2.06581393586573	0	0	4.12843988726253	2.59537146345519	2.5500450187528	1.9037830470223	2.51431301404711	1.84498554961801	1.64268450251078	2.22010709290135	1.10890323189477
ACOT7	81.1205118386045	79.9033988639332	76.5753635456138	70.6321782449134	80.8079485528857	81.2075944655412	55.7534599976512	52.1337337564811	80.1808705831863	102.411111953406	63.3748816564858	53.4513954707923	65.2428308387881	89.9236654435671	74.483225253806	69.5921069644768	65.7853184656223	54.1158563931978	42.8624849337662	48.252559312058	52.4925298409437	58.5206354019464	57.4311859872521	27.8884881341874	46.0934734440041	18.2401980473599	178.761447118468	80.456515367111	69.4307711924059	103.135377243034	120.854645541864	96.8617413549458	62.1873418807651	70.6734091240262	54.4748712668304
HES2	1.33658638010375	1.86038181289716	1.10445235883097	1.25048402375346	1.30254597791384	1.38647112502144	4.74372926450604	3.94637825248263	4.75005157483331	5.97149340836188	1.88776243232085	1.99445505488031	1.09193022324332	0	0.956957926173096	0.847306497132429	1.33883164314865	0.719147593265087	1.6883570939603	1.65099137736545	6.34056109577021	9.64625858273842	8.25687977452507	13.169563841144	6.3265551785888	7.09341035175108	2.47706393235752	0.399287917454645	1.15911137216036	0.413865879787457	0.335241735206281	0.0922492774809008	0.547561500836926	1.11005354645067	0.831677423921074
TNFRSF25	2.10769390708668	1.76736272225231	1.47260314510796	1.37149860669735	1.05205636677656	2.24476277384423	6.79348882324322	6.43882767510324	15.3901671024599	9.25581478296091	1.07872138989763	1.32963670325354	0.682456389527072	3.93416036315606	2.02024451080987	1.1862290959854	1.46054361070762	1.43829518653017	1.79728335808677	2.67896714063072	0.36580160167905	0	0.550458651635005	0.516453483966433	0	1.01334433596444	2.06421994363127	1.7967956285459	0.695466823296219	1.57269034319234	1.34096694082512	1.10699132977081	0.860453787029454	0.832540159838005	0.138612903986846
PLEKHG5	5.50056702581159	5.76718361998121	5.27682793663685	5.72802359267716	6.51272988956921	6.20610884533404	11.8886054406756	11.9083694636318	16.3401774174266	19.4073535771761	5.12392660201374	4.25483745041133	2.18386044648663	6.18225199924524	6.11389786166145	6.55250357782412	6.1464543617279	8.15033939033765	10.5113844882044	8.78452015881237	1.34127253948985	1.28616781103179	2.66055014956919	2.58226741983216	2.71138079082377	2.02668867192888	2.88990792108377	5.19074292691039	3.8250675281292	6.12521502085436	8.21342251255388	7.47219147595296	3.28536900502155	5.45776327004914	3.04948388771061
NOL9	23.6987046626088	26.7894981057192	24.1752349655223	23.7188582570012	21.4419107133509	22.7117174765416	24.8899374989514	26.5861271746198	20.3302207402866	28.0660190193008	35.8674862140962	27.5234797573483	26.2063253578396	27.5391225420924	23.073318886618	22.2559173246785	26.654920895414	18.9974822554194	18.5719280335633	17.9428496860848	25.9719137192126	30.8680274647629	29.6330240796844	35.8935171356671	29.8251886990615	33.4403630868265	14.0366956166926	23.3583431710967	33.4983186554345	28.473972529377	21.2878501855988	25.9220469721331	26.048282825528	27.7513386612668	27.861193701356
ZBTB48	11.3609842308819	10.6041763335138	12.0262590183816	9.27778469236442	11.773011723452	12.4122176906681	25.1827602930567	24.8552595200222	21.8502372442332	25.378846985538	7.82073007675782	9.57338426342549	5.05017728250033	10.6784352714236	10.207551212513	10.6195747640598	10.1629492911738	9.34891871244613	6.75342837584119	8.9091232816324	6.70636269744926	7.71700686619074	8.0733935573134	17.8176451968419	23.4986335204727	20.2668867192888	48.7155906696979	9.58291001891148	10.0842689377952	5.87689549298189	8.21342251255388	8.30243497328107	8.60453787029454	9.99048191805606	6.23758067940806
KLHL21	42.1538781417337	42.6027435153451	43.1963589231667	26.7442228305983	29.7080678808811	30.4363423159467	26.8811324988676	25.6860759942291	13.4901464725266	15.824457532159	34.7887648241986	20.7423325707552	7.23403772898696	24.1669850879587	23.6049621789364	20.9002269292666	24.76838539825	23.8517285099587	18.0272967129309	20.7775707302406	48.4687122224742	52.0897963467875	57.3394428786463	37.7011043295496	36.1517438776503	32.4270187508621	6.1926598308938	25.1551387996426	25.7322724619601	46.7668444159826	45.0900133852448	46.1246387404504	14.5494913079526	25.6237360305697	11.643483934895
PHF13	20.5628673862115	21.5804290296071	22.0890471766194	20.8951846549772	20.9910294133038	23.0418296491658	19.4434335285927	23.6782695148958	22.9902496221932	22.6916749517751	13.7536977211948	13.6952580435115	8.87193306385194	15.7366414526242	20.096116449635	20.0529204321342	19.0479229229785	23.4921547133262	21.0227689764089	19.1888809142852	10.791147249532	11.5755102992861	10.0917419466418	13.6860173251105	15.3644911480014	15.2001650394666	9.08256775197757	19.5651079552776	18.0821374057017	12.7470690974537	13.5772902758544	12.7304002923643	11.5770145891236	14.523200566063	11.1583387709411
THAP3	11.3095770624164	13.3017299622147	15.2168991661156	9.31812288667904	13.3260473125032	12.6102849942426	21.2003702932245	19.2472483191258	20.3302207402866	27.1702950080466	16.4505011959389	13.9611853841622	9.14491561966276	12.3645039984905	15.5239841356969	15.9293621460897	12.9014685612506	13.4840173737204	10.6747738843941	12.5226138434134	11.7056512537296	10.9324263937702	15.6880715715976	19.3670056487412	15.3644911480014	23.3069197271821	38.8073349402678	17.1693804505497	13.4456919170602	9.76723476298399	13.7449111434575	11.0699132977081	11.811683803768	15.4482451881052	7.69301617126994
DNAJC11	42.4623211525268	44.3701062375974	53.9954486539584	39.4507540397061	48.3444949494945	49.0546688519489	23.8943399989934	26.447657762252	24.1302620001532	30.4546163826456	47.7334215029701	44.6757932293189	46.4070344878409	41.0276723586275	71.7718444629822	71.173745759124	73.4531724218373	50.0406866980289	48.581113800406	55.0745802864549	93.0965076273183	99.0349214494478	98.7155848598775	72.819941239267	63.265551785888	74.9874808613686	134.999984313485	80.2568714083837	67.1125484480851	64.5630772468433	67.2159679088593	68.1722160583857	66.5678338874605	68.7308154177375	65.9797422977386
CAMTA1	21.7452322609187	20.9292953950931	23.3162164642093	25.7357679727326	24.5980798136806	24.494323208712	38.3597860277957	34.9635266228725	62.8906828507931	32.8432137459903	22.6531491878502	21.2741872520566	30.8470288066237	32.5973287232931	26.6353289451512	26.8878595090024	27.9937525385627	24.5708761032238	24.2360937681397	25.0763784675318	24.020971843591	25.7233562206358	27.6146756903561	20.3999126166741	18.0758719388252	22.2935753912177	81.3302657790719	28.9483740154618	24.3413388153677	21.1899330451178	20.7849875827894	22.6010729828207	26.1265058970762	28.0288520478795	25.7126936895599
VAMP3	80.195182806225	79.8103797732883	76.6980804743728	96.6503135778484	76.1488417857323	76.5860240488031	73.9084732321805	84.8125150752847	88.1609572289063	68.6721741961616	83.6009077170663	93.2075328980731	133.078995957779	133.199429438284	75.4401831799791	83.036036718978	77.7739472701807	86.5374270562321	105.331697410297	106.473368449719	99.1322340550227	86.8163272446458	87.9816411529949	76.9515691109985	62.3617581889468	85.120924221013	88.7614575761445	80.2568714083837	80.5582403651454	75.3235901213172	66.3778635708436	71.7699378801408	96.1361549326545	81.8664490507371	103.47453282618
PER3	5.75760286813923	5.67416452933635	6.62671415298581	5.203627066587	4.20822546710626	4.29145824411397	4.21664823511648	6.57729708747106	3.23003507088665	1.79144802250856	14.2930584161436	9.70634793375084	13.512636512636	11.2404581804459	4.73162530163364	5.81817128030934	5.29447058881512	7.43119179707256	6.64450211171472	6.47936238664175	4.57252002098813	4.50158733861126	4.0366967786567	29.9543020700531	20.7872527296489	21.2802310552532	0.825687977452507	8.58469022527487	6.25920140966597	2.48319527872474	2.01145041123769	1.93723482709892	4.6151612213398	3.97769187478158	4.15838711960537
TNFRSF9	4.36960931956995	3.25566817257004	2.69977243269792	3.91280484851891	3.75734416705916	4.22543580958914	2.1668886763793	2.3539800102528	4.56004951183998	4.18004538585332	1.61808208484644	2.65927340650708	1.50140405695956	5.05820618120065	2.3392304862009	2.88084209025026	2.61680730251782	12.8247987465607	13.2345410913662	12.1176536942483	26.7644838561839	25.0802723151199	26.2385290612686	26.8555811662545	18.9796655357664	23.3069197271821	3.30275190981003	2.19608354600055	1.15911137216036	32.8609508551241	28.8307892277402	37.0842095473221	6.33606879539871	6.66032127870404	6.23758067940806
PARK7	226.911241606844	227.896772079903	218.190699333496	226.458622882321	228.296231590515	216.223473068819	319.996749398284	265.030455271992	292.033170820752	317.384874654434	232.464459522939	241.860916321819	295.776599221033	250.662217423943	222.386389176781	193.411829745429	183.541647078924	187.757450808293	158.160935511636	171.890007930236	226.431191439332	175.561906205839	209.908232490148	121.366568732112	140.088007525895	141.868207035022	546.192597084833	188.463897038592	186.037375231739	151.143819298379	158.234099017365	143.724374315243	165.911134753588	162.345331168411	170.49387190382
ERRFI1	107.749425103748	109.948565142222	110.199802025579	137.028846086791	127.549309991102	125.838760204326	153.556273228825	233.251725133579	276.643003718292	230.20107089235	97.0849250907867	104.509444875728	113.014778105683	120.272902530771	93.1439048141814	98.1180923679353	98.2215578200874	200.162746792116	448.28604001249	181.733654633019	220.212564210788	232.153289891238	199.266031891872	243.24959094819	238.601509592492	281.709725398114	12.7981636505139	72.4707570180181	95.163043654366	103.797562650694	109.288805677248	100.274964621739	116.474153535169	102.402439660075	134.870355579201
SLC45A1	5.44915985734606	5.30208816675692	6.13584643794982	5.28430345521625	7.26419872298104	7.52655753583065	31.039216175163	22.4320448035855	47.6905178113265	48.3690966077312	5.12392660201374	4.12187378008597	1.22842150114873	2.24809163608918	5.36959725241571	4.85789058355926	4.13820689700492	4.25495659348509	9.42212184693972	6.75971941298682	4.75542082182766	2.57233562206358	6.60550381962005	5.68098832363076	4.51896798470629	4.05337734385776	11.1467876956088	6.188962720547	6.0273791352339	1.32437081531986	1.84382954363455	1.56823771717531	2.26846907489583	2.68262940392246	1.80196775182899
RERE	69.9651562815848	66.4156307204288	74.2437418991928	51.7942414999822	58.7648627728053	65.0981204414826	66.4122097030846	69.096236771538	73.720800441413	75.2408169453597	54.7451105373047	53.3184318004669	46.8165083215571	68.5667949007199	69.538942635245	75.6362266440215	71.3840689733349	79.6455959541083	67.5342837584119	69.9335026827439	42.2500849939303	39.8712021419855	36.6972434423336	42.0909589432643	59.650377398123	32.4270187508621	24.7706393235752	71.6721811831088	70.5898825645662	45.9391126564077	49.2805350753233	40.866429924039	60.7011035213506	56.5202264067801	65.6332100377714
ENO1	3439.80786353393	3600.67597977182	3406.49922542098	3192.24368347671	3655.69548285965	3271.08151853272	2724.36471179699	2649.81990977663	3010.77269019235	4080.91859527451	2922.79560592763	2603.02977395945	2187.54571099008	3344.59833159167	2805.53481789336	2689.1813605989	2622.04091712285	1889.74008820233	2227.81441704664	2148.46934522443	2764.11883615413	2572.33562206358	2793.94462948207	1495.39106282481	1679.24850311686	1704.44517309219	8301.87976929623	3113.4475363526	2956.19764355779	2814.03966302684	3036.11677489568	2675.59804405605	2571.97459250259	2757.83553169449	2268.88531890868
SLC2A5	0.257035842327644	0.0930190906448582	0.122716928758996	0.121014582943884	0.0500979222274555	0.198067303574491	0.117129117642124	0.346173530919529	1.52001650394666	0.597149340836188	0.269680347474407	0.132963670325354	0	0	0.212657316927355	0.112974199617657	0.304279918897421	0	0.0544631320632354	0.0311507807050084	0.609669336131751	0.643083905515895	1.28440352048168	1.80758719388251	1.80758719388251	3.04003300789332	0.412843988726253	0.399287917454645	0.231822274432073	0.0827731759574914	0	0	0.0782230715481322	0.185008924408446	0
GPR157	3.90694480338019	4.09283998837376	3.80422479152889	3.67077568263114	4.05793170042389	4.22543580958914	1.46411397052656	2.14627589170108	2.85003094489999	2.68717203376285	4.31488555959052	2.92520074715779	0.955438945337901	5.05820618120065	2.44555914466458	2.54191949139729	2.73851927007679	2.33722967811153	2.94100913141471	1.52638825454541	2.98737974704558	2.57233562206358	3.66972434423336	4.64808135569789	1.80758719388251	7.09341035175108	0.825687977452507	2.19608354600055	2.89777843040091	1.82100987106481	2.01145041123769	2.02948410457982	1.64268450251078	2.86763832833091	1.10890323189477
H6PD	82.0972480394496	78.043017051036	78.6615513345167	67.5261372826871	75.7480584079127	82.1319085488888	75.4311517615281	81.7661880031928	74.1008045673997	81.8094596945578	65.2626440888066	55.4458505256726	26.8887817473666	38.7795807225383	73.473102998401	80.8330398264337	75.2179959514424	125.790899855285	121.017079444509	103.451742721333	28.2276902629001	21.2217688820245	32.1100880120419	27.1138079082377	26.2100143112965	24.3202640631466	48.7155906696979	61.0910513705607	69.5466823296219	50.1605446302398	53.8062985006081	53.5045809389224	42.6315739937321	45.1421775556607	30.5641453290995
SPSB1	47.9114810098729	49.3931371324197	49.7003561473935	39.3297394567622	49.6971388496358	48.4604669412254	41.6979658805963	41.5408237103435	63.2706869767797	72.2550702411788	35.058445171673	35.6342636471949	16.788427182366	18.5467559977357	51.1440847210288	56.995483707108	53.0664178557102	63.4048461395385	58.4389407038516	67.1922339807031	38.2872343090739	32.7972791813106	47.7981595836396	50.8706681706936	66.8807261736531	43.5738064464709	51.6054985907817	49.7113457231033	47.4076551213589	69.6122409802503	83.3075711987608	75.8289060893004	59.5277574481286	63.0880432232799	51.3560809271263
SLC25A33	8.32796129141568	7.72058452352323	6.7494310817448	8.26932983449872	8.06576547862033	9.90336517872454	6.32497235267472	6.57729708747106	6.65007220476664	4.7771947266895	8.09041042423222	7.97782021952124	13.512636512636	11.2404581804459	5.31643292318387	5.47924868145637	4.1990628807844	8.21026835644307	5.06507128188089	6.38591004452672	4.20671841930908	4.50158733861126	4.95412786471504	9.55438945337901	9.03793596941258	8.10675468771552	7.01834780834631	4.79145500945574	4.52053435142542	5.71134914106691	4.35814255768165	5.81170448129675	5.47561500836926	4.81023203461958	3.60393550365799
TMEM201	21.4367892501255	18.7898563102614	18.1621054563315	15.9739249485926	18.7366229130683	23.3719418217899	16.8080283816449	14.4700535924363	14.6301588504866	15.2273081913228	12.6749763312972	15.6897130983918	7.09754645108155	11.8024810894682	18.0227076095933	18.0758719388252	18.3785071014042	8.50991318697019	7.89715414916913	7.07122722003691	7.31603203358101	7.07392296067484	8.80733842616007	5.16453483966433	5.42276158164754	2.02668867192888	21.8807314024914	20.9626156663689	19.8208044639422	9.02227617936656	8.7162851153633	10.7009161877845	11.1076761598348	14.8007139526756	9.42567747110551
PIK3CD	18.0439161314006	19.9060853979997	19.8801424589574	16.4176450860536	20.4900501910293	21.1932014824705	19.0334816168452	16.3393906594018	18.8102042363399	23.8859736334475	18.6079439757341	18.2160228345735	11.192284788244	21.9188934518695	18.8201725480709	16.5507202439868	17.4048113609325	31.2829203070313	36.3813722182412	32.6460181788488	16.8268736772363	17.3632654489292	15.1376129199626	11.878430131228	7.23034877553006	15.2001650394666	10.3210997181563	16.1711606569131	16.9230260335413	28.473972529377	32.5184483150093	28.4127774641174	12.8285837338937	13.5981559440207	11.5741774829016
CLSTN1	180.28493980861	189.9449830968	192.911012009142	167.847226543167	180.15212832993	184.532704496901	189.983428815526	155.224211264317	163.021770048279	197.656431816778	169.898618908877	158.758622368473	116.290568775413	159.052483253309	192.614364806952	205.726017503754	190.540085213565	206.994648928134	217.035581271993	216.186418092758	230.211141323349	212.860772725761	258.99079559427	153.128457996047	172.62457701578	148.961617386773	108.577969035005	171.49416054677	199.135333737151	224.811945900547	254.61609788917	220.291274624391	146.120697651911	147.729626140144	136.533710427043
CTNNBIP1	12.440534768658	15.069092684467	11.6581082321047	13.7956624556027	13.1256556235933	12.6763074287674	13.6455422053075	14.8854618295398	10.0701093386466	14.0330095096504	14.2930584161436	10.1052389447269	5.05017728250033	11.8024810894682	15.3644911480014	15.4209782478102	12.1711967558968	12.7648697804553	13.0711516951765	12.5537646241184	4.81638775544083	3.85850343309537	7.70642112289006	3.0987209037986	2.71138079082377	2.02668867192888	19.4036674701339	8.98397814272951	7.53422391904237	7.86345171596168	7.8781807773476	5.62720592633495	4.6151612213398	4.71772757241536	5.12867744751329
LZIC	25.6521770642989	22.1385435734763	22.9480656779323	28.1157214372956	26.3014091694141	23.0418296491658	11.1272661760018	12.3930124069191	16.5301794804199	9.55438945337901	26.1589937050175	23.1356786366116	24.8414125787854	23.0429392699141	20.3619380957942	21.0696882286931	23.9164016253373	30.5038437476608	28.7565337293883	25.948600327272	21.2164928973849	19.9356010709927	18.5321079383785	16.0100580029594	12.6531103571776	26.3469527350754	22.2935753912177	20.3636837901869	23.7617831292875	20.1138817576704	15.9239824222983	20.3870903232791	22.1371292481214	24.513682484119	23.0097420618164
NMNAT1	7.2998179221051	7.72058452352323	7.60844958305778	8.55169719470111	6.81331742293394	7.98871457750446	7.73052176438021	9.90056298429853	5.89006395279331	6.27006807877997	6.74200868686019	10.6370936260283	7.09754645108155	6.18225199924524	5.6354188985749	6.49601647801529	6.99843813464067	9.88827940739494	8.22393294154854	9.53213889573257	17.8633115486603	16.0770976378974	18.6238510469843	11.6202033892447	11.7493167602363	10.1334433596444	7.84403578579882	7.38682647291093	7.3024016446103	8.36009077170663	9.38676858577587	7.84118858587656	9.07387629958334	5.64277219445759	8.1781613352239
RBP7	1.59362222243139	1.58132454096259	0.613584643794982	2.09758610436065	3.25636494478461	2.04669547026974	0.175693676463187	0.415408237103435	0.76000825197333	0.298574670418094	0	0.132963670325354	0.682456389527072	0.562022909022294	1.70125853541884	1.63812589445603	2.06910344850246	3.23616416969289	3.48564045204706	4.57916476363624	0.36580160167905	0	0.183486217211668	0	0	0	7.84403578579882	1.19786375236394	1.04320023494433	0.910504935532405	0.670483470412562	1.38373916221351	1.09512300167385	1.38756693306334	1.66335484784215
UBE4B	56.9077354913404	54.8812634804663	57.1860888016923	47.9621130400926	48.6450824828593	54.4024860484601	43.337773527586	47.9104166792628	39.9004332285998	36.4261097910075	75.5104972928341	65.6840531407249	75.8891505154104	70.8148865368091	58.8529124596454	64.903677680344	60.4299918930277	52.3179874100351	58.4389407038516	52.8940256371043	20.2410219595741	14.7909298268656	14.954126702751	20.9163661006405	22.5948399235314	28.3736414070043	24.357795334849	56.299596361105	64.0988588804682	49.9122251023673	44.5871507824354	46.4013865728931	44.4307046393391	43.3845927737805	48.2372905874223
KIF1B	66.1096186466701	62.1367525507653	72.0348371815309	65.9932858987312	62.0713256398173	66.9467486081779	47.7301154391657	53.4491931739753	38.0004125986665	50.757693971076	89.2641950140289	79.645238524887	81.4852929095324	102.288169442058	56.5668463026763	58.6900967013729	54.5269614664178	89.2342305309762	97.1077644687487	76.3505635079756	69.6852051198591	60.4498871184941	58.3486170733105	53.1947088485426	61.4579645920055	70.9341035175108	14.0366956166926	61.4903392880153	62.4761029594437	94.2786474155827	85.9895050804111	88.8360542141074	61.2486650221875	59.8503870461321	69.4450648974097
PGD	1847.98489199883	1963.53998442231	1873.39663443484	1749.22545825952	1917.59816910031	1804.19506826004	1788.03454536585	1725.39811280912	2011.17183678442	2320.22376381901	2085.70780736707	1957.09226351889	1730.84589511856	1653.47139834359	2099.56569002377	2050.31226176105	2058.75793125995	1496.0667098558	1310.16510491319	1430.47500075469	1442.05088075243	1325.39592926826	1505.41266911313	942.011154754773	1005.01847979868	1051.85142073109	3254.86200711778	2041.35947798687	2133.34448046115	1282.8186809892	1520.15364829288	1295.36435438681	1565.08721553503	1439.2769274355	1569.65252474704
DFFA	34.4428028719043	33.6729108134387	35.097041625073	34.5294943333215	36.4211894593601	41.1319767089693	30.0436186752049	31.1556177827576	24.8902702521266	31.0517657234818	40.9914128161099	37.7616823724005	45.7245780983138	32.5973287232931	33.8656777206812	33.8922598852972	37.9741338783981	26.6683899169136	25.0530407490883	28.2537580994426	38.8359367115925	41.8004538585332	34.5871519443995	29.9543020700531	18.9796655357664	37.4937404306843	43.7614628049829	36.5348444471	38.4824975557241	38.572299996191	40.2290082247537	40.9586792015199	40.1284357041918	41.9970258407171	47.6135325194815
PEX14	15.4735577081242	15.8132454096259	16.1986345961875	15.7318957827049	16.832901868425	16.1754964585834	27.3496489694361	19.870360674781	20.7102248662732	24.1845483038656	20.7653867555294	18.2160228345735	7.64351156270321	11.2404581804459	19.0328298649982	18.4712816374869	21.5430182579374	12.4052959838227	14.4871931288206	14.2982083435989	18.1681462167262	25.7233562206358	23.5779789116994	20.9163661006405	21.6910463265902	12.1601320315733	31.7889871319215	18.3672442029137	19.2412487778621	16.2235424876683	18.2706745687423	21.5863309305308	14.3930451648563	16.3732898101474	13.7919839466911
CASZ1	7.6596681013638	8.92983270190639	7.85388344057577	5.88937636993567	6.91351326738885	6.47019858343337	7.32056985263278	5.9541847318159	8.93009696068663	7.46436676045235	4.58456590706493	3.05816441748314	1.77438661277039	2.24809163608918	5.42276158164754	4.85789058355926	6.02474239416893	3.83545383074713	5.33738694219707	4.29880773729116	7.07216429912831	3.21541952757947	8.80733842616007	8.26325574346292	12.6531103571776	8.10675468771552	3.30275190981003	7.58647043163826	6.95466823296219	8.52563712362161	9.05152685056959	9.77842341297548	4.6151612213398	5.82778111886603	5.54451615947383
TARDBP	201.927357732597	193.014613088081	192.420144294106	222.303788867914	200.491884754277	209.027027705613	123.922606465368	127.322624672203	114.191239858993	117.041270803893	221.677245623963	207.556289377878	308.06081423252	245.604011242743	211.275044367327	224.423247540476	241.233119701875	168.340465790136	170.850845282369	181.702503852314	240.148751502297	228.294786458143	207.981627209426	282.241828987655	277.464634260966	286.776447077937	167.614659422859	231.586992123694	227.997206903944	197.910663714362	193.434481214024	211.712091818667	263.533528045657	245.506842690007	293.096985480185
MASP2	0.771107526982933	0.651133634514008	0.736301572553979	1.16980763512421	1.15225221123148	1.05635895239728	3.22105073515842	4.08484766485044	4.18004538585332	2.09002269292666	0.539360694948815	1.19667303292819	1.63789533486497	3.37213745413377	0	0	0	0	0	0.0311507807050084	0.12193386722635	0	0.0917431086058341	0	0	0	0	0	0	0	0	0.184498554961802	0.0782230715481322	0.185008924408446	0
SRM	65.4927326250838	62.973924366569	59.8858612343903	46.8729817935976	60.1175066729466	60.7406397628438	142.604700729286	100.182619848112	139.841518363093	134.65717635856	53.3967087999327	46.6702482841992	40.6744008158135	84.3034363533442	52.2073713056656	52.3070544229753	46.6156835750848	31.0432044426096	22.7111260703692	31.0261775821884	15.0588326024542	19.2925171654768	18.256878612561	15.493604518993	17.1720783418839	10.1334433596444	306.33023963488	66.2817942974711	61.6647249989314	39.5655781076809	39.2232830191349	35.2392239977041	54.0521424397594	59.387864735111	43.4551453998761
EXOSC10	86.1584143482264	93.9492815513068	90.6878103528984	90.841613596542	92.9817436541573	96.458776840777	82.9274152906241	80.7969021166181	97.8510624415663	101.515387942152	105.175335515019	88.6867681070111	183.171294949066	132.075383620239	88.4654438417796	97.1578116711852	86.7806328695444	88.0955801749731	91.6069881303619	94.8541272467506	75.7209315475634	80.3854881894868	87.0642100669366	66.8807261736531	56.035203010358	65.8673818376886	113.119252910993	93.0340847669323	82.9923742466821	76.979053640467	83.6428129339671	81.9173584030399	110.059861668222	89.3593104892792	122.464500672378
MTOR	93.4068251018659	90.6936133787368	95.5964875032582	84.1051351459992	94.0338000209339	91.9032288585637	67.4663717618637	62.8651132149865	64.7907034807264	80.6151610128854	98.9726875231075	90.4152958212407	85.0340661350732	91.609734170634	96.3337645680917	100.77298605895	92.3185273934774	96.1260616330999	80.0063410008928	79.7459986048215	77.0012371534401	67.5238100791689	70.9174229523098	56.5516564943244	46.0934734440041	62.8273488297953	39.6330229177203	100.820199157298	106.290512827105	99.9899965566496	98.5610701506466	100.828460286625	92.4596705698923	84.6415829168638	85.6627746638706
UBIAD1	24.0585548418675	28.6498799186163	27.3658751132562	21.1775520151796	22.2434774689902	23.3059193872651	25.7098413224463	24.6475554014705	17.2901877323933	19.7059282475942	22.1137884929014	19.9445505488031	11.192284788244	24.729007996981	25.8378640066736	23.9505303189433	23.7946896577783	27.0878926796516	24.7262619567089	24.6402675376617	17.3755760797549	17.3632654489292	19.1743096986193	13.4277905831273	14.4606975510601	15.2001650394666	36.7431149966365	28.9483740154618	24.9208945014478	17.0512742472432	14.9182572166795	17.8963598312947	22.1371292481214	24.1436646353021	22.6632098018493
FBXO2	7.35122509057063	7.25548907029894	9.44920351444272	8.63237358333037	8.71703846757725	11.6199484763701	36.7785429396271	36.4866901589184	64.4106993547397	83.6009077170663	7.82073007675782	6.24929250529164	2.59333428020287	5.62022909022295	8.98477164018074	8.86847466998609	8.0329898588919	7.13154696654544	9.6944375072559	9.09602796586246	7.86473443609958	12.218594204802	6.33027449380255	6.45566854958041	6.3265551785888	7.09341035175108	35.0917390417315	9.7825539776388	10.5479134866593	4.46975150170454	5.19624689569735	4.24346676412144	3.83293050585848	4.16270079919002	3.39601614767772
FBXO44	23.5444831572122	26.6034599244294	23.8070841792453	22.3473596503039	27.0027800805985	27.9274898040032	82.1660760259503	74.0119009105953	92.1510005517663	97.9324918971348	28.8557971797616	24.8642063508412	10.2368458429061	10.6784352714236	28.655573455961	26.9443466088112	27.7503286034448	18.3981925943651	21.7852528252942	25.6993940816319	30.1786321385217	36.655782614406	35.8715554648811	43.3820926531804	39.7669182654153	32.4270187508621	67.2935701623793	21.3619035838235	18.6616930917819	13.4920276810711	16.0916032899015	12.1769046274789	12.6721375907974	15.8182630369221	10.32666134702
FBXO6	10.1786193561747	9.48794724577554	8.71290194188875	9.64082844119607	10.7209553566755	10.8276792620722	13.5284130876654	9.76209357193072	24.1302620001532	31.0517657234818	9.70849250907867	11.7008029886311	3.8217557813516	4.49618327217836	7.33667743399374	6.49601647801529	6.69415821574325	7.37126283096714	7.0802071682206	6.60396550946178	1.58514027394255	2.57233562206358	2.11009149793418	3.61517438776503	4.51896798470629	3.04003300789332	16.1009155603239	5.19074292691039	7.65013505625841	10.5121933466014	13.9125320110607	11.7156582400744	9.07387629958334	10.8230220778941	8.52469359519101
MAD2L2	25.9092129066265	29.3940326437752	28.3476105433282	24.283592977406	30.9605159365675	30.3042974468971	38.2426569101536	27.7631171797462	42.9404662364932	37.0232591318437	31.0132399595569	30.4486805045061	28.663168360137	33.7213745413377	34.0251707083767	31.5198016933264	31.2799756626548	27.147821645757	27.1771028995545	28.5341151257877	7.68183363526006	5.78775514964305	8.53210910034257	8.52148248544614	7.23034877553006	7.09341035175108	182.064199028278	32.5419652725536	24.4572499525837	18.9550572942655	22.4611962588208	22.5088237053398	19.0082063861961	23.9586557108937	17.6731452583228
AGTRAP	57.4218071759957	62.322790732055	59.7631443056313	51.6328887227237	61.3699547286329	56.3171366496802	88.7838711727303	77.3351668074228	128.441394583493	131.970004324798	52.8573481049839	49.4624853610317	8.46245923013569	33.1593516323154	63.5845377612791	52.8154383212547	57.7523286067304	62.8055564784842	58.3300144397251	57.5043411814455	37.3117633712631	49.5174607247239	47.8899026922454	32.0201160059188	37.9593310715328	25.333608399111	292.706388006914	54.9020886500137	52.1600117472164	68.6189628687604	96.717240607012	72.8769292099116	37.859966629296	68.5458064933291	24.742403361652
MTHFR	25.6521770642989	24.6500590208874	28.5930444008462	21.1775520151796	24.5980798136806	21.8534258277188	36.0757682337743	33.6480672053782	24.7002681891332	29.8574670418094	29.6648382221848	25.927915713444	11.8747411777711	14.6125956345797	20.4682667542579	21.4650979273549	23.4295537551014	23.4921547133262	23.9093149757603	23.5188394322814	26.825450789797	26.3664401261517	27.6146756903561	26.5973544242713	29.8251886990615	25.333608399111	13.2110076392401	20.5633277489142	22.9504051687752	20.5277476374579	25.1431301404711	19.556846825951	12.9068068054418	19.2409281384783	10.7425000589805
CLCN6	31.5640014378347	30.2312044595789	33.256287693688	25.9374589443057	27.4536613806456	27.993512238528	29.7507958810996	29.0785765972405	32.3003507088665	32.8432137459903	32.6313220444033	27.3905160870229	25.7968515241233	25.8530538150255	25.5720423605144	31.4068274937087	27.9328965547832	31.8222810019801	34.8019413884074	32.8952244244889	18.7778155528579	22.5079366930563	23.8532082375169	29.9543020700531	31.632775892944	32.4270187508621	11.1467876956088	31.3441015201896	26.6595615596884	35.6752388376788	36.2061074022783	35.1469747202232	24.4055983230173	24.7911958707317	22.7325162538427
NPPA-AS1	0.771107526982933	0.372076362579433	0.122716928758996	0.645411109034046	0.601175066729466	0.330112172624151	0.644210147031684	0.692347061839058	1.33001444095333	0.298574670418094	0.809041042423222	0.930745692277478	1.9108778906758	1.68606872706688	0.956957926173096	0.847306497132429	0.669415821574325	0.419502762737967	0.217852528252942	0.280357026345076	0.36580160167905	1.28616781103179	0.733944868846673	0.516453483966433	1.80758719388251	0	1.23853196617876	0.598931876181968	0.347733411648109	0.496639055744948	0.838104338015702	0.461246387404504	0.391115357740661	0.370017848816891	0.415838711960537
KIAA2013	71.8158143463438	70.1363943462231	77.1889481894087	58.9341018936714	70.0869931962102	74.4072837094837	100.32108926048	86.058739786595	82.0808912131196	94.0510211816996	60.6780781817417	54.7810321740458	33.1673805310157	44.3998098127613	64.4351670289885	68.8012875671532	51.8492981801205	38.7141121041038	37.0349298030001	38.2220079250453	49.9928855628036	65.5945583626213	66.7889830650472	44.9314531050797	36.1517438776503	56.7472828140086	144.495396054189	59.2942557420148	52.5077451588645	42.6281856181081	51.6272272217673	39.6671893167873	42.0840124928951	41.6270079919002	37.4254840764483
PLOD1	136.537439444445	149.388659575642	147.014880653278	132.470630129238	159.712176061128	157.199416603621	239.177658225218	196.834269680844	218.692374505326	275.882995466319	117.041270803893	116.077284194034	83.1231882443974	139.381681437529	144.128496547515	146.13212720544	145.689225168085	75.4505683267287	101.029109977302	90.2438117024094	127.237990450696	131.832200630758	146.055028900488	58.8756971721733	75.9186621430656	59.787315821902	355.87151828203	139.551127150398	149.989011557551	293.430908769307	330.883592648599	285.327015248426	118.820845681613	139.496729003968	96.1280489148775
MFN2	108.109275283007	103.065152434503	103.573087872593	90.8819517908566	103.101523944103	103.919311942083	55.4020726447249	48.1181207978146	47.5005157483331	60.6106580948731	112.996065591777	94.271242260676	83.2596795223028	107.908398532281	106.488151451373	104.049237847862	105.524275873625	75.5704262589395	63.8307907781119	71.0549307881242	110.228215972621	117.041270803893	104.770630027863	110.521045568817	118.396961199305	89.1743015648707	28.8990792108377	105.012722290572	106.406423964322	102.969830891119	105.098283987169	99.5369704018919	93.7894627862105	107.027662770286	85.2469359519101
MIIP	16.3474795720382	18.7898563102614	16.5667853824645	12.787207597737	18.6865249908409	16.3075413276331	28.9308920576047	20.9088812675396	34.0103692758065	28.0660190193008	15.3717798060412	15.9556404390425	5.86912494993282	12.9265269075128	14.7796835264512	13.2179813552659	15.8834117664454	10.7272849328709	9.58551124312943	11.3700349573281	9.02310617474991	10.9324263937702	10.8256868154884	13.9442440670937	15.3644911480014	10.1334433596444	101.146777237932	14.7736529458219	13.3297807798442	13.1609349772411	12.9068068054418	13.5606437896924	8.83920708493894	14.9857228770841	6.3761935833949
TNFRSF8	0.0514071684655289	0.0930190906448582	0	0.0403381943146279	0.0500979222274555	0	0	0	0	0	0	0	0	1.12404581804459	0.0531643292318387	0.0564870998088286	0	0.119857932210848	0	0.0311507807050084	0.0609669336131751	0	0	0	0	0	0	0	0	1.40714399127735	1.17334607322198	1.93723482709892	0.312892286192529	0.555026773225337	0.346532259967114
TNFRSF1B	0.308443010793173	0.0930190906448582	0.490867715035986	0.403381943146279	0.300587533364733	0.396134607148982	0.351387352926373	0.276938824735623	0.570006188979998	0.895724011254282	0	0.265927340650708	0	1.68606872706688	0.478478963086548	0.451896798470629	0.304279918897421	1.67801105095187	0.762483848885295	1.65099137736545	0.0609669336131751	0	0.550458651635005	1.29113370991608	0	1.01334433596444	0.412843988726253	0.598931876181968	0.231822274432073	3.8075660940446	2.84955474925339	2.58297976946522	2.1902460033477	2.68262940392246	0.97029032790792
VPS13D	47.8600738414074	44.7421826001768	53.3818640101634	42.9601769450787	43.7855840267961	44.8292330423597	29.9264895575628	33.3018936744587	32.8703568978465	30.7531910530637	54.2057498423559	41.4846651415104	44.9056304308813	44.3998098127613	53.7491368533889	52.5894899220194	49.1716348938232	64.1239937328035	67.6432100225383	52.0529545580691	40.055275383856	27.6526079371835	33.0275190981003	32.7947962318685	30.7289822960028	42.5604621105065	18.1651355039551	52.5063611452858	53.4350342565928	35.7580120136363	35.0327613290564	32.0104992858726	48.7329735744864	38.1118384281398	47.0590809035341
DHRS3	131.396722597892	137.4822159731	132.656999988475	114.641148242172	124.994315957501	126.102849942426	191.681801021337	177.310082536983	322.243498836692	358.289604501713	84.6796291069639	79.9111658655377	55.6884413854091	100.602100714991	148.168985569134	134.213349145777	146.906344843675	162.64721401012	169.979435169358	164.663026806674	144.064864127933	162.057144190005	160.09172451718	189.796655357664	191.604242551547	206.722244536746	613.486167247213	116.592071896756	128.893184584233	125.815227455387	134.096694082512	121.215550609904	109.590523238933	107.397680619103	112.137839325358
PRDM2	23.7501118310743	26.0453453805603	25.6478381106302	25.5744151954741	24.2473943580884	26.4089738099321	14.8753979405498	17.5856153707121	12.9201402835466	11.3458374758876	23.4621902302734	26.3268067244201	33.0308892531103	25.8530538150255	24.6150844343413	28.3000370042231	24.7075294144706	30.9233465103987	28.8654599935148	29.2194323012979	27.7399547939947	19.2925171654768	26.3302721698744	28.4049416181538	27.1138079082377	39.5204291026132	4.54128387598879	22.1604794187328	24.9208945014478	27.0668285380997	21.6230919208051	28.8740238515219	26.3611751117206	25.346222643957	32.1581937249482
KAZN	3.85553763491466	4.18585907901862	5.76769565167283	4.1951722087213	4.75930261160827	4.15941337506431	3.39674441162161	3.25403119064357	3.42003713387999	3.58289604501713	4.85424625453933	4.9196558020381	5.32315983831116	6.18225199924524	4.6784609724018	6.04411967954466	4.25991886456389	5.75318074612069	4.4659768291853	5.13987881632639	3.6580160167905	10.2893424882543	5.32110029913838	4.90630809768111	3.61517438776503	5.0667216798222	2.47706393235752	5.19074292691039	3.59324525369713	5.87689549298189	6.36959296891934	7.10319436602936	5.00627657908046	4.0701963369858	5.05937099551987
TMEM51-AS1	1.28517921163822	1.02320999709344	1.34988621634896	0.887440274921814	0.901762600094198	1.18840382144694	1.05416205877912	1.38469412367812	2.47002681891332	2.68717203376285	1.07872138989763	0.930745692277478	1.09193022324332	1.68606872706688	2.12657316927355	2.14650979273549	1.88653549716401	3.53580900022001	5.2284606780706	3.706942903896	6.70636269744926	7.71700686619074	8.3486228831309	3.61517438776503	7.23034877553006	4.05337734385776	1.23853196617876	2.19608354600055	1.62275592102451	3.8075660940446	4.35814255768165	3.32097398931243	2.1902460033477	1.57257585747179	1.66335484784215
TMEM51	39.5835197184572	44.9282207814665	47.2460175722136	38.159931821638	40.0282398597369	42.4524253994659	37.0128011749113	36.2097513341828	42.7504641734998	52.2505673231665	32.9010023918777	37.0968640207738	28.9361509159479	29.2251912691593	43.5415856408759	42.195863557195	40.8952210998133	61.8466930207975	52.7747749692751	61.3670379888666	44.3229607367783	45.0158733861126	44.6788938910412	41.8327322012811	41.5745054592978	59.787315821902	32.2018311206478	37.732708199464	32.2232961460581	63.2387064315234	72.2445939369535	60.2387781950282	56.7117268723959	63.8280789209137	53.5738873909159
EFHD2	296.002476024515	306.218846402873	325.936162783894	229.524325650233	288.614129952371	294.724147718842	103.483575436817	92.4975674616982	241.302620001532	246.324103094928	173.13478307857	166.071624236367	101.686002039534	182.095422523223	179.695432803615	178.273286996663	192.426620710729	92.3505367684582	124.284867368303	106.286463765489	233.564322672074	218.648527875404	256.238502336095	151.837324286131	191.604242551547	142.881551370986	282.385288288757	154.125136137493	123.213538860647	282.090983663131	318.64726931357	286.249508023235	119.994191754835	148.469661837778	102.088403786312
CASP9	17.3756229413488	19.5340090354202	18.8984070288854	15.2074992566147	20.5401481132567	18.2221919288531	21.610322204972	19.6626565562293	18.6202021733466	20.9002269292666	18.8776243232085	15.8226767687171	9.82737200918984	24.1669850879587	19.4049801696211	17.5674880405457	18.3785071014042	13.3641594415095	13.4523936196191	14.765470054174	15.4856011377465	14.1478459213497	14.954126702751	16.5265114869258	29.8251886990615	19.2535423833244	9.08256775197757	12.7772133585486	17.2707594451894	16.8029547193708	19.108778906758	20.0180932133555	15.4881681665302	15.0782273392883	13.8612903986846
DNAJC16	20.1516100384873	18.4177799476819	21.8436133191014	21.1775520151796	20.5902460354842	21.1932014824705	17.1008511757502	20.9088812675396	19.5702124883132	13.7344348392323	22.9228295353246	20.3434415597792	27.7077294147991	19.6708018157803	17.8632146218978	20.9002269292666	17.6482352960504	25.589668527016	26.5780084468589	25.6993940816319	24.9964427814018	21.2217688820245	25.0458686493927	22.4657265525398	27.1138079082377	32.4270187508621	6.1926598308938	20.9626156663689	15.879825798597	28.639518881292	24.8078884052648	25.7375484171713	21.276675461092	21.183521844767	29.5938550011916
AGMAT	14.5482286757447	13.9528635967287	15.8304838099105	14.8847937020977	15.6305517349661	14.9870926371365	14.3483169111602	15.9239824222983	5.70006188979997	6.86721741961616	14.562738763618	12.4985850105833	7.09754645108155	9.55438945337901	16.2151204157108	15.9293621460897	17.0396754582556	11.0868587295034	7.67930162091619	7.97459986048215	8.35246990500499	5.14467124412716	11.9266041187584	13.9442440670937	18.0758719388252	4.05337734385776	28.0733912333852	17.7683123267317	19.5889821895102	5.21471008532196	7.20769730693504	5.53495664885405	10.8730069451904	11.8405711621405	10.3959677990134
DDI2	5.39775268888053	5.20906907611206	7.73116651181678	5.00193609501386	5.21018391165537	4.81963772031261	0.234258235284249	0.553877649471247	0.570006188979998	0.298574670418094	7.01168903433459	5.05261947236345	4.7771947266895	8.43034363533442	5.31643292318387	6.66547777744177	5.47703854015357	5.81310971222612	6.64450211171472	5.07757725491637	5.30412322434623	3.85850343309537	4.5871554302917	3.61517438776503	3.61517438776503	5.0667216798222	0.412843988726253	4.19252313327377	4.86826776307353	5.38025643723694	6.70483470412562	6.54969870114395	6.41429186694684	7.12284358972515	7.41579036329624
RSC1A1	3.13583727639726	2.32547726612146	2.20890471766194	3.34807012811412	2.75538572251005	2.64089738099321	2.57684058812674	2.76938824735623	4.75005157483331	2.09002269292666	4.31488555959052	3.32409175813385	8.18947667432486	8.43034363533442	3.77466737546055	4.06707118623566	3.89478296188698	4.31488555959052	4.90168188569118	4.29880773729116	3.4141482823378	6.43083905515895	2.29357771514585	1.80758719388251	1.80758719388251	8.10675468771552	2.06421994363127	5.39038688563771	4.17280093977731	6.37353454872684	5.69910949850678	5.25820881641134	6.96185336778377	5.73527665666181	7.62370971927651
PLEKHM2	68.6799770699466	64.6482679981765	68.47604624752	53.7304748270844	63.3738716177312	64.1077839236102	62.0784323503259	60.3726637923659	64.9807055437197	58.8192100723645	51.5089463676118	42.9472655150893	33.3038718089211	56.7643138112517	59.3845557519638	59.8198386975495	56.2309290122433	53.8162115626706	55.3890053083104	53.6416443740245	46.8835719485316	50.1605446302398	55.4128375979238	89.8629062101593	90.3793596941257	60.8006601578664	125.917416561507	65.2835745038345	59.2305911173947	78.8000635115318	82.6370877283483	86.437572999604	45.6040507125611	56.6127308689843	36.871032460501
SLC25A34	0.668293190051875	1.20924817838316	0.736301572553979	0.847102080607186	0.751468833411832	0.528179476198642	3.27961529397948	2.00780647933327	2.47002681891332	1.79144802250856	0.539360694948815	0.66481835162677	0.955438945337901	1.12404581804459	1.16961524310045	1.69461299426486	1.09540770803071	0.299644830527119	0.490168188569118	0.529563271985143	0.2438677344527	0	1.19266041187584	0.258226741983216	0	0	1.23853196617876	0.598931876181968	0.463644548864146	0.827731759574914	0.670483470412562	0.737994219847206	0.391115357740661	0.462522311021114	0.207919355980269
FBLIM1	39.8405555607849	43.5329344217936	41.8464727068178	40.0154887601109	43.5851923378863	49.0546688519489	45.0947102922179	41.3331195917918	50.3505466932331	54.3405900160931	31.2829203070313	27.6564434276736	12.2842150114873	41.5896952676498	40.5112188746611	38.2982536703858	32.6188073058035	60.4683268003727	49.506987045481	50.9003756719837	60.9669336131751	61.09297102401	67.7981572597114	50.6124414287104	46.9972670409454	39.5204291026132	68.1192581398318	37.3334202820093	36.7438304974836	38.903392700021	39.2232830191349	39.021444374421	28.8643134012608	33.209101931316	24.3265646496914
UQCRHL	8.0195182806225	6.41831725449522	7.97660036933477	6.77681664485749	9.06772392316944	5.54588450008574	10.7758788230754	8.51586886062042	8.93009696068663	16.1230322025771	5.66328729696256	7.04707452724376	17.8803574056093	6.18225199924524	9.72907224942648	11.3539070615745	8.21555781023036	7.67090766149426	9.09534305456031	10.7158685625229	14.7539979343884	9.64625858273842	12.7522920962109	5.93921506561398	12.6531103571776	15.2001650394666	18.9908234814077	5.78967480309235	6.83875709574615	6.20798819681186	5.69910949850678	5.81170448129675	10.5601146589978	4.62522311021114	9.77220973107262
FLJ37453	6.47730322665664	7.62756543287837	6.13584643794982	4.67923054049684	6.26224027843193	5.61190693461057	6.44210147031684	7.20040944312621	6.08006601578664	3.28432137459903	5.93296764443696	7.97782021952124	4.7771947266895	9.55438945337901	5.21010426472019	4.68842928413277	4.62505476724079	3.95531176295798	3.92134550855295	4.39226007940619	3.9018837512432	3.21541952757947	4.0366967786567	3.87340112974825	5.42276158164754	4.05337734385776	7.01834780834631	2.99465938090984	4.05688980256128	1.57269034319234	3.35241735206281	2.95197687938882	3.12892286192529	2.0350981684929	2.21780646378953
SPEN	91.761795710969	84.9264297587555	96.2100721470532	75.6341143399273	81.6095153085249	88.271994959698	37.1884948513745	42.7870484216538	62.8906828507931	56.4306127090198	94.3881216160426	81.506729909442	135.399347682171	119.148856712726	85.4882414047966	92.58235658667	84.9549533561598	103.317537565751	93.6221240167016	86.6614719213334	89.0117230752356	88.1024950556776	85.137604786214	129.113370991608	119.300754796246	119.574631643804	26.8348592672065	107.208805836572	107.217801924834	125.07026887177	125.883271569958	123.706281101888	136.577482923039	120.903332100919	129.048613611753
ZBTB17	16.8615512566935	20.9292953950931	22.4571979628963	15.610881199761	20.4399522688018	20.0708200955484	30.102183234026	24.0936777519992	38.5704187876465	34.0375124276627	16.1808208484644	15.2908220874157	18.2898312393255	10.6784352714236	18.5011865726799	17.6239751403545	21.0561703877015	11.8060063227685	16.0121608265912	14.765470054174	21.0945590301586	34.0834469923424	26.7889877129036	53.1947088485426	41.5745054592978	39.5204291026132	42.5229308388041	16.5704485743678	18.1980485429177	17.1340474232007	20.1145041123769	17.8963598312947	17.2872988121372	17.853361205415	12.6830807147964
FAM131C	7.14559641670851	6.97643179836437	7.48573265429878	5.32464164953088	7.06380703407122	7.06440049415684	10.7173142642544	9.00051180390776	14.0601526615066	14.9287335209047	6.47232833938578	5.85040149431557	2.18386044648663	5.05820618120065	5.68858322780674	5.47924868145637	7.36357403731758	6.65211523770205	9.04087992249707	6.91547331651187	4.75542082182766	5.14467124412716	6.97247625404339	3.61517438776503	5.42276158164754	2.02668867192888	30.1376111770165	7.38682647291093	8.34560187955463	3.22815386234216	4.86100516049107	5.25820881641134	6.25784572385058	5.92028558107026	4.50491937957248
EPHA2	234.725131213605	241.570578404697	237.825407934935	215.244604862854	259.807824671584	277.492292307862	192.44314028601	166.855641903213	238.072584930646	275.285846125483	195.518251918945	163.013459818884	160.104268983051	319.229012324663	168.052444701842	172.794038315207	163.459172431694	274.35480683063	212.515141310744	246.683032402962	265.328095084538	277.812247182867	295.045837276362	360.48453180857	337.115011659089	353.65717325159	133.34860835858	212.620816044599	168.650704649333	346.240195030187	379.158402518304	343.997555726279	280.038596142313	318.122845520322	220.879662503039
ARHGEF19	8.79062580760544	8.18567997674752	7.85388344057577	8.30966802881335	10.8211512011304	11.289836303746	12.0057345583178	11.6314306388962	16.9101836064066	27.1702950080466	7.01168903433459	6.24929250529164	6.00561622783823	12.3645039984905	9.83540090789015	8.58603917094195	7.42443002109706	6.7719731699129	5.66416573457648	5.79404521113156	4.38961922014861	2.57233562206358	3.57798123562753	4.64808135569789	4.51896798470629	6.08006601578664	14.0366956166926	7.58647043163826	8.46151301677066	6.62185407659931	7.8781807773476	5.25820881641134	6.96185336778377	8.97293283380961	4.36630647558564
FBXO42	15.3193362027276	18.3247608570371	17.7939546700545	16.256292308795	17.484174857382	16.3075413276331	18.3892714698135	14.8162271233558	15.7701712284466	16.7201815434133	19.6866653656317	17.1523134719707	11.6017586219602	9.55438945337901	18.7138438896072	19.8834591327077	16.2485476691223	22.053859526796	18.5719280335633	19.0019762300551	24.020971843591	25.7233562206358	25.1376117579985	20.6581393586573	27.1138079082377	16.213509375431	10.7339437068826	16.7700925330951	15.0684478380847	15.2302643761784	16.5944658927109	13.0993974022879	11.4987915175754	14.7082094904714	12.5444678108095
SZRD1	146.150579947499	159.992835909156	152.90529323371	126.419900982044	146.08554121526	150.333083413038	129.779062347474	119.568337579605	113.051227481033	112.264076077203	120.277434973586	113.550974457852	67.0172174515585	75.3110698089875	147.796835264512	144.719949710219	149.218872227295	95.3469850737294	89.9186310364016	97.3773404838563	154.18537510772	171.060318867228	164.95410927329	150.029737092249	135.569039541189	95.2543675806574	245.229329303395	159.914810940585	163.086970062963	121.593795481555	135.102419288131	123.429533269445	113.188784530147	148.562166299982	96.4052747228512
NECAP2	49.7621390746319	56.4625880214289	55.9589195141024	50.1807137273971	53.7049726278323	50.4411399769703	23.4843880872459	25.3399024633095	37.0504022836998	38.217557813516	40.1823717736867	41.8835561524865	25.7968515241233	41.0276723586275	48.2200466132777	46.8842928413277	48.0762271857925	42.7293528331672	42.5901692734501	46.2900601276425	76.8793032862138	72.0253974177802	86.1467789808782	53.711162332509	64.1693453828293	51.6805611341865	84.6330176888819	44.7202467549202	40.2211646139647	74.6614047136572	75.0941486862069	66.3272305087677	41.2235587058657	49.7674006658718	38.4650808563497
CROCCP3	6.99137491131193	5.1160499854672	6.38128029546781	4.31618679166519	4.65910676715336	6.14008641080921	14.2311877935181	10.6621447523215	8.55009283469996	8.95724011254282	3.5058445171673	4.65372846138739	4.50421217087868	3.37213745413377	3.77466737546055	5.1403260826034	5.84217444283048	3.35602210190374	4.84721875362795	5.01527569350635	5.36509015795941	4.50158733861126	6.42201760240839	4.90630809768111	5.42276158164754	12.1601320315733	1.65137595490501	5.19074292691039	4.40462321420939	1.82100987106481	4.19052169007851	3.68997109923603	2.81603057573276	3.05264725273935	2.14850001179611
NBPF1	50.4818394331493	44.2770871469525	51.4183931500195	45.8645269357319	46.3405780603963	45.3574125185584	17.0422866169291	21.8781671541142	29.6403218269599	15.2273081913228	74.162095555462	61.5621793606389	62.6494965585852	58.4503825383186	55.6630527057351	57.2214321063434	66.6373022385351	66.9406551397585	62.251359948278	62.1769582871968	46.0300348779472	31.5111113702788	36.4220141165161	28.4049416181538	33.4403630868265	31.4136744148976	2.47706393235752	58.0963919896509	55.1737013148334	43.124824673853	39.390903886738	42.6191661961762	51.6272272217673	62.6255209122588	54.9600164307843
CROCCP2	26.5775060966784	26.882517196364	27.7340258995332	20.2901117402578	24.7984715025905	24.1642110360879	38.4183505866168	33.0249548497231	45.2204909924131	31.3503403938999	23.4621902302734	18.4819501752242	13.6491277905414	17.4227101796911	26.2631786405283	23.724581919708	24.0381135928962	14.3829518653017	11.9274259218485	16.0738028437843	16.034303540265	15.4340137323815	16.8807319834735	24.7897672303888	17.1720783418839	28.3736414070043	20.6421994363127	21.3619035838235	19.7048933267262	11.8365641619213	14.7506363490764	8.94817991564737	14.6277143795007	20.2584772227248	14.1385162066583
MST1P2	2.36472974941433	2.32547726612146	2.08618778890294	1.93623332710214	1.90372104464331	2.77294225004287	15.3439144111183	12.3930124069191	14.8201609134799	12.838710827978	1.34840173737204	1.59556404390425	0.682456389527072	3.37213745413377	3.34935274160584	1.977048493309	2.19081541606143	3.17623520358747	3.37671418792059	3.42658587755093	1.88997494200843	0.643083905515895	2.01834838932835	2.06581393586573	3.61517438776503	1.01334433596444	0.412843988726253	0.598931876181968	2.31822274432073	0.744958583617423	1.00572520561884	0.184498554961802	0.312892286192529	0.740035697633782	0.277225807973691
MST1L	0.359850179258702	0.837171815803724	0.613584643794982	0.645411109034046	0.801566755639287	0.528179476198642	4.45090647040073	2.83862295354014	3.99004332285998	2.09002269292666	0	0.66481835162677	0.136491277905414	0	0.584807621550225	0.169461299426486	0.243423935117937	0.299644830527119	0.490168188569118	0.934523421150252	0.36580160167905	0	0.458715543029171	0.258226741983216	0	0	0.412843988726253	0.199643958727323	0.231822274432073	0.248319527872474	0.335241735206281	0.184498554961802	0.312892286192529	0.370017848816891	0
CROCC	23.8529261680054	21.5804290296071	23.5616503217273	18.0311728586387	22.6442608468099	22.7777399110664	53.1766194095245	42.648579009286	45.4104930554065	48.0705219373131	20.7653867555294	17.1523134719707	8.87193306385194	11.2404581804459	23.0201545573861	23.385659320855	25.8029371225013	13.5439463398258	16.66571841135	15.2638825454541	10.4253456478529	11.5755102992861	10.3669712724593	7.74680225949649	10.8455231632951	12.1601320315733	20.6421994363127	18.1676002441863	15.4161812497329	7.20126630830175	9.55438945337901	6.27295086870125	7.90053022636135	12.3955979353658	6.72272584336202
ATP13A2	65.4927326250838	58.415988924971	66.1444246010991	48.0024512344072	60.4681921285387	57.175428298503	33.850314998574	27.5554130611945	42.1804579845198	37.3218338022618	39.1036503837891	33.2409175813385	15.0140405695956	35.9694661774268	54.387108804171	56.8260224076816	52.2752900665769	26.8481768152299	33.7671418792059	29.499789327643	27.3741531923156	28.2956918426994	29.9082534055019	13.6860173251105	22.5948399235314	9.12009902367996	118.899068753161	42.1248752914651	46.8280994352787	36.1718778934237	39.8937664895474	34.2244819454142	28.2385288288757	37.1867938060975	21.8315323779282
SDHB	89.0886229507615	88.4611552032601	86.8835855613695	99.1109434310408	93.382527031977	94.8082159776563	93.8204232313417	89.3820056834224	80.3708726461797	99.1267905788072	83.0615470221175	99.4568254033648	127.346362285752	127.017177439039	104.68056425749	92.7518178860965	89.9451440260775	73.9523441740931	73.0350600967987	76.9735791220758	88.0362521374248	90.0317467722253	75.0458628395723	46.9972670409454	69.5921069644768	62.8273488297953	212.614654194021	98.2248276938427	83.5719299327623	85.9185566438761	82.1342251255388	84.1313410625815	98.2481778644541	91.6719220443848	83.7221940080548
PADI2	7.2998179221051	6.88341270771951	6.50399722422681	7.46256594820616	7.96556963416542	7.72462483940514	3.86526088219011	6.85423591220668	5.70006188979997	7.46436676045235	10.5175335515019	7.57892920854518	9.28140689756818	10.6784352714236	6.3265551785888	8.13414237247132	8.09384584267139	5.03403315285561	10.9470895447103	9.46983733432256	3.29221441511145	3.21541952757947	3.30275190981003	3.0987209037986	0.903793596941257	0	4.95412786471504	5.59003084436503	5.56373458636975	0.827731759574914	1.34096694082512	0.737994219847206	2.34669214644397	1.66508031967601	1.80196775182899
PADI1	5.55197419427712	5.1160499854672	6.13584643794982	4.07415762577742	4.40861715601608	5.14974989293676	4.74372926450604	3.66943942774701	1.90002062993333	2.09002269292666	4.31488555959052	6.24929250529164	3.68526450344619	4.49618327217836	4.35947499701077	3.50220018814737	4.50334279968183	1.97765588147899	2.01513588633971	2.49206245640067	5.79185869325163	6.43083905515895	5.13761408192671	4.13162787173146	5.42276158164754	5.0667216798222	9.08256775197757	3.99287917454645	4.28871207699335	1.15882446340488	0.838104338015702	1.56823771717531	1.64268450251078	2.22010709290135	2.00988710780926
PADI3	3.23865161332832	5.02303089482234	5.52226179415484	3.59009929400188	4.55891092269845	4.29145824411397	3.51387352926373	2.76938824735623	7.41008045673997	8.06151610128854	9.43881216160426	8.77560224147336	8.18947667432486	11.2404581804459	5.42276158164754	4.3495066852798	6.26816632928687	7.37126283096714	8.16946980948531	7.07122722003691	2.56061121175335	1.28616781103179	0.733944868846673	0.258226741983216	0	0	6.1926598308938	4.19252313327377	6.0273791352339	5.21471008532196	3.68765908726909	5.71945520381585	4.22404586359914	6.29030342988715	3.18809679169745
RCC2	151.137075288655	161.295103178184	167.631324684789	135.052274565374	152.748564871512	152.445801317833	181.140180433545	154.670333614846	139.081510111119	143.017267130267	197.406014351266	164.343096522138	124.889519283454	160.176529071354	164.596763301773	176.239751403545	178.551456409006	154.017442890939	133.706989215243	148.21541459443	219.846762609109	221.220863497468	214.770617246258	145.381655736551	149.125943495307	160.108405082382	160.596311614513	159.315879064403	158.450524574322	138.893389256671	140.801528786638	136.713429226695	135.951698350654	140.514278088214	128.97930715976
ARHGEF10L	27.2457992867303	30.1381853689341	30.4337983322311	21.2178902094943	24.4477860469983	26.5410186789818	52.4152801448507	36.6943942774701	34.9603795907732	38.8147071543522	23.7318705777479	17.1523134719707	8.87193306385194	14.0505727255574	25.1998920558915	24.1199916183698	23.6729776902193	17.7989029333109	19.3344118824486	19.4069363792202	19.2655510217633	24.437188409604	22.3853184998235	24.0150870044391	22.5948399235314	21.2802310552532	11.1467876956088	24.755850882188	24.9208945014478	17.2168205991582	24.4726466700585	18.9111018835847	11.4205684460273	12.2105890109574	9.28706456711866
KLHDC7A	19.0206523322457	22.324581754766	19.2665578151624	13.6746478726589	16.7828039461976	16.6376535002572	14.6997042640866	13.2930635873099	4.37004744884665	5.67291873794379	21.3047474504782	19.0138048565256	8.46245923013569	11.2404581804459	13.6100682833507	12.9355458562217	11.9277728207789	2.63687450863865	2.45084094284559	2.5855147985157	38.7140028443662	37.2988665199219	35.3210968132461	35.8935171356671	28.017601505179	20.2668867192888	10.3210997181563	19.7647519140049	14.6048032892206	5.04916373340698	5.53148863090364	2.67522904694612	6.88363029623564	5.36525880784492	3.9504677636251
PAX7	4.47242365650101	5.30208816675692	4.41780943532387	4.59855415186758	4.75930261160827	5.0177050238871	10.8344433818965	12.3237777007352	9.88010727565329	12.2415614871419	17.7989029333109	17.5512044829467	10.2368458429061	11.2404581804459	4.46580365547445	3.72814858738269	5.11190263747667	3.89538279685255	2.83208286728824	2.9593241669758	21.4603606318376	20.5786849765086	24.4036668891519	18.0758719388251	14.4606975510601	21.2802310552532	0.825687977452507	7.78611439036558	8.34560187955463	4.63529785361952	6.36959296891934	4.24346676412144	5.00627657908046	4.0701963369858	4.43561292757906
ALDH4A1	36.2934609366634	39.0680180708404	38.4103987015659	28.8418089349589	39.37696687078	37.1706306374794	35.724380880848	33.6480672053782	20.7102248662732	29.8574670418094	23.4621902302734	25.3960610321426	7.91649411851403	16.8606872706688	42.6909563731665	41.1226086608272	39.6172454404442	13.6638042720366	11.1649420729633	10.6224162204079	120.470660819634	131.832200630758	134.220167890335	74.6275284331495	75.0148685461244	66.8807261736531	36.7431149966365	32.1426773550989	33.7301409298666	18.3756450625631	20.1145041123769	17.619611998852	21.9806831050252	27.5663297368584	12.1979355508424
IFFO2	70.6334494716367	67.1597834455876	70.6849509651819	61.7577754956953	68.5840555293865	70.776049810618	36.0172036749533	34.2711795610334	34.0103692758065	37.6204084726798	58.250955054472	54.1162138224191	57.4628279981795	65.1946574465862	93.6223837772679	92.0739726883906	101.933772830636	51.1194080879266	44.4419157636001	48.5640671191081	131.444708870005	129.259865008695	129.449526242832	124.723516377894	117.493167602363	108.427843948195	49.5412786471504	88.6419176749312	80.7900626395774	78.1378781038719	82.1342251255388	92.7105238683053	93.7894627862105	101.014872727011	100.42504893847
UBR4	314.406242335175	300.730720054827	288.752933369919	267.119522751466	287.461877741139	282.906131938898	153.204885875899	156.401201269443	204.062215654839	228.70819754026	317.413768977378	270.315141771445	268.47834363995	286.069660692348	271.297572070073	266.958033696524	249.144397593208	309.892683731147	329.610875246701	274.531830353239	288.678430658384	243.728800190524	279.266022596159	331.56313670645	310.904997347793	300.963267781439	278.256848401495	292.877687452982	303.107623819935	507.896207675167	499.342564589755	474.807031194196	332.448054079562	308.22486806447	324.770034041179
EMC1	71.6101856724817	72.5548907029894	70.3168001789049	70.2691344960818	72.6920851520379	72.8887677154126	50.8926016155031	55.2492955347569	54.3405900160931	60.9092327652912	70.3865706908203	63.1577434045431	67.8361651189909	87.1135508984557	79.8528225062217	78.6300429338894	77.4088113675038	105.834554142179	90.5177254890972	89.7765499918342	105.22892741634	100.32108926048	103.761455833198	64.8149122377873	69.5921069644768	62.8273488297953	67.2935701623793	73.2693328529274	81.2537071884416	91.795452136858	73.4179400101755	85.0538338373905	87.1405017046193	78.6287928735893	83.0291294881206
MRTO4	83.4338344195533	85.949639755849	84.5519639149485	77.3283185011417	86.8196992201803	83.9805367155841	88.491048378625	78.719860931101	57.5706250869797	96.4396185450444	73.0833741655644	68.2103628769066	64.2873918934502	100.602100714991	74.4300609245741	65.58152287805	70.5320852004221	68.7385241229212	47.8186299515207	56.1337068304251	91.0236318844704	73.311565228812	77.0642112289006	68.1718598835691	57.8427902042405	47.6271837903287	269.99996862697	77.4618559862011	63.2874809199559	55.2924815396043	53.4710567654018	62.1760130221271	63.8300263832759	70.580904661822	55.722387402712
LOC100506730	1.43940071703481	1.48830545031773	1.10445235883097	1.25048402375346	1.45283974459621	0.792269214297963	3.80669632336904	3.11556177827576	4.94005363782665	1.49287335209047	1.34840173737204	1.46260037357889	1.50140405695956	0.562022909022294	1.54176554772332	1.24271619579423	1.82567951338452	1.31843725431933	1.36157830158088	1.93134840371052	1.2193386722635	1.28616781103179	1.19266041187584	2.58226741983216	0	2.02668867192888	0.825687977452507	1.19786375236394	1.2750225093764	0.744958583617423	1.00572520561884	1.19924060725171	0.938676858577587	1.75758478188023	1.38612903986846
AKR7A2	60.2492014415998	61.9507143694756	60.4994458781852	48.6478623434412	57.2118271837541	56.4491815187299	53.4108776448087	51.9260296379294	42.7504641734998	46.5776485852227	56.6328729696256	47.335066635826	22.384569576488	38.217557813516	54.387108804171	53.3238222195342	47.7110912831156	30.0244120188174	28.3752918049456	27.1946315554723	20.4848896940268	19.9356010709927	22.5688047170352	13.9442440670937	16.2682847449426	13.1734763675377	169.266035377764	54.9020886500137	35.1210745764591	21.4382525729903	20.4497458475831	20.7560874332027	25.2660521100467	32.5615706958864	20.0988710780926
PQLC2	20.2544243754184	21.3943908483174	23.1934995354503	15.3688520338732	17.7847623907467	19.9387752264987	27.5253426458992	20.9781159737235	27.3602970710399	24.1845483038656	9.16913181412985	11.1689483073297	3.13929939182453	14.6125956345797	14.9391765141467	15.3644911480014	14.5445801232967	9.2889897463407	9.09534305456031	8.69106781669735	17.4365430133681	16.0770976378974	21.2844011965535	10.5872964213119	13.5569039541189	4.05337734385776	44.9999947711616	16.1711606569131	13.6775141914923	17.2995937751157	18.4382954363455	16.7893685015239	10.2472223728053	14.4306961038588	6.51480648738175
CAPZB	172.265421527987	198.502739436127	196.347086014394	159.779587680241	183.30829743026	184.466682062376	206.967150873634	182.364216088408	223.822430206146	199.746454509705	171.516700993723	143.733727621708	184.809190283931	160.176529071354	177.728352622037	180.928180687678	167.110531458463	160.909273993063	163.770638114149	173.727903991832	239.782949900618	230.867122080206	234.862358030935	102.77424330932	113.877993214598	99.3077449245151	384.770597492868	182.474578276773	175.953106293943	197.331251482659	197.457382036499	188.373024615999	163.407996464048	147.082094904714	158.434549256965
MINOS1	31.6668157747658	30.3242235502238	23.8070841792453	30.8587186506903	28.3053260585123	27.0031757206556	35.782945439669	33.3711283806426	21.0902289922599	31.648915064318	22.9228295353246	19.545659537827	35.897206089124	38.217557813516	27.7517798590198	21.2391495281195	17.8916592311683	22.8928650522719	17.3192759961089	17.4755879755097	32.1295740141433	17.3632654489292	34.5871519443995	18.8505521647748	29.8251886990615	33.4403630868265	78.8532018467144	17.7683123267317	16.6912037591093	20.4449744615004	17.935432833536	16.6048699465621	19.9468832447737	16.8358121211685	25.7820001415533
TMCO4	12.0292774209338	13.6738063247942	13.8670129497666	10.0442103843423	11.0215428900402	12.0821055180439	17.7450613227819	16.6163294841374	14.2501547244999	16.7201815434133	15.1020994585668	12.0996939996072	8.46245923013569	9.55438945337901	11.8556454187	11.7493167602363	12.4146206910148	15.8811760179373	12.7988360348603	12.8029708697585	7.74280056887323	9.00317467722253	7.15596247125506	4.38985461371468	9.94172956635383	4.05337734385776	16.9266035377764	8.58469022527487	12.2865805448999	7.78067854000419	9.88963118858529	8.76368136068557	9.2303224426796	9.99048191805606	8.10885488323047
OTUD3	8.27655412295015	10.2320999709344	10.7990897307917	9.35846108099367	7.21410080075359	9.57325300610039	10.4244914701491	10.7313794585054	8.7400948976933	5.0757693971076	10.5175335515019	10.2382026150523	11.4652673440548	10.1164123624013	9.99489389558567	9.0944230692214	11.1366450316456	9.70849250907867	10.6203107523309	11.5257888608531	8.16956910416546	8.36009077170663	6.14678827659088	18.0758719388251	9.94172956635383	20.2668867192888	1.23853196617876	7.9857583490929	9.04106870285085	7.11849313234426	6.36959296891934	8.02568714083837	6.96185336778377	6.1052945054787	6.86133874734886
CAMK2N1	54.8514487527193	54.1371107553075	60.9903135932212	61.6367609127514	67.4819012403825	58.8920115961486	76.6610074967704	101.636548677974	120.081303811786	75.2408169453597	31.0132399595569	39.0913190756541	44.0866827634488	39.3416036315606	64.2225097120611	72.3034877553006	78.686787026873	54.0559274270923	96.0729649595472	81.7396485699421	29.5689628023899	34.7265308978583	30.1834827313194	26.3391276822881	23.4986335204727	29.3869857429688	137.889892234569	63.2871349165612	89.7152202052122	50.5744105100272	59.3377871315117	57.5635491480821	63.5171340970834	53.0975613052239	86.9795972517457
MUL1	51.4071684655289	57.2997598372326	53.1364301526455	43.6459262484274	52.1519370387811	49.9789829352965	28.9308920576047	33.2326589682748	26.7902908820599	36.4261097910075	38.8339700363147	32.1772082187357	22.5210608543934	35.4074432684046	53.0048362441432	49.087289733872	45.1551399643772	34.219439646197	30.9895221439809	29.4374877662329	61.9424045509859	61.7360549295259	63.1192587208139	53.4529355905258	41.5745054592978	52.6939054701509	63.1651302751168	51.3084973929219	46.9440105724948	35.8407851895938	38.8880412839286	35.1469747202232	35.2003821966595	38.8518741257736	32.7126453408956
FAM43B	6.99137491131193	7.53454634223351	6.62671415298581	5.16328887227237	5.10998806720046	5.80997423818506	4.56803558804285	3.5309700153792	6.27006807877997	8.65866544212473	3.23616416969289	3.59001909878456	0.136491277905414	0.562022909022294	5.42276158164754	6.49601647801529	4.92933468613821	2.15744277979526	1.90620962221324	1.96249918441553	0.548702402518576	0	0.642201760240839	0.774680225949649	0	0	15.2752275828714	5.39038688563771	4.63644548864146	4.55252467766203	3.68765908726909	4.70471315152594	2.03379986025144	3.33016063935202	1.5247419438553
CDA	16.912958425159	20.6502381231585	19.8801424589574	17.4260999439193	21.4419107133509	16.7696983693069	68.1691464677164	55.5262343594925	93.1010108667329	98.529641237971	12.4052959838227	17.9500954939228	4.50421217087868	13.4885498165351	19.777130474244	16.0988234455161	15.5791318475479	24.5109471371184	33.8216050112692	32.4279627139138	38.2872343090739	39.8712021419855	40.5504540037787	20.6581393586573	19.8834591327077	22.2935753912177	88.3486135874182	16.3708046156404	16.9230260335413	36.0063315415088	39.2232830191349	36.4384646049558	16.8179603828484	17.853361205415	11.643483934895
PINK1	95.7201476828147	93.4841860980825	108.481765022953	73.4558518469374	85.3668594755841	86.6214340965773	51.8296345566401	57.0493978955384	54.3405900160931	62.1035314469636	81.9828256322199	77.2518924590307	42.3122961506785	59.5744283563632	84.2654618324643	79.9857333293013	76.67853956215	65.2626440888066	63.8852539101751	63.5475926382172	75.9647992820161	79.0993203784551	88.8990722390532	41.0580519753314	35.247950280709	34.453707422791	107.752281057552	76.4636361925645	71.7489939367266	57.610130466414	65.5397592328279	59.6852825301428	47.4031813581681	56.5202264067801	44.9798873437314
DDOST	252.614825839609	288.91729554293	263.964113760601	239.60887422889	275.588670173233	270.890048855379	433.260606158218	386.814303449482	375.254074411832	444.279109582124	278.579798941063	276.963325287712	170.614097381768	316.980920688574	285.439283645742	260.744452717553	265.636369197448	281.246637932754	253.362490358171	247.742158946932	384.518450298295	335.689798679297	379.724726519547	229.305346881096	253.062207143552	223.949098248141	457.431139508689	254.346403418609	243.181565879245	265.701894823547	306.243325110938	260.327461051102	218.085923476193	262.527663735584	200.850097876939
KIF17	1.23377204317269	1.39528635967287	1.47260314510796	1.57318957827049	1.65323143350603	2.04669547026974	1.6983722058108	1.66163294841374	2.09002269292666	1.49287335209047	1.61808208484644	1.19667303292819	0.818947667432486	1.12404581804459	1.648094206187	1.46866459502954	0.669415821574325	0.599289661054239	1.47050456570736	1.27718200890534	0.731603203358101	1.92925171654768	1.55963284629918	1.03290696793287	0.903793596941257	1.01334433596444	2.47706393235752	1.39750771109126	0.927289097728292	0.827731759574914	0.502862602809421	0.461246387404504	0.234669214644397	1.01754908424645	0.762370971927651
SH2D5	16.8615512566935	18.6968372196165	16.5667853824645	11.6173999626128	14.7788870570994	15.5152721133351	12.1228636759599	10.1775018090342	9.88010727565329	11.0472628054695	9.43881216160426	7.84485654919588	2.59333428020287	3.93416036315606	8.61262133555786	9.77226826692735	9.61524543715849	5.93296764443696	3.92134550855295	6.69741785157681	13.229824594059	15.4340137323815	15.3210991371743	29.1796218441035	23.4986335204727	19.2535423833244	23.1192633686702	12.5775693998213	10.0842689377952	14.9819448483059	15.4211198194889	14.4831365645014	10.5601146589978	12.4881023975701	6.30688713140148
HP1BP3	172.779493212643	181.480245848118	191.92927657907	194.470434790821	180.502813785522	202.16069451503	174.522385286765	189.149217294431	114.951248110966	102.709686623824	215.744277979526	223.246002476269	268.887817473666	200.642178520959	195.16625261008	200.811639820386	204.415249515287	205.256708911077	218.451622705637	205.844358898696	91.1455657516967	75.8839008508756	82.4770546366449	115.169126924515	105.743850842127	125.654697659591	50.7798106133292	171.693804505497	179.546351547641	126.063546983259	111.300256088485	125.182269541582	140.097521142705	125.898573059947	153.791016973405
EIF4G3	102.762929762592	96.6468351800077	112.776857529518	106.089451047471	106.50818265557	113.228475210084	86.2655951434246	91.943689812227	112.101217166066	104.202559975915	100.051408913005	104.775372216379	142.087420299536	118.586833803704	114.356472177685	122.46403238554	115.748081148579	119.378500482004	108.000390881396	115.008682362891	136.748832094352	127.330613292147	129.999984894467	120.333661764179	104.840057245186	122.614664651697	23.5321073573964	109.804177300027	112.086069687907	113.316477885806	102.248729237916	110.330135867157	110.685646240607	91.4869131199763	123.989242616233
ECE1	308.59723229857	325.008702713135	308.633075828876	272.040782457851	310.005942743494	306.080006457113	203.98035837376	180.287174902891	179.361947465706	168.993263456641	197.406014351266	178.038354565649	150.140405695956	152.870231254064	303.30249826764	294.241302904188	296.307785022308	469.663307368207	380.697293122015	396.144478225592	158.209192726189	190.995919938221	171.926585527333	103.54892353527	93.9945340818908	102.347777932408	153.990807794893	275.508663043705	295.109755352029	236.317417358638	264.002866474946	244.552834601868	221.684184767407	250.779597035648	197.523388181255
LOC100506801	1.07955053777611	1.02320999709344	1.34988621634896	0.887440274921814	1.05205636677656	1.32044869049661	2.1668886763793	2.49244942262061	2.28002475591999	4.7771947266895	1.07872138989763	0.531854681301416	0.682456389527072	0.562022909022294	0.744300609245741	0.903793596941257	0.851983772912778	2.93651933916577	2.99547226347795	3.98729993024108	0.731603203358101	1.28616781103179	0.458715543029171	0.774680225949649	1.80758719388251	0	0.825687977452507	0.598931876181968	0.347733411648109	0.0827731759574914	0.16762086760314	0.276747832442702	0.938676858577587	0.832540159838005	0.623758067940806
NBPF3	13.7257139802962	14.2319208686633	12.2716928758996	13.2712659295126	13.8270265347777	15.5812945478599	7.84765088202234	7.96199121114917	9.50010314966663	10.4501134646333	14.562738763618	19.4126958675017	17.8803574056093	15.7366414526242	14.4075332218283	14.5736717506778	18.5610750527427	15.7013891196211	16.9924972037294	16.2607075280144	10.6082464486925	8.36009077170663	10.2752281638534	6.19744180759719	3.61517438776503	2.02668867192888	1.23853196617876	15.3725848220038	16.2275592102451	9.10504935532405	8.7162851153633	7.37994219847206	13.3761452347306	13.0431291707954	13.7919839466911
RAP1GAP	88.6259584345718	82.4149143113444	91.5468288542113	50.2210519217117	53.9554622389695	60.3445051556949	141.843361464613	119.637572285789	55.4806023940531	50.757693971076	103.557253430172	102.647953491173	43.813700207638	73.0629781728983	76.8224557400069	74.4499975480361	73.2097484867194	30.7435596120824	26.6869347109853	30.8081221172533	63.7714125593811	60.4498871184941	73.0275144502439	39.7669182654153	31.632775892944	35.4670517587554	172.9816312763	119.986019195121	141.527498540781	12.1676568657512	13.074427673045	11.7156582400744	32.3061285493786	30.9889948384146	30.2869195211258
USP48	47.0375591459589	41.1144380650273	40.3738695617098	56.9575303722546	52.8032100277381	50.7712521495945	35.9000745573111	55.2492955347569	47.6905178113265	42.9947525402055	54.7451105373047	68.3433265472319	73.5687987910184	57.8883596292963	45.9339804563086	48.0140348375043	50.7538904720898	49.8608997997127	54.8988371197413	52.5202162686442	55.4799095879893	52.0897963467875	45.871554302917	28.9213951021202	27.1138079082377	30.4003300789332	20.6421994363127	40.7273675803738	41.0325425744769	48.7534006389624	42.2404586359914	44.4641517457942	53.4263578673743	43.3845927737805	55.9996132106857
HSPG2	243.721385695072	213.664851211239	222.485791840061	176.318247349239	209.158825299627	203.283075901952	44.274806468723	39.9484254681137	49.4005363782665	45.9804992443865	148.593871458398	127.379196171689	52.68563327149	120.834925439793	222.014238872158	232.274954413903	231.313594345819	248.465493473087	259.135582356874	212.510625969567	892.677841964109	898.388216005705	963.669612795681	308.839183411927	440.147481710392	281.709725398114	135.825672290937	245.162781317152	225.215339610759	224.811945900547	242.212153686538	235.51240540874	154.177674021369	193.149317082417	112.345758681338
LINC00339	18.9692451637802	19.2549517634856	18.0393885275725	22.9120943707086	20.8908335688489	17.9581021907538	20.9661120579403	30.7402095456542	26.4102867560732	27.1702950080466	16.7201815434133	19.8115868784777	14.8775492916902	27.5391225420924	19.0859941942301	18.6972300367223	16.7353955393581	23.3123678150099	21.1316952405353	22.366260546196	14.0223947310303	12.218594204802	14.2201818339043	19.3670056487412	16.2682847449426	11.1467876956088	25.1834833123015	11.5793496061847	16.3434703474611	10.098327466814	10.2248729237916	9.13267847060917	11.8899068753161	16.0032719613305	11.9900161948622
CDC42	176.686438016023	165.946057710427	140.756317286569	210.605712516672	168.829997906525	167.564938824019	107.875917348397	162.701559532179	140.221522489079	97.3353425562986	175.02254551089	189.074339202653	232.854120106637	174.227101796911	182.353649265207	186.294455169517	199.425058845369	184.940789401338	204.563524029512	193.975911450087	286.605554915536	295.175512631796	256.880704096335	187.989068163782	206.064940102607	221.922409576212	147.385303975272	188.463897038592	197.164844404478	228.371192466719	192.763997743612	216.324555692712	211.671631609246	214.332838927184	198.216452701189
WNT4	0.873921863913991	1.02320999709344	0.613584643794982	0.322705554517023	0.450881300047099	0.594201910723472	4.45090647040073	3.46173530919529	3.61003919687332	5.97149340836188	0.539360694948815	0.132963670325354	0	1.12404581804459	0.531643292318387	0.0564870998088286	0.669415821574325	0.659218627159663	0.381241924442648	0.685317175510185	0.2438677344527	1.28616781103179	0.458715543029171	0.258226741983216	1.80758719388251	0	1.23853196617876	0.199643958727323	0.927289097728292	1.07605128744739	1.6762086760314	1.19924060725171	0.391115357740661	0.277513386612668	0.207919355980269
ZBTB40	50.6360609385459	49.6721944043543	51.1729592925015	40.7012380634595	49.5969430051809	48.9886464174241	51.7125054389979	44.7948549009871	45.7904971813931	57.9234860611102	59.0599960968952	54.5151048333951	45.8610693762192	46.6479014488504	46.5719524070907	49.087289733872	46.9199634939823	47.2839542571794	48.2543350080266	49.3116858560283	57.4918183972241	52.0897963467875	55.7798100323471	64.0402320118377	76.8224557400069	68.9074148455819	19.4036674701339	48.3138380120121	48.4508553563033	47.84289570343	53.4710567654018	47.3238793477021	46.0733891418499	48.7498515816254	43.9402905638301
EPHB2	142.963335502636	147.342239581455	157.077668811515	119.280040588355	146.536422515307	147.692186032045	34.787347939711	36.1405166279989	90.6309840478196	123.609913553091	79.5557025049502	69.1411085691841	55.4154588295983	64.0706116285416	140.885472464372	156.469266470455	149.584008129972	299.884546391541	271.171934542849	294.8109885922	82.18342651056	81.6716560005186	82.935770179674	49.3213077187943	49.7086478317692	57.7606271499731	194.449518690065	137.355043604398	124.024916821159	254.196423365456	261.991416063709	268.722145301864	170.135180617188	181.771268231298	146.513839514096
KDM1A	101.889007898678	106.320820607073	110.07708509682	110.970372559541	114.674143978646	115.011080942254	86.4412888198878	79.2045038743883	81.3208829611463	105.098283987169	111.917344201879	103.977590194427	154.098652755213	123.083017075882	129.82729198415	130.937097356865	127.189006099122	117.34091563442	110.995863144874	120.709275231908	107.057935424735	99.6780053549637	96.1467778189141	81.3414237247132	81.3414237247132	104.374466604337	138.715580212021	114.196344392028	102.813178710624	108.184540976441	98.5610701506466	105.717671993112	111.780769242281	91.6719220443848	116.296226444964
LUZP1	109.959933347766	99.5304269899983	125.784851977971	95.1981385825218	97.6909483435382	111.511891912438	24.3628564695619	27.1400048240911	34.0103692758065	34.933236438917	80.9041042423222	80.9748752281406	77.1175720165591	69.6908407187645	79.0021932385123	77.1613783388598	81.9121541671856	143.709660720806	124.012551707987	111.83130273098	141.809087584245	97.748753638416	121.834848228548	120.075435022196	135.569039541189	152.001650394666	28.8990792108377	82.2533109956569	83.8037522071944	126.477412863047	103.757317046344	111.160379364485	92.7725628560848	103.790006593138	93.1478714791603
HTR1D	42.2566924786647	44.4631253282422	39.3921341316378	35.1749054423555	37.5734416705916	38.887213935125	15.3439144111183	16.893268308873	30.2103280159399	28.3645936897189	32.6313220444033	32.4431355593864	27.7077294147991	23.0429392699141	32.8555554652763	34.0617211847236	28.2371764736806	68.1991634279724	57.6764568549663	61.9277520415567	22.8016331713275	21.2217688820245	27.5229325817502	22.723953294523	17.1720783418839	18.2401980473599	59.0366903878542	36.1355565296454	32.3392072832742	21.8521184527777	23.9697840672491	21.2173338206072	38.4857512016811	32.4690662336822	36.9403389124944
HNRNPR	262.48500218499	258.220995630126	264.209547618119	295.033553217188	278.093566284605	278.746718563833	153.673402346467	165.955590722822	126.541373953559	120.027017508074	347.887648241986	382.270552185393	483.998071452599	261.340652695367	275.657047067084	297.912964391762	371.64749294131	234.202399539997	210.282152896152	232.478276401478	293.129016812146	280.38458280493	228.990799080162	190.31310884163	201.5459721179	223.949098248141	56.5596264554967	326.817160436627	326.985318086439	280.766612847811	312.110055477048	339.846338239638	354.585183327683	380.655861970377	396.779437662346
ZNF436	12.0806845893993	10.0460617896447	11.6581082321047	13.6746478726589	10.8211512011304	8.91302866085209	5.44650397035879	7.47734826786183	6.65007220476664	4.7771947266895	13.7536977211948	13.6952580435115	15.2870231254064	11.2404581804459	12.2809600525547	12.7095974569864	11.1366450316456	20.6155643402658	19.3888750145118	18.34780983525	23.2893686402329	20.5786849765086	19.908254567466	110.521045568817	97.6097084696558	93.2276789087285	2.06421994363127	12.7772133585486	12.4024916821159	14.319759440646	11.2305981294104	13.007148124807	14.3148220933082	12.858120246387	17.3959194503491
TCEA3	0.205628673862115	0.186038181289716	0.613584643794982	0.322705554517023	0.701370911184377	0.594201910723472	1.99119499991612	0.969285886574682	0.76000825197333	1.79144802250856	1.61808208484644	1.46260037357889	1.09193022324332	0.562022909022294	0.584807621550225	0.677845197705943	0.243423935117937	1.19857932210848	0.70802071682206	0.747618736920202	1.58514027394255	1.92925171654768	1.83486217211668	2.06581393586573	0.903793596941257	3.04003300789332	2.47706393235752	0.399287917454645	0.231822274432073	0.413865879787457	0.335241735206281	0.553495664885404	0.469338429288793	0.740035697633782	0.623758067940806
ASAP3	9.20188315532967	9.67398542706525	11.2899574458277	8.87440274921814	10.8712491233578	12.0821055180439	20.2633373520875	18.4856665511029	17.1001856693999	16.1230322025771	11.0568942464507	8.77560224147336	9.28140689756818	7.86832072631212	10.207551212513	10.8455231632951	8.51983772912778	11.2067166617143	8.49624860186472	9.50098811502757	11.2179157848242	5.78775514964305	9.35779707779508	12.1366568732112	6.3265551785888	14.1868207035022	6.60550381962005	8.58469022527487	7.99786846790652	7.11849313234426	11.3982189970136	5.53495664885405	6.96185336778377	5.55026773225337	4.71283873555275
E2F2	19.6889455222976	19.2549517634856	19.1438408864034	15.3688520338732	18.3358395352487	22.5136501729671	7.32056985263278	8.86204239153995	4.18004538585332	6.56864274919807	11.5962549413995	12.4985850105833	7.50702028479779	11.2404581804459	17.6505573049704	17.5110009407369	18.1959391500658	8.0304814581268	3.75795611236324	5.29563271985143	0.731603203358101	0	0.0917431086058341	1.5493604518993	1.80758719388251	1.01334433596444	19.8165114588602	18.566888161641	17.7344039940536	3.55924656617213	3.52003821966595	3.41322326679333	6.49251493849497	9.15794175821805	5.7524355154541
ID3	211.386276730255	231.524516615052	219.786019407363	182.288300107803	207.455495943893	209.291117443712	293.701262487627	288.639490080703	486.595283325925	499.216848939053	76.0498579877829	91.7449325244942	54.7330024400712	170.292941433755	197.824469071672	196.462133135106	158.408125777997	89.8934491581358	95.092628582409	94.6049210011105	203.324723599939	219.29161178092	255.22932814143	478.752379636883	486.240955154396	397.230979698061	255.550429021551	123.978898369667	110.695136041315	89.6433495619632	110.46215175047	89.8507962663973	74.9377025431107	97.4071987010466	46.0887905756262
RPL11	638.271403668006	687.969194409371	739.246778844195	682.078527666043	716.750973308205	639.361255938456	1469.50190993809	1069.12233289187	1053.75144136102	1405.9881229988	619.995118843663	706.03708942763	1448.71842368807	889.682264982292	726.33106596538	635.818795448175	729.05468567822	857.823220833037	796.90454834926	909.540495024836	883.532801922133	720.897058083318	806.421924645282	770.032144593951	707.670386405005	898.836426000458	3705.68764280685	684.778778434716	583.496664745528	618.895036634163	708.198165623269	612.258454640738	651.754632139038	589.900955476329	718.707907171795
PITHD1	27.1943921182648	26.6964790150743	27.7340258995332	26.0988117215642	23.4458276024492	23.3719418217899	16.8080283816449	17.0317377212408	12.7301382205533	16.4216068729952	30.473879264608	30.4486805045061	21.0196567974338	28.1011454511147	28.1239301636427	29.0908564015467	28.2371764736806	27.6871823407058	21.8941790894206	27.8799487309825	33.5318134872463	36.0126987088901	26.7889877129036	27.8884881341874	35.247950280709	29.3869857429688	37.9816469628153	23.5579871298241	24.1095165409356	21.7693452768202	20.9526084503926	23.8925628675533	25.5007213246911	24.1436646353021	26.3364517575007
LYPLA2	51.715611476322	51.811633489186	47.9823191447676	42.6778095848763	49.3464533940436	52.4218130127152	69.3990022029587	63.9036338077451	79.0408582052263	91.960998488773	47.1940608080213	45.6065389215964	16.9249184602714	42.1517181766721	57.0984895949947	58.3511741025199	58.9694482823201	31.8222810019801	33.0046580303206	31.8049470998136	60.4182312106565	76.5269847563915	64.678891567113	79.0173830468642	85.8603917094194	58.7739714859375	195.275206667518	55.101732608741	55.2896124520494	59.1828208096063	73.9208026129849	65.958233398844	38.0164127723923	53.8375970028576	24.3958711016848
GALE	76.1854236659138	88.8332315658396	84.1838131286715	63.2099504910219	77.8521711414658	71.8324087630153	105.240512201449	83.5662903639743	102.03110782742	127.192809598108	50.969585672663	39.2242827459794	22.6575521322988	58.4503825383186	62.0959365427876	60.4411967954466	55.6223691744485	83.9005525475934	74.3966383983795	74.4192151042651	65.2346189660973	64.3083905515895	68.0733865855289	47.771947266895	45.1896798470629	34.453707422791	107.339437068826	55.700664484923	47.1758328469269	60.3416452730112	72.5798356721598	61.0690216923563	44.5871507824354	59.387864735111	33.4057098608298
HMGCL	19.2776881745733	21.1153335763828	25.4024042531123	17.990834664324	17.7346644685192	16.5716310657324	42.9278216158386	39.1176089939068	47.3105136853398	44.487625892296	19.4169850181573	19.146768526851	11.4652673440548	16.8606872706688	23.8176194958637	17.2285654416927	18.2567951338452	37.1559589853628	33.549289350953	32.8640736437839	33.2879457527936	25.0802723151199	27.2477032559327	16.0100580029594	27.1138079082377	25.333608399111	55.321094489318	19.7647519140049	18.1980485429177	17.7134596549032	20.7849875827894	17.1583656114475	12.1245760899605	14.3381916416545	12.6830807147964
FUCA1	19.4833168484354	19.9991044886445	25.1569703955943	20.491802711831	19.1875042131154	22.183538000343	40.4095455865329	38.1483231073321	30.0203259529465	35.5303857797532	16.9898618908877	17.9500954939228	20.2007091300013	15.7366414526242	25.3062207143552	23.5551206202815	23.125273836204	28.6460457983926	25.8699877300368	28.2537580994426	16.0952704738782	16.0770976378974	15.2293560285685	13.6860173251105	12.6531103571776	15.2001650394666	23.5321073573964	16.3708046156404	16.5752926218932	17.6306864789457	9.38676858577587	11.4389104076317	15.8792835242708	13.690660406225	16.7028549304149
PNRC2	13.9313426541583	11.0692717867381	11.9035420896227	12.7468694034224	11.4223262678598	9.96938761324937	7.9062154408434	7.89275650496527	5.51005982680664	6.27006807877997	12.6749763312972	12.2326576699326	13.512636512636	19.6708018157803	12.5999460279458	11.9187780596628	12.2320527396763	12.6450118482444	11.0015526767735	12.3668599398883	24.020971843591	21.2217688820245	15.9633008974151	51.6453483966433	52.4200286225929	53.7072498061153	5.36697185344129	11.3797056474574	11.3592914471716	15.1474912002209	14.9182572166795	14.7598843969441	14.5494913079526	13.2281380952039	11.0890323189477
SRSF10	50.0191749169596	48.0908698633917	51.0502423637425	58.1676762016934	54.005560161197	53.8743065722615	25.3584539695199	26.9323007055394	31.1603383309065	27.4688696784646	53.6663891474071	58.6369786134811	64.8333570050718	50.5820618120065	43.7010786285714	43.495066852798	47.2242434128797	35.2981610360947	26.6324715789221	29.717844792578	47.3103404838239	33.4403630868265	36.8807296595453	55.5187495263915	49.7086478317692	40.5337734385776	13.6238516279664	48.1141940532847	46.5962771608467	41.3038148027882	38.8880412839286	41.0509284790008	55.8512730853664	49.1198694304423	61.128290658199
MYOM3	33.825916850318	33.3008344508592	41.2328880630228	27.0669283851153	34.4172725702619	32.0869031790675	13.5869776464864	12.3237777007352	9.31010108667329	14.9287335209047	16.9898618908877	11.3019119776551	13.512636512636	8.43034363533442	29.5593670529023	27.678678906326	30.3671359059626	29.7846961543957	32.7868055020677	33.393636915769	9.38890777642896	9.64625858273842	7.61467801428423	2.58226741983216	3.61517438776503	3.04003300789332	18.5779794926814	25.35478275837	29.5573399900893	22.1004379806502	21.1202293179957	18.4498554961802	20.4944447456106	22.016062004605	17.6731452583228
IL22RA1	5.96323154200135	5.76718361998121	4.66324329284186	5.56667081541865	6.06184858952211	6.93235562510718	9.42889397019102	9.06974651009167	14.6301588504866	24.4831229742837	4.04520521211611	4.12187378008597	4.64070344878409	3.93416036315606	6.592376824748	6.83493907686826	7.18100608597913	2.81666140695492	4.57490309331177	4.4545616408162	0.975470937810801	0	0.550458651635005	1.03290696793287	0	1.01334433596444	7.84403578579882	5.98931876181968	7.3024016446103	10.4294201706439	13.4096694082512	10.1474205228991	13.6890375209231	15.0782273392883	14.6236613706122
IFNLR1	5.19212401501841	5.76718361998121	5.64497872291383	4.80024512344072	5.46067352279265	5.87599667270989	3.04535705869523	4.43102119576997	6.46007014177331	6.56864274919807	6.47232833938578	3.1911280878085	1.63789533486497	3.93416036315606	4.46580365547445	3.61517438776503	3.89478296188698	5.57339384780442	5.2284606780706	5.04642647421136	2.1948096100743	2.57233562206358	1.28440352048168	4.64808135569789	6.3265551785888	1.01334433596444	0.825687977452507	4.59181105072842	6.0273791352339	7.6979053640467	6.87245557172876	8.57918280572377	5.00627657908046	5.82778111886603	4.36630647558564
GRHL3	1.23377204317269	1.1162290877383	0.490867715035986	1.08913124649495	0.901762600094198	1.58453842859593	6.20784323503259	3.04632707209186	0.570006188979998	0.895724011254282	0.539360694948815	1.19667303292819	0.955438945337901	1.12404581804459	0.318985975391032	0.734332297514772	0.973695740471746	0.539360694948815	0.490168188569118	0.311507807050084	3.59704908317733	3.85850343309537	3.94495367005087	6.71389529156363	4.51896798470629	4.05337734385776	0	0.598931876181968	1.04320023494433	0	0.16762086760314	0	0.0782230715481322	0.555026773225337	0.415838711960537
STPG1	10.7955053777611	9.95304269899983	10.0627881582377	10.4475923274886	11.1718366567226	11.0917690001715	9.95597499958058	10.0390323966663	9.50010314966663	13.4358601688142	16.9898618908877	12.2326576699326	15.4235144033118	9.55438945337901	10.8986874925269	12.3141877583246	9.67610142093798	25.4698105948051	21.7307896932309	23.3319347480513	11.827585120956	9.00317467722253	12.2018334445759	3.35694764578181	4.51896798470629	7.09341035175108	9.90825572943008	10.9804177300027	10.2001800750112	19.1206036461805	18.1030537011392	18.9111018835847	11.9681299468642	11.7480666999363	13.7226774946977
NIPAL3	21.5396035870566	20.7432572138034	21.9663302478604	20.5724791004602	19.5882875909351	20.1368425300732	25.1827602930567	23.9552083396314	19.5702124883132	23.2888242926113	28.0467561373384	26.9916250760469	18.6993050730418	29.7872141781816	20.0429521204032	20.4483301307959	23.1861298199835	27.3276085440733	33.4403630868265	25.3255847131718	27.8009217276078	21.8648527875404	25.2293548666044	8.26325574346292	9.03793596941258	16.213509375431	15.2752275828714	19.7647519140049	26.3118281480403	26.1563236025673	22.1259545236145	25.1840527522859	16.0357296673671	14.0606782550419	15.3167258905464
RCAN3	15.7305935504518	16.0923026815605	19.5119916726804	18.7169221619873	15.3299642016014	14.0627785537888	14.3483169111602	12.2545429945513	13.6801485355199	11.6444121463057	17.7989029333109	17.5512044829467	27.1617643031775	23.6049621789364	16.48094206187	18.5277687372958	16.0051237340043	22.5932202217448	25.9789139941633	24.0172519235615	10.8521141831452	12.8616781103179	11.9266041187584	9.55438945337901	10.8455231632951	5.0667216798222	13.2110076392401	14.7736529458219	15.6480035241649	13.6575740329861	12.7391859378387	15.9591250041958	17.4437449552335	20.8135039959501	19.7523388181255
NCMAP	0.514071684655289	0.651133634514008	0.490867715035986	0.726087497663302	0.801566755639287	1.05635895239728	1.40554941170549	2.56168412880452	0.76000825197333	2.98574670418094	0	0.132963670325354	0.272982555810829	0	1.11645091386861	1.12974199617657	1.27797565936917	1.97765588147899	1.25265203745441	1.02797576326528	0	0	0	0	0	0	1.65137595490501	1.39750771109126	2.20231160710469	0.331092703829966	0.16762086760314	0	0.625784572385058	0.185008924408446	0.831677423921074
SRRM1	71.9700358517404	68.5550698052605	73.3847233978799	76.6829073921076	78.2529545192854	70.9741171141925	44.3919355863652	49.0874066843892	41.4204497325465	43.2933272106236	107.06309794734	114.48172015013	129.120748898522	100.040077805968	74.802211229197	79.1384268321688	87.0240568046623	58.1910260883666	54.0274270067295	58.5634677254158	57.79665306529	65.5945583626213	52.2018287967196	83.1490109185957	71.3996941583593	76.000825197333	26.8348592672065	88.6419176749312	94.4675768310697	71.8471167311025	80.2903955819043	83.7623439526579	112.093661528473	90.099346186913	114.217032885161
CLIC4	80.092368469294	76.4616925100734	59.7631443056313	109.760226730103	72.6419872298104	74.2092164059092	29.9850541163839	34.6173530919529	29.4503197639665	25.6774216559561	81.9828256322199	83.6341486346476	134.170926181022	93.2958028977009	70.2300789152589	81.6238592237573	83.9204016319086	175.531941722787	219.867664139281	194.287419257137	68.2219987131429	86.1732433391299	69.8165056490397	80.8249702407467	77.7262493369481	59.787315821902	8.25687977452507	74.4671966052913	94.4675768310697	163.97366157179	161.418895501824	187.173784008748	135.795252207558	118.96073839463	150.325694373734
RUNX3	10.7440982092955	10.2320999709344	9.44920351444272	8.59203538901574	12.6246764013188	11.1577914346963	20.8489829402981	18.9010747882063	22.4202434332132	23.8859736334475	16.1808208484644	13.5622943731861	10.2368458429061	16.8606872706688	10.5265371879041	9.99821666616266	9.43267748582004	8.50991318697019	9.25873245075002	10.0305513870127	3.59704908317733	3.85850343309537	3.94495367005087	4.13162787173146	4.51896798470629	2.02668867192888	7.01834780834631	10.1818418950934	9.73653552614707	8.11177124383416	7.0400764393319	6.82644653358666	7.74408408326509	7.67787036295049	6.99995165133571
SYF2	31.4611871009037	35.9983880795601	31.9064014773391	44.008969997259	36.3209936149052	29.8421404052233	62.7226424973576	83.2893515392387	73.9108025044063	50.757693971076	53.1270284524583	76.98596511838	102.641440984872	51.7061076300511	35.4606075976364	38.8066375686652	44.242300207685	44.4672928502245	52.4479961768957	51.6168436281989	52.4925298409437	45.6589572916285	42.2935730672895	72.819941239267	51.5162350256517	58.7739714859375	46.6513707260666	34.1391169423722	40.1052534767486	49.5811323985373	50.9567437513547	55.1650679335787	46.151612213398	48.3798337328085	56.2768390186594
TMEM50A	88.0604795814509	85.2054870306901	85.9018501312975	100.805147592255	92.1801768985181	94.4120813705073	144.947283082129	154.947272439581	268.092910883592	187.504893022563	86.2977111918104	107.966500304187	94.1789817547359	94.9818716247678	99.9489389558567	91.9045113889641	94.5093428095389	113.205816973146	122.324194614027	118.186061994802	84.5611369214738	77.8131525674233	77.3394405547181	68.1718598835691	49.7086478317692	69.9207591815464	69.7706340947368	95.8291001891148	104.899579180513	111.909333894528	124.37468376153	121.769046274789	128.755175768226	135.981559440207	138.751516890833
LDLRAP1	24.6240336949883	27.1615744682986	26.7522904694612	22.1053304844161	28.5057177474222	26.5410186789818	26.354051469478	26.1707189375164	30.0203259529465	34.0375124276627	18.8776243232085	21.0082599114059	13.1031626789198	26.9770996330701	27.5391225420924	25.5886562133994	26.4114969602961	14.7425256619343	12.9077622989868	14.703168492764	10.2424448470134	10.2893424882543	10.7339437068826	14.4606975510601	9.03793596941258	8.10675468771552	42.9357748275304	29.1480179741891	30.3687179506016	15.8924497838383	16.0916032899015	18.2653569412183	18.8517602430999	22.6635932400346	16.6335484784215
MAN1C1	1.28517921163822	1.58132454096259	1.47260314510796	1.25048402375346	1.3526439001413	1.05635895239728	3.51387352926373	2.70015354117233	1.14001237796	0.895724011254282	1.34840173737204	1.19667303292819	1.36491277905414	1.68606872706688	1.43543688925964	1.1862290959854	1.46054361070762	0.599289661054239	1.14372577332794	1.37063435102037	0.609669336131751	0.643083905515895	0.366972434423336	1.03290696793287	0	1.01334433596444	1.23853196617876	2.19608354600055	1.04320023494433	0.331092703829966	0.502862602809421	0.645744942366305	0.234669214644397	0.370017848816891	0.48514516395396
MTFR1L	20.6142745546771	23.3477917518594	28.1021766858102	21.9036395128429	25.3495486470925	22.6456950420168	31.2149098516262	30.5325054271025	36.1003919687332	28.0660190193008	23.192509882799	26.7256977353961	21.8386044648663	38.217557813516	31.5264472344803	29.655727399635	30.67141582486	25.3499526625943	25.5432089376574	24.6402675376617	37.6775649729422	39.8712021419855	44.8623801082529	32.2783427479021	36.1517438776503	40.5337734385776	42.9357748275304	26.9519344281885	27.0072949713365	24.9147259632049	23.2993005968365	24.0770614225151	27.3780750418463	26.8262940392246	22.3859839938756
LOC646471	1.07955053777611	1.1162290877383	1.84075393138495	1.29082221806809	1.30254597791384	1.32044869049661	1.81550132345293	2.28474530406889	2.28002475591999	2.38859736334475	1.07872138989763	0.930745692277478	0.955438945337901	0.562022909022294	0.0531643292318387	0.0564870998088286	0	0.119857932210848	0	0	0	0	0	0	0	0	0	0.199643958727323	0.115911137216037	0	0	0	0	0	0
AUNIP	7.55685376443274	8.18567997674752	10.0627881582377	9.51981385825218	10.2700740566284	8.64893892275276	4.50947102922179	3.73867413393092	2.28002475591999	1.19429868167238	11.3265745939251	8.11078388984659	9.41789817547359	10.6784352714236	7.38984176322558	8.24711657208898	8.64154969668675	6.65211523770205	4.35705056505883	6.47936238664175	1.64610720755573	1.28616781103179	1.00917419466418	1.80758719388251	3.61517438776503	3.04003300789332	9.49541174070383	8.78433418400219	7.41831278182634	4.55252467766203	5.19624689569735	4.33571604160234	7.90053022636135	8.69541944719694	7.06925810332913
PAQR7	5.75760286813923	7.53454634223351	5.27682793663685	6.05072914719418	7.61488417857323	6.33815371438371	15.051091617013	14.9546965357237	11.2101217166066	9.8529641237971	7.281369381809	7.97782021952124	3.13929939182453	3.93416036315606	6.48604816628432	5.5357357812652	5.59875050771254	5.63332281390985	6.48111271552501	5.60714052690151	6.95023043190196	8.36009077170663	7.5229349056784	10.0708429373454	12.6531103571776	8.10675468771552	9.08256775197757	7.9857583490929	6.95466823296219	2.23487575085227	3.35241735206281	2.76747832442702	4.06759972050288	3.70017848816891	3.39601614767772
STMN1	166.302189985986	156.551129555296	164.686118394573	205.805467393232	171.184600251215	160.896672937011	123.981171024189	117.006653450801	64.7907034807264	73.7479435932692	216.822999369424	229.628258651886	392.139441422256	257.406492332211	196.123210536253	198.834591327077	180.194567971052	128.188058499502	125.700908801947	139.181688189978	42.4329857947698	36.0126987088901	35.5963261390636	29.6960753280699	28.017601505179	28.3736414070043	172.568787287574	176.68490347368	161.000569593075	80.7038465585541	58.6673036610992	72.8769292099116	158.558166028064	126.731113219785	176.870065487215
PAFAH2	17.5812516152109	18.6038181289716	22.7026318204143	18.2732020245264	18.7867208352958	19.0144611431511	28.1109882341099	26.8630659993555	19.1902083623266	22.094525610939	23.192509882799	22.6038239553102	15.5600056812172	16.2986643616465	20.0429521204032	19.6010236336635	17.8916592311683	22.6531491878502	19.9335063351441	23.6122917743964	34.9950198939625	30.8680274647629	35.7798123562753	31.5036625219524	26.2100143112965	43.5738064464709	7.84403578579882	20.9626156663689	22.370849482695	20.4449744615004	20.1145041123769	22.8778208152634	20.3379986025144	18.8709102896614	21.6236130219479
PDIK1L	3.90694480338019	4.27887816966348	4.04965864904688	5.97005275856493	4.35851923378863	3.76327876791532	2.22545323520036	4.7079600205056	1.52001650394666	0.298574670418094	5.12392660201374	6.51521984594234	10.6463196766223	5.62022909022295	4.09365335085158	4.63194218432394	6.57244624818429	10.1879242379221	10.6747738843941	9.6255912378476	5.06025548989353	6.43083905515895	6.05504516798505	13.6860173251105	9.03793596941258	6.08006601578664	1.23853196617876	5.19074292691039	8.11377960512255	5.46302961319443	5.36386776330049	5.53495664885405	6.64896108159124	6.56781681649982	8.1781613352239
ZNF593	21.2311605762634	19.9060853979997	24.9115365380763	19.3219950767068	21.2916169466686	23.7680764289389	54.1136523506615	44.2409772515158	66.5007220476664	53.1462913344207	21.3047474504782	23.667533317913	12.4207062893927	15.7366414526242	24.2429341297184	20.2788688313695	19.2913468580965	16.120891882359	11.8729627897853	14.5162638085339	15.7294688721992	11.5755102992861	16.3302733318385	19.8834591327077	21.6910463265902	17.2268537113955	236.146761551417	24.5562069234607	17.5025817196215	12.9126154493687	16.4268450251078	10.0551712454182	16.4268450251078	17.2058299699854	13.7919839466911
CEP85	36.9617541267152	36.8355598953639	44.3008112819977	33.3193485038826	39.5272606374624	38.6891466315505	27.2325198517939	25.3399024633095	25.4602764411066	25.9759963263742	47.4637411554957	38.5594643943527	37.535101423989	36.5314890864491	38.3846457053875	39.8234053652242	36.331022316352	29.2453354594469	27.7217342201868	28.9079244942478	24.3258065116569	22.5079366930563	27.7981619075677	20.6581393586573	26.2100143112965	30.4003300789332	7.84403578579882	34.5384048598268	37.5552084579958	28.639518881292	26.9869596841056	25.3685513072477	29.1772056874533	28.2138609722879	26.544371113481
SH3BGRL3	53.2064193618224	51.160499854672	57.0633718729333	49.9386845615093	61.4701505730879	56.5812263877795	143.073217199855	100.32108926048	218.502372442332	176.756204887512	44.7669376807516	41.8835561524865	60.0561622783823	64.6326345375639	40.19223289927	50.4429801292839	47.4676673479976	34.2793686123025	46.0758097254971	48.065654627828	81.146988639136	102.250340977027	84.9541185690024	34.602383425751	36.1517438776503	38.5070847666487	407.064172884086	54.9020886500137	54.7100567659692	131.526576596454	151.194022578033	147.322096136999	73.9990256845331	71.5059492838642	69.5143713494031
UBXN11	15.7820007189174	20.4641999418688	13.2534283059716	12.2628110716469	16.7327060239701	15.3172048097606	41.6979658805963	32.7480160249875	21.2802310552532	29.5588923713913	19.4169850181573	11.9667303292819	11.4652673440548	9.55438945337901	18.9265012065346	17.2850525415015	16.2485476691223	5.513464881699	7.35252282853678	9.15832952727247	26.6425499889575	15.4340137323815	29.1743085366552	22.4657265525398	13.5569039541189	22.2935753912177	81.3302657790719	15.3725848220038	13.9093364659244	7.94622489191917	8.88390598296644	9.87067269045638	9.15209937113147	11.8405711621405	6.30688713140148
DHDDS	24.7782552003849	26.23138356185	26.5068566119432	19.402671465336	23.4959255246766	21.8534258277188	23.9529045578144	22.2243406850338	22.4202434332132	26.2745709967923	21.0350671030038	23.5345696475877	16.9249184602714	27.5391225420924	24.5087557758776	25.701630413017	24.2206815442347	28.8258326967089	23.4191467871912	28.8456229328378	31.702805478851	27.6526079371835	32.2018311206478	23.2404067784895	24.4024271174139	32.4270187508621	39.2201789289941	28.3494421392798	22.254938345479	32.6126313272516	28.663168360137	32.6562442282389	27.0651827556537	25.8087449549782	24.3958711016848
HMGN2	124.610976360442	134.22654780053	148.487483798386	123.152507242559	121.437363479352	118.444247537545	135.225566317833	120.468388759996	111.1512068511	74.6436676045235	170.437979603826	182.692083027036	222.753765541636	189.401720340513	104.893221574418	111.110125323966	124.024494942589	81.6831808016927	77.283184397731	83.0479813595524	18.9607163536974	18.6494332599609	19.1743096986193	76.9515691109985	57.8427902042405	49.6538724622576	115.596316843351	157.119795518403	137.238786463787	60.7555111527987	69.3950391877002	66.5117290637294	91.2863244966703	103.234979819913	92.108274699259
RPS6KA1	38.4525620122156	44.3701062375974	47.8596022160086	34.2067887788045	40.3288273931016	39.7455055839478	40.5852392629961	35.0327613290564	34.7703775277798	40.3075805064427	41.5307735110587	34.4375906142667	28.7996596380424	59.0124054473409	33.599856074522	36.9990503747827	33.6533590300547	28.5861168322872	29.9002595027162	28.6275674679027	59.6866280072984	55.9482997798828	70.7339367350981	66.6224994316698	58.7465838011817	49.6538724622576	97.4311813393958	39.9287917454645	40.3370757511807	27.0668285380997	27.9926848897245	27.1212875793848	25.9700597539799	26.7337895770204	19.7523388181255
ARID1A	103.071372773385	98.41419790226	101.732333941208	84.1051351459992	97.6909483435382	94.2140140669328	54.1722169094825	55.3185302409408	54.7205941420798	54.3405900160931	104.366294472596	96.3986609858816	80.3933626862891	85.9895050804111	95.3768066419186	108.285770333524	109.540770803071	77.6679400726293	77.3376475297942	79.9329032890516	76.3306008836952	90.0317467722253	74.3119179707256	95.2856677918069	101.224882857421	84.1075798850485	26.009171289754	117.78993564912	106.406423964322	76.1513218808921	82.9723294635545	84.592587449986	93.2419012853736	90.0068417247087	92.8013392191932
PIGV	18.4037663106593	20.8362763044482	16.3213515249465	19.2009804937629	20.9409314910764	18.288214363378	21.668886763793	23.1243918654246	19.9502166142999	23.5873989630294	19.9563457131062	20.7423325707552	13.2396539568252	24.1669850879587	19.2986515111574	19.3750752344282	16.4311156204607	25.7095264592268	25.1075038811515	24.0795534849715	14.3272293990961	9.64625858273842	14.6788973769335	12.3948836151944	9.94172956635383	8.10675468771552	15.2752275828714	17.1693804505497	20.6321824244545	10.8432860504314	10.5601146589978	9.22492774809008	17.4437449552335	13.5981559440207	15.0395000825728
ZDHHC18	39.0694480338019	45.2072780534011	46.7551498571776	32.5125846175901	39.37696687078	37.5667652446284	26.5297451459412	29.1478113034244	20.7102248662732	25.378846985538	38.8339700363147	32.9749902406878	11.8747411777711	28.1011454511147	41.1491908254431	39.3715085667535	37.6089979757212	37.6953196803116	36.3813722182412	37.3186352846001	47.5542082182766	46.9451251026603	57.0642135528288	47.5137205249118	48.8048542348279	42.5604621105065	37.9816469628153	39.1302159105552	36.2801859486194	76.979053640467	78.9494286410792	80.0723728534219	31.9150131916379	36.7242714950764	19.5444194621452
SFN	134.224116863496	139.435616876642	137.811110996353	99.0706052367261	122.489419846129	115.803350156552	136.923938523643	109.113896945836	102.411111953406	150.481633890719	102.748212387749	108.099463974513	107.691618267372	102.288169442058	101.278047186653	103.314905550348	100.22980528481	57.5917364273123	51.1953441394413	69.2170347265287	248.135419805623	268.809072505644	290.550424954677	140.47534763887	142.799388316719	119.574631643804	457.018295519963	138.153619439307	119.852115881382	150.067768010932	179.85719093817	174.258885161422	123.98356840379	147.174599366918	101.048807006411
GPN2	19.6889455222976	17.3945699505885	20.4937271027524	16.7806888348852	19.4379938242527	18.288214363378	13.8212358817707	13.4315329996777	13.1101423465399	13.4358601688142	15.1020994585668	17.285277142296	14.0586016242577	17.9847330887134	20.3087737665624	20.1658946317518	17.0396754582556	12.7049408143499	11.7640365256588	13.5817403873837	19.8752203578951	17.3632654489292	23.3944926944877	25.3062207143552	31.632775892944	15.2001650394666	44.5871507824354	19.165820037823	16.6912037591093	15.4785839040509	19.6116415095674	14.9443829519059	14.0801528786638	15.2632362636968	12.128629098849
GPATCH3	10.6412838723645	10.0460617896447	13.2534283059716	8.10797705724021	11.5726200345422	10.5635895239728	11.1272661760018	10.0390323966663	9.69010521265996	11.0472628054695	8.89945146665545	12.0996939996072	4.64070344878409	11.8024810894682	11.9088097479319	11.0149844627216	12.4754766747942	8.0304814581268	7.40698596060001	8.37956000964726	18.2291131503393	18.6494332599609	15.2293560285685	17.0429649708923	10.8455231632951	20.2668867192888	40.0458669064466	15.3725848220038	10.6638246238754	10.8432860504314	14.4153946138701	12.4536524599216	8.68276094184268	13.1356336329996	8.31677423921074
NUDC	135.303667401272	147.80733503468	162.354496748152	125.653475290066	148.089458104358	152.907958359507	167.846025581164	130.507421156663	166.631809245153	173.770458183331	155.605560492733	163.944205511161	182.215856003728	133.761452347306	146.255069716788	147.205382101807	171.613874258145	77.4282242082077	57.9487725152824	72.0829065513895	185.339478184052	178.134241827903	175.779796088778	117.493167602363	105.743850842127	102.347777932408	1113.44023759471	172.692024299134	161.000569593075	235.489685599063	271.545805517088	263.740684317895	147.606936011326	170.578228304587	148.593033073899
TRNP1	144.86540073586	148.830545031773	148.487483798386	127.630046811483	145.534464070758	144.259019436754	158.709954405079	175.579214882385	223.632428143152	191.983513078834	180.146472112904	179.633918609553	128.711275064806	184.905537068335	114.250143519221	107.664412235627	110.149330640866	88.4551539716057	99.4496791474678	93.6392467992553	251.915369689639	237.297961135365	268.532078889276	114.652673440548	150.029737092249	150.988306058702	249.357769190657	136.955755686943	119.504382469734	94.7752864713277	86.3247468156173	96.5849935225031	135.325913778269	157.442594671587	135.216887839168
SLC9A1	18.3009519737283	18.3247608570371	17.6712377412955	15.0058082850416	18.7366229130683	18.1561694943283	23.3672589696038	23.7475042210797	26.6002888190666	33.4403630868265	15.3717798060412	17.285277142296	11.6017586219602	15.174618543602	19.458144498853	20.0529204321342	19.230490874317	28.1066851034438	28.0485130125662	29.3751862048229	50.9683565006144	46.3020411971444	56.5137549011938	45.4479065890461	37.9593310715328	42.5604621105065	24.7706393235752	25.7540706758246	28.0504952062808	41.6349075066182	42.0728377683883	41.8811719763289	21.0420062464476	21.7385486179923	16.7028549304149
WDTC1	26.3204702543508	30.8823380940929	27.3658751132562	22.22634506736	25.4998424137748	26.7390859825563	27.7596008811835	23.9552083396314	24.7002681891332	26.2745709967923	30.473879264608	19.6786232081524	9.96386328709525	16.2986643616465	30.2505033329162	29.7687015992527	25.011809333368	23.4322257472207	27.6672710881236	24.6714183183667	14.0833616646434	12.218594204802	20.8256856535243	12.1366568732112	7.23034877553006	10.1334433596444	18.9908234814077	26.3530025520066	31.87556273441	25.4113650189499	27.489822286915	26.2910440820567	19.6339909585812	21.7385486179923	14.4850484666254
TMEM222	31.0499297531794	32.7427199069901	29.3293459734001	24.3642693660353	28.8564032030143	28.3236244111522	37.9498341160483	33.2326589682748	35.1503816537665	50.1605446302398	22.3834688403758	24.7312426805158	15.5600056812172	33.1593516323154	34.1846636960723	30.3900596971498	33.3490791111573	24.2712312726967	21.7852528252942	25.792846423747	15.0588326024542	18.6494332599609	18.4403648297727	22.2074998105566	13.5569039541189	20.2668867192888	151.926587851261	29.9465938090984	31.9914738716261	23.1764892680976	25.4783718756774	24.9073049198432	19.4775448154849	23.681142324281	17.8117581623097
SYTL1	1.02814336931058	0.651133634514008	0.368150786276989	0.363043748831651	0.400783377819644	0.528179476198642	2.34258235284249	2.63091883498842	0.380004125986665	0.895724011254282	0.539360694948815	1.32963670325354	0.272982555810829	0	0.372150304622871	0.903793596941257	0.791127789133294	1.55815311874102	1.19818890539118	1.4952374738404	0.975470937810801	0.643083905515895	0.733944868846673	2.32404067784895	0.903793596941257	0	2.06421994363127	0.598931876181968	0.927289097728292	0	0	0	0	0.185008924408446	0.0693064519934228
MAP3K6	20.9741247339358	19.7200472167099	23.9298011080043	16.0949395315365	21.0411273355313	18.5523041014773	33.7917504397529	27.9015865921141	35.7203878427465	35.2318111093351	14.8324191110924	12.4985850105833	5.32315983831116	16.2986643616465	15.151833831074	15.6469266470455	13.7534523341634	8.92941594970816	7.51591222472648	9.53213889573257	5.48702402518576	9.00317467722253	6.60550381962005	8.26325574346292	4.51896798470629	4.05337734385776	39.2201789289941	15.9715166981858	17.0389371707574	9.18782253128155	14.5830154814732	8.85593063816647	8.91743015648707	13.4131470196123	6.93064519934229
GPR3	1.38799354856928	2.32547726612146	2.82248936145692	2.13792429867528	2.15421065578058	1.58453842859593	3.1039216175163	2.63091883498842	3.99004332285998	1.19429868167238	0.269680347474407	1.06370936260283	1.22842150114873	1.12404581804459	1.11645091386861	1.29920329560306	1.58225557826659	1.67801105095187	1.19818890539118	1.77559450018548	2.31674347730065	1.28616781103179	1.46788973769335	6.71389529156363	7.23034877553006	14.1868207035022	1.65137595490501	1.39750771109126	0.347733411648109	2.23487575085227	3.01717561685653	1.66048699465621	1.17334607322198	1.2025580086549	1.38612903986846
WASF2	107.132539082162	106.971954241587	102.959503228798	97.4167392698264	111.818562411681	101.344436995614	42.2836114688069	54.7646525914695	51.3005570081998	55.8334633681836	98.7030071756331	106.902790941585	68.2456389527072	79.2452301721435	94.579341703441	96.875376172141	93.1096551826107	171.576629959829	172.430276112203	149.8975567525	87.1217481332272	74.5977330398438	87.9816411529949	64.8149122377873	50.6124414287104	52.6939054701509	58.623846399128	105.811298125481	110.926958315747	158.013992902851	157.060752944143	154.148542670585	100.438423867802	109.617787712004	96.4052747228512
AHDC1	19.4833168484354	18.7898563102614	19.7574255301984	15.933586754278	18.0853499241114	18.3542367979028	21.2003702932245	18.2779624325511	29.4503197639665	23.5873989630294	17.7989029333109	15.6897130983918	8.05298539641945	16.8606872706688	14.9391765141467	17.9628977392075	16.2485476691223	10.8471428650817	13.9970249402515	10.5601146589979	22.8016331713275	18.6494332599609	29.4495378624727	42.6074124272307	38.8631246684741	31.4136744148976	6.60550381962005	15.1729408632765	17.2707594451894	13.4092545051136	12.0687024674261	15.6823771717531	8.68276094184268	10.5455086912814	6.44550003538833
IFI6	7.45403942750168	7.81360361416809	9.69463737196072	151.913639788889	166.17480802847	169.413566990714	197.479692344622	194.27258555204	1421.9754394421	1488.69330670462	18.0685832807853	22.4708602849848	14.1950929021631	12.3645039984905	7.70882773861661	7.96468107304483	7.54614198865603	6.89183110212375	7.62483848885295	6.88432253580686	2.62157814536653	4.50158733861126	5.32110029913838	13.6860173251105	5.42276158164754	14.1868207035022	69.3577901060106	7.58647043163826	10.5479134866593	242.690951907365	292.666034835083	209.221361326683	321.027485633535	294.441703196041	419.442647464195
FAM76A	7.40263225903616	7.62756543287837	7.11758186802179	8.3903444174426	7.86537378971051	8.31882675012861	6.38353691149578	7.1311747369423	7.79008458272663	5.0757693971076	6.20264799191137	10.1052389447269	10.6463196766223	11.2404581804459	6.43288383705248	8.81198757017726	6.32902231306635	10.7272849328709	10.3479950920147	8.69106781669735	6.21862722854386	8.36009077170663	5.13761408192671	3.61517438776503	6.3265551785888	14.1868207035022	7.01834780834631	6.38860667927432	7.76604619347445	7.6979053640467	6.53721383652248	5.71945520381585	8.68276094184268	8.41790606058427	8.66330649917786
STX12	17.1185870990211	18.5107990383268	18.4075393138495	22.0649922901015	17.4340769351545	18.6183265360021	14.4654460288024	20.8396465613557	10.6401155276266	7.16579209003426	22.3834688403758	18.7478775158749	34.5322933100698	20.7948476338249	17.7037216342023	18.8102042363399	16.2485476691223	22.5332912556394	30.0636488989059	26.9142745291273	33.9585820225385	48.2312929136921	36.3302710079103	36.9264241035999	47.9010606378866	33.4403630868265	9.08256775197757	19.7647519140049	21.0958269733186	32.1987654474642	34.0270361234375	34.8702268877805	29.3336518305496	23.8661512486895	28.2770324133165
PPP1R8	43.9531290380272	45.3002971440459	37.4286632714939	49.6563172013069	45.3887175380747	43.4427619173383	21.9031449990773	28.3169948292175	15.7701712284466	21.4973762701028	49.0818232403422	44.4098658886682	50.0922989912871	47.771947266895	50.6124414287104	48.2964703365484	47.5893793155566	54.2357143254086	41.9910748207545	49.4674397595534	37.7385319065554	40.5142860475014	36.8807296595453	30.7289822960028	43.3820926531804	22.2935753912177	21.8807314024914	51.1088534341946	44.1621432793099	35.7580120136363	34.8651404614532	36.253966049994	47.5596275012644	46.8072578753367	53.2966615829422
THEMIS2	0.719700358517404	0.465095453224291	0.613584643794982	1.49251318964123	2.15421065578058	1.91465060122008	1.17129117642124	1.03852059275859	25.8402805670932	22.9902496221932	1.34840173737204	1.59556404390425	0.409473833716243	1.68606872706688	1.59492987695516	0.677845197705943	0.973695740471746	1.19857932210848	2.39637781078236	2.55436401781069	0.12193386722635	0	0.275229325817502	0	0	0	1.23853196617876	1.59715166981858	0.695466823296219	15.8924497838383	24.1374049348522	16.6048699465621	12.5939145192493	12.3955979353658	11.5741774829016
RPA2	50.5846537700804	47.904831682102	51.4183931500195	53.2464164953088	54.5065393834715	50.9032970186441	27.5253426458992	29.0093418910566	28.3103073860065	29.8574670418094	52.3179874100351	53.5843591411177	60.602127390004	50.0200389029842	54.7592591087938	55.1878965132255	56.1700730284638	38.2946093413659	34.6385519922177	40.620618039331	39.2017383132716	30.2249435592471	32.7522897722828	29.1796218441035	26.2100143112965	24.3202640631466	60.6880663427593	55.101732608741	47.0599217097108	41.1382684508732	33.0213109178187	35.7927196625895	58.4326344464548	54.392623776083	54.5441777188238
SMPDL3B	3.3928731187249	3.9998208977289	2.82248936145692	3.50942290537263	3.90763793374153	3.03703198814219	17.0422866169291	19.5934218500454	10.26011140164	8.95724011254282	2.96648382221848	1.99445505488031	2.45684300229746	3.93416036315606	3.77466737546055	3.5586872879562	3.52964705921008	4.07516969516882	4.13919803680589	4.29880773729116	6.46249496299656	6.43083905515895	6.88073314543756	3.0987209037986	6.3265551785888	6.08006601578664	12.3853196617876	4.79145500945574	4.86826776307353	1.32437081531986	1.50858780842826	1.10699132977081	3.05069979037716	2.12760263069712	2.63364517575007
XKR8	9.15047598686414	8.4647372486821	9.20376965692473	7.50290414252079	8.16596132307524	9.44120813705073	9.42889397019102	9.20821592245948	10.4501134646333	13.7344348392323	7.281369381809	7.04707452724376	1.77438661277039	7.30629781728983	7.70882773861661	8.86847466998609	7.42443002109706	6.17268350885866	5.66416573457648	6.79087019369183	4.20671841930908	1.92925171654768	4.49541232168587	4.13162787173146	6.3265551785888	3.04003300789332	6.60550381962005	9.38326606018416	8.46151301677066	7.78067854000419	10.5601146589978	8.48693352824287	8.21342251255388	6.84533020311248	4.01977421561853
EYA3	19.3290953430389	17.0224935880091	20.7391609602704	20.9758610436065	19.3878959020253	21.3252463515202	17.6279322051397	15.7162783037466	13.8701505985133	11.6444121463057	24.5409116201711	21.6730782630327	22.7940434102042	25.2910309060033	18.9265012065346	21.2956366279284	20.0216186634503	19.8964167470007	19.0076330900691	18.3166590545449	10.4253456478529	9.64625858273842	12.9357783134226	25.8226741983216	23.4986335204727	20.2668867192888	11.9724756730613	20.1640398314596	19.4730710522941	32.6126313272516	25.4783718756774	29.3352702389264	21.8242369619289	20.4434861471332	23.4255807737769
PTAFR	1.59362222243139	1.20924817838316	1.22716928758996	1.41183680101198	1.10215428900402	1.18840382144694	0.995597499958058	0.83081647420687	3.23003507088665	4.18004538585332	1.88776243232085	1.46260037357889	1.36491277905414	1.12404581804459	0.903793596941257	0.7908193973236	0.608559837794841	1.31843725431933	3.15886165966765	1.96249918441553	1.58514027394255	2.57233562206358	2.29357771514585	1.80758719388251	3.61517438776503	3.04003300789332	1.65137595490501	0.399287917454645	0.695466823296219	4.05588562191708	4.69338429288793	4.61246387404504	1.32979221631825	0.832540159838005	0.554451615947383
DNAJC8	87.9576652445199	90.1354988348676	84.3065300574305	113.229311441161	102.450250955146	96.6568441443515	108.461562936607	99.4210380800888	120.081303811786	113.756949429294	105.714696209968	123.257322391603	183.990242616499	125.331108711972	107.870424011401	106.647644439068	115.017809343225	96.3058485314162	85.3437279430898	93.8261514834853	145.771938269102	136.33378796937	128.715581373985	142.541161574735	116.589374005422	159.095060746417	180.412823073373	114.595632309483	110.231491492451	131.526576596454	138.7900783754	126.01251303891	136.029921422202	125.251041824518	149.42471049782
SESN2	11.1553555570198	11.2553099680278	11.0445235883097	8.71304997195963	9.41840937876163	9.24314083347624	17.6864967639608	11.9083694636318	5.89006395279331	7.76294143087044	16.9898618908877	10.3711662853776	8.05298539641945	14.6125956345797	9.35692194480361	9.99821666616266	8.27641379400984	33.5602210190374	27.6128079560603	31.0573283628934	114.130099723864	99.6780053549637	124.954113921146	148.996830124316	145.510769107542	118.561287307839	13.2110076392401	8.78433418400219	9.62062438893103	26.4046431304398	23.9697840672491	27.7670325217511	8.44809172719828	12.2105890109574	4.78214518754618
MED18	17.4270301098143	16.371359953495	15.4623330236336	16.1352777258512	17.8348603129741	17.0337881074062	20.6147247050139	17.0317377212408	22.8002475591999	22.9902496221932	19.6866653656317	15.8226767687171	12.1477237335819	20.7948476338249	17.0657496834202	15.3080040481925	15.6399878313274	13.4240884076149	11.328331469153	12.5849154048234	13.5346592621249	8.36009077170663	13.3027507478459	15.493604518993	14.4606975510601	15.2001650394666	44.1743067937091	14.3743650283672	14.8366255636527	11.1743787542613	10.727735526601	10.9776640202272	8.83920708493894	10.4530042290772	11.5741774829016
PHACTR4	51.9726473186497	45.0212398721114	51.0502423637425	47.2360255424293	42.783625582247	46.6118387745302	32.971846616258	44.3102119576997	45.9804992443865	42.9947525402055	64.183922698909	60.7643973386868	59.9196710004769	60.1364512653855	55.3440667303441	57.7863031044316	62.4382393577507	55.7938674441496	52.1212173845163	59.311086462336	56.3334466585738	64.3083905515895	49.0825631041212	68.6883133675356	60.5541709950642	74.9874808613686	27.2477032559327	63.4867788752886	57.7237463335862	79.9588879749367	77.9437034354603	80.5336192408264	81.039102123865	70.3958957374135	89.3360166195221
SNHG3	33.4146595025938	42.5097244247002	34.974324696314	30.3746603189148	33.9663912702148	36.5104062922311	91.5949699961413	90.6974651009167	80.560874709173	60.6106580948731	57.7115943595232	54.9139958443712	48.4544036564221	57.8883596292963	53.2706578903024	51.9116447243135	44.4857241428029	50.4601894607669	49.3980607813545	58.2519599183657	96.449688976043	82.9578238115504	95.2293467328558	103.032470051303	76.8224557400069	78.0275138692619	52.0183425795079	35.3369806947361	27.3550283829846	15.3958107280934	19.6116415095674	15.3133800618295	26.7522904694612	28.9538966699217	24.6730969096585
RCC1	126.461634425201	132.738242350213	131.184396843367	109.921579507361	130.404891558067	129.403971668667	105.591899554375	99.8364463171922	84.3609159690396	79.420862331213	131.873689914985	116.47617520501	125.571975672981	152.308208345042	125.095666682516	121.390777489173	123.294223137235	99.9015864977416	96.1274280916104	100.398966212242	86.8778803987745	74.5977330398438	83.3027426140974	63.265551785888	65.9769325767118	81.0675468771552	123.853196617876	129.169641296578	124.604472507239	89.7261227379207	101.243004032297	94.0020137530379	98.1699547929059	108.045211854532	84.0687262680219
TRNAU1AP	15.8334078873829	18.3247608570371	15.9532007386695	15.933586754278	15.0794745904641	15.8453842859593	20.8489829402981	18.6241359634707	26.7902908820599	27.4688696784646	17.5292225858365	12.8974760215593	13.1031626789198	16.8606872706688	17.3315713295794	15.3080040481925	16.7962515231376	15.5815311874102	15.6853820342118	19.1265793528752	11.3398496520506	10.2893424882543	11.9266041187584	10.8455231632951	15.3644911480014	10.1334433596444	33.0275190981003	14.5740089870945	12.9820473681961	15.0647180242634	13.9125320110607	12.8226495698452	12.437468376153	11.9330756243447	12.8910000707767
SNHG12	15.7305935504518	13.8598445060839	15.7077668811515	13.3922805124565	15.5303558905112	14.0627785537888	20.9661120579403	20.3550036180683	23.7502578741666	26.5731456672104	11.5962549413995	13.6952580435115	7.09754645108155	7.30629781728983	13.3974109664233	12.9920329560306	12.2320527396763	17.4992581027838	21.1861583725986	18.1609051510199	16.70493981001	12.8616781103179	14.4954111597218	19.8834591327077	23.4986335204727	27.3602970710399	20.2293554475864	10.7807737712754	7.99786846790652	9.27059570723904	11.901081599823	8.85593063816647	6.10139958075431	10.6380131534856	6.72272584336202
SNORA61	2.00487957015563	1.48830545031773	2.20890471766194	2.54130624182156	1.85362312241585	2.31078520836906	4.50947102922179	2.90785765972405	2.28002475591999	3.58289604501713	1.88776243232085	1.99445505488031	3.27579066972995	2.81011454511147	2.65821646159193	3.27625178891206	2.98194320519472	2.39715864421696	2.88654599935148	2.14940386864558	2.31674347730065	2.57233562206358	2.20183460654002	2.32404067784895	2.71138079082377	0	1.65137595490501	1.99643958727323	1.39093364659244	1.73823669510732	1.50858780842826	3.04422615686972	2.81603057573276	1.57257585747179	3.25740324369087
SNORA44	0.616886021586346	0.279057271934575	0.122716928758996	0.443720137460907	0.651272988956921	0.660224345248303	1.63980764698974	1.66163294841374	1.52001650394666	1.19429868167238	0.269680347474407	0.398891010976062	0.545965111621658	0	0.318985975391032	0.3954096986618	0.425991886456389	0.359573796632543	0.70802071682206	0.18690468423005	0.487735468905401	0.643083905515895	0.642201760240839	2.32404067784895	0.903793596941257	0	0	0.199643958727323	0.115911137216037	0.248319527872474	0.335241735206281	0.461246387404504	0.0782230715481322	0.277513386612668	0.415838711960537
SNORA16A	0.616886021586346	1.20924817838316	1.47260314510796	0.564734720404791	0.701370911184377	0.858291648822793	0.702774705852746	1.10775529894249	1.71001856693999	0	0	0.265927340650708	0.682456389527072	0	0.531643292318387	0.903793596941257	0.608559837794841	0.659218627159663	1.25265203745441	0.654166394805177	0.426768535292226	0.643083905515895	1.10091730327001	2.58226741983216	2.71138079082377	2.02668867192888	0.412843988726253	0	0.463644548864146	0.993278111489897	0.502862602809421	0.737994219847206	0.312892286192529	0.462522311021114	0.554451615947383
TAF12	16.3474795720382	16.9294744973642	14.4805975935616	21.459919375382	17.9350561574291	18.5523041014773	29.3408439693522	27.7631171797462	34.2003713387998	25.6774216559561	26.9680347474407	33.2409175813385	36.8526450344619	24.1669850879587	21.3720603511991	22.6513270233403	21.3604503065989	27.0878926796516	27.77619735225	30.1539557224481	16.3391382083309	12.218594204802	12.9357783134226	14.4606975510601	14.4606975510601	16.213509375431	11.5596316843351	24.3565629647334	20.8640046988866	20.3622012855429	20.6173667151863	17.9886091087756	29.568321045194	21.2760263069712	28.9007904812573
RNU11	0.102814336931058	0	0	0	0.150293766682366	0	0.0585645588210622	0.346173530919529	0	0.298574670418094	0	0	0.136491277905414	0	0	0.0564870998088286	0.0608559837794841	0.0599289661054239	0	0.0934523421150252	0.182900800839525	0	0.550458651635005	1.5493604518993	4.51896798470629	0	1.65137595490501	0.199643958727323	0	0.0827731759574914	0	0.0922492774809008	0.0782230715481322	0.0925044622042228	0.207919355980269
GMEB1	9.20188315532967	9.76700451771011	10.6763728020327	9.23744649804979	8.71703846757725	9.30916326800107	6.61779514678003	7.54658297404574	6.46007014177331	6.27006807877997	8.09041042423222	9.44042059310013	9.28140689756818	13.4885498165351	9.25059328633993	10.0547037659715	10.2238052749533	9.76842147518409	8.33285920567501	8.97142484304242	10.3643787142398	9.00317467722253	8.80733842616007	14.2024708090769	11.7493167602363	14.1868207035022	7.43119179707256	9.98219793636613	13.2138696426282	14.9819448483059	11.0629772618073	14.5753858419823	12.5939145192493	10.5455086912814	9.28706456711866
YTHDF2	58.3985433768408	57.7648552904569	63.3219352396422	64.7024636806632	61.2196609619506	62.2591557569149	55.3435080859038	55.5954690656764	45.6004951183998	38.8147071543522	62.8355209615369	58.9029059541318	75.752659237505	79.2452301721435	69.1667923306221	72.81187165358	70.2278052815247	75.5104972928341	66.6628736454001	75.2602861833003	67.0026600408794	66.8807261736531	63.9449466982664	108.971685116917	115.685580408481	128.694730667484	37.9816469628153	52.7060051040132	57.3760129219381	52.3126472051346	50.9567437513547	54.1503258812887	67.1936184598456	66.6032127870404	68.8906132814623
EPB41	27.7598709713856	27.2545935589435	25.0342534668353	24.6466367262376	25.3996465693199	25.28659242301	22.547355146109	29.0093418910566	16.9101836064066	14.6301588504866	38.8339700363147	41.6176288118358	44.4961565971651	30.9112599962262	28.6024091267292	29.7687015992527	29.8194320519472	42.3098500704293	41.1741278398059	39.5303407146557	40.4210769855351	31.5111113702788	33.1192622067061	53.711162332509	31.632775892944	26.3469527350754	5.77981584216755	31.1444575614623	37.4392973207798	47.0151639438551	41.737596033182	46.8626329602976	30.0376594744828	30.9889948384146	36.1086614885733
SRSF4	68.2173125537568	73.8571579720174	79.8887206221067	69.1396650552722	77.5515836081011	81.0755495964916	112.385388377618	99.4210380800888	116.471264614913	112.86122541804	80.6344238948478	88.287877096035	115.062147274264	90.4856883525894	72.3034877553006	75.127842745742	77.2262434161653	49.9807577319235	50.8141022149986	56.8501747866403	62.003371484599	53.3759641578193	53.8532047516246	92.4451736299915	80.4376301277719	72.9607921894397	26.8348592672065	81.4547351607476	72.0967273483747	75.2408169453597	79.6199121114917	80.90261635075	80.1004252652874	78.1662705625682	84.1380327200153
MECR	16.0904437297105	20.2781617605791	19.2665578151624	16.4579832803682	17.3338810906996	20.0708200955484	24.8899374989514	22.1551059788499	19.7602145513066	24.4831229742837	19.1473046706829	16.2215677796932	12.6936888452035	8.99236654435671	18.448022243448	18.3018203380605	17.4656673447119	23.3722967811153	18.6263911656265	19.0019762300551	18.472980884792	12.8616781103179	18.1651355039551	16.5265114869258	15.3644911480014	12.1601320315733	53.2568745456867	17.5686683680044	13.7934253287083	7.61513218808921	6.53721383652248	8.02568714083837	8.60453787029454	12.858120246387	7.9009355272502
PTPRU	34.9568745565596	36.1844262608498	39.6375679891558	32.8756283664217	38.5754001151407	36.180294119607	77.6566049967285	78.3044526939975	55.1005982680664	73.150794252433	45.3062983757005	32.9749902406878	18.5628137951364	28.663168360137	34.5036496714633	35.4174115801355	34.8704787056444	21.8740726284797	25.3253564094045	24.0795534849715	71.8190477963202	65.5945583626213	90.9174206283816	50.6124414287104	66.8807261736531	46.6138394543643	17.3394475265026	35.9359125709181	39.7575200651005	16.3063156636258	18.6059163039486	15.0366322293868	21.3548985326401	28.2138609722879	19.5444194621452
MATN1-AS1	0.925329032379519	1.20924817838316	1.22716928758996	0.76642569197793	0.751468833411832	1.12238138692211	4.86085838214816	3.25403119064357	1.90002062993333	1.19429868167238	1.61808208484644	1.46260037357889	1.22842150114873	1.68606872706688	1.48860121849148	1.75110009407369	1.70396754582556	2.57694554253323	2.17852528252942	2.55436401781069	0.792570136971276	2.57233562206358	1.28440352048168	5.16453483966433	3.61517438776503	6.08006601578664	2.47706393235752	2.99465938090984	1.97048933267262	1.40714399127735	2.17907127884083	1.29148988473261	5.08449965062859	4.62522311021114	3.25740324369087
LAPTM5	0.102814336931058	0	0.122716928758996	0.0806763886292558	0.0500979222274555	0.132044869049661	0.52708102938956	0.346173530919529	0.570006188979998	0.597149340836188	0.269680347474407	0.265927340650708	0.682456389527072	0	0.265821646159193	0.112974199617657	0.182567951338452	0.479431728843391	0.326778792379412	0.342658587755093	1.52417334032938	2.57233562206358	1.55963284629918	0.258226741983216	0	0	0	0	0	0.910504935532405	1.34096694082512	0.645744942366305	0	0.277513386612668	0.207919355980269
SDC3	38.6581906860777	37.1146171672984	39.5148510603968	38.3212845988965	39.928044015282	41.3300440125437	60.5557538209783	66.7422567612852	45.7904971813931	53.1462913344207	31.8222810019801	30.8475715154821	9.00842434175735	19.108778906758	40.3517258869656	43.4385797529892	43.0251805320953	34.9985162055675	37.5795611236324	35.9168501528747	22.0090630343562	21.2217688820245	22.2935753912177	23.2404067784895	13.5569039541189	18.2401980473599	24.357795334849	33.3405411074629	43.4666764560137	19.4516963500105	21.6230919208051	20.2025917683173	22.6846907489583	24.6986914085275	18.7820484902176
PUM1	89.2942516246236	90.3215370161573	96.2100721470532	88.6230129092375	86.8196992201803	90.5167577335423	48.6671483803027	51.3029172822742	44.6504848034331	33.7389377572446	101.130130302903	110.75873738102	130.07618784386	123.645039984905	85.7008987217239	95.4631986769203	97.5521419985131	89.2941594970816	90.245409828781	85.4777422545431	91.9991028222812	106.108844410123	85.5963203292432	156.227178899846	125.627309974835	109.44118828416	22.2935753912177	86.2461901702033	100.031311417439	89.6433495619632	92.6943397845367	94.0942630305188	93.476570500018	84.734087379068	98.6923876386341
NKAIN1	1.18236487470716	1.76736272225231	0.859018501312975	1.29082221806809	2.00391688909822	1.84862816669525	0.819903823494871	0.623112355655153	1.33001444095333	2.98574670418094	1.34840173737204	0.797782021952124	1.36491277905414	1.12404581804459	1.38227256002781	1.69461299426486	1.46054361070762	2.09751381368984	2.06959901840294	1.55753903525042	1.15837173865033	3.85850343309537	1.00917419466418	2.58226741983216	6.3265551785888	4.05337734385776	4.95412786471504	1.7967956285459	0.695466823296219	0.57941223170244	1.17334607322198	1.01474205228991	1.56446143096264	2.68262940392246	1.45543549186188
SNRNP40	51.1501326232012	49.858232585644	52.4001285800915	50.8664630307458	53.2039934055577	49.3187585900482	27.0568261753307	26.2399536437003	27.5502991340332	25.9759963263742	46.3850197655981	55.4458505256726	54.1870373284495	60.1364512653855	61.8301148966284	56.8260224076816	53.1272738394896	30.7435596120824	29.9002595027162	31.0884791435984	29.0202603998713	34.7265308978583	28.3486205592027	33.5694764578181	26.2100143112965	34.453707422791	73.0733860045469	53.7042248976498	47.523566258575	35.1785997819338	34.0270361234375	34.9624761652614	53.6610270820187	47.5472935729705	48.3759034914091
ZCCHC17	26.3204702543508	23.626849023794	22.4571979628963	29.4065436553637	30.7100263254302	23.2398969527402	24.1285982342776	22.0166365664821	28.6903115119932	28.0660190193008	24.5409116201711	27.789407097999	28.3901858043262	16.8606872706688	24.5619201051095	22.8207883227667	24.2815375280142	20.076203645317	19.7156538068912	19.9988012126154	26.7035169225707	14.7909298268656	22.5688047170352	19.8834591327077	16.2682847449426	19.2535423833244	37.5688029740891	25.5544267170973	21.5594715221828	29.8811165206544	31.3451022417873	28.9662731290028	22.6064676774102	24.3286735597106	24.1879517457046
SERINC2	48.6825885368558	52.3697480330552	46.6324329284186	47.7200838742048	50.7491952164124	52.6198803162897	77.4223467614442	65.7729708747106	91.9609984887729	92.8567225000272	20.7653867555294	23.2686423069369	6.82456389527072	22.4809163608918	38.0124954007647	40.1058408642683	41.1995010187108	32.1818547986126	45.585641536928	46.0720046627074	93.340375361771	106.108844410123	125.688058789993	66.3642726896866	75.0148685461244	51.6805611341865	85.8715496550607	45.5188225898295	46.7121882980627	61.9143356162036	75.2617695538101	63.190755074417	34.0270361234375	38.8518741257736	25.0889356216191
TINAGL1	0.771107526982933	0.279057271934575	0.490867715035986	0.363043748831651	0.55107714450201	0.726246779773133	8.19903823494871	8.72357297917214	8.1700887087133	14.3315841800685	2.69680347474407	1.32963670325354	0.409473833716243	1.12404581804459	0.265821646159193	0.621358097897114	0.547703854015357	0.479431728843391	0.925873245075002	0.934523421150252	9.75470937810801	9.64625858273842	10.5504574896709	4.64808135569789	4.51896798470629	2.02668867192888	0.412843988726253	1.19786375236394	0.231822274432073	0.248319527872474	0.670483470412562	0.922492774809007	0.312892286192529	0.370017848816891	0.277225807973691
PEF1	71.7130000094128	76.740749782008	69.089630891315	63.9360379886852	70.0368952739827	68.5973094712986	74.3184251439279	59.541847318159	69.9207591815464	80.3165863424673	64.4536030463834	60.7643973386868	31.2565026403399	62.3845429014747	67.4123694659715	65.5250357782412	55.6223691744485	48.1828887487608	46.511514782003	46.4458140311675	77.9157411576377	64.3083905515895	76.880725011689	43.1238659111971	43.3820926531804	37.4937404306843	247.706393235752	66.0821503387438	62.1283695477956	57.1134914106691	66.8807261736531	58.2092940904484	50.6103272916415	55.3176683981252	41.8610970040274
COL16A1	17.2214014359522	19.0689135821959	19.5119916726804	13.7553242612881	18.4861333019311	16.3075413276331	63.074029850284	46.9411307926882	85.8809324729863	91.6624238183549	11.8659352888739	8.64263857114801	6.27859878364906	7.86832072631212	10.7923588340633	11.8058038600452	12.2929087234558	17.3194712044675	16.9380340716662	22.272808204081	16.2172043411046	10.2893424882543	13.6697231822693	25.5644474563384	13.5569039541189	25.333608399111	17.3394475265026	12.1782814823667	8.22969074233859	5.29748326127945	6.2019721013162	4.61246387404504	3.67648436276221	6.29030342988715	3.74254840764483
SPOCD1	3.3928731187249	3.25566817257004	2.94520629021591	2.98502637928246	3.55695247814934	3.63123389886566	3.92382544101117	3.94637825248263	6.65007220476664	4.7771947266895	0.809041042423222	1.06370936260283	0.545965111621658	1.68606872706688	2.71138079082377	3.38922598852972	2.86023123763575	8.33012628865392	8.33285920567501	7.22698112356195	5.18218935711988	3.85850343309537	6.05504516798505	2.06581393586573	0.903793596941257	1.01334433596444	5.77981584216755	0.998219793636613	2.66595615596884	15.6441302559659	16.9297076279172	16.7893685015239	1.87735371715517	2.86763832833091	1.94058065581584
PTP4A2	204.857566335133	202.967655787081	202.482932452344	239.326506868687	233.456317579942	203.349098336477	171.828415580997	207.773353257901	223.252424017166	207.509395940575	236.509664735055	268.985505068191	411.65769416273	333.279585050221	210.158593453458	230.354393020403	216.403878319846	256.855548727847	287.456411029756	275.746710800734	175.88960347401	216.076192253341	188.07337264196	230.338253849029	210.583908087313	246.242673639359	210.550434250389	209.626156663689	224.172139375815	250.885496327156	213.884227061607	236.988393848434	307.103778897967	251.334623808873	338.839243795844
KHDRBS1	203.572387123494	207.990686681903	216.963530045906	205.603776421658	202.245312032238	211.86599239018	171.359899110428	180.148705490523	121.981324441719	122.415614871419	248.914960718878	216.730782630327	241.180088058867	201.204201429981	191.816899868474	204.426814208151	214.69991077402	210.110955165616	238.439592172844	232.011014690903	147.722880144723	142.764627024529	133.486223021489	90.1211329521425	114.78178681154	111.467876956088	134.999984313485	184.471017864046	202.612667853632	232.758170792466	224.611962588208	236.711646015991	189.143387003384	194.166866166664	211.661904387913
TMEM39B	11.9264630840027	13.4877681435044	13.3761452347306	11.2140180194666	14.4782995237346	12.1481279525688	17.2179802933923	16.1316865408501	16.1501753544333	20.6016522588485	13.4840173737204	10.6370936260283	7.50702028479779	15.174618543602	15.0455051726103	13.5569039541189	13.7534523341634	13.7237332381421	15.5219926380221	14.858922396289	3.35318134872463	4.50158733861126	4.5871554302917	5.16453483966433	4.51896798470629	2.02668867192888	21.4678874137652	13.5757891934579	11.2433803099555	9.601688411069	10.5601146589978	9.31717702557098	9.62143780042026	13.3206425574081	8.87122585515812
KPNA6	79.4240752792421	76.8337688726529	83.0793607698406	78.6191407192098	79.1046191971522	86.0932546203787	71.6244554381591	73.8734314982275	62.8906828507931	63.8949794694721	104.905655167544	101.052389447269	74.11476390264	100.040077805968	81.6604097001042	75.5797395442127	78.0782271890781	87.0168587850755	77.7733525863001	74.20115963933	108.094373296159	120.256690331472	109.082556132337	111.295725794766	105.743850842127	115.521254299946	66.0550381962005	76.8629241100192	90.9902427145886	98.2517598615423	88.8390598296644	89.0205527690692	82.1342251255388	80.2013687310611	84.2073391720088
TXLNA	108.4177182938	109.669507870288	110.567952811856	93.1408906724758	103.402111477468	106.032029846877	75.8996682320966	81.1430756475377	66.1207179216797	75.2408169453597	108.411499684712	94.271242260676	72.4768685677751	75.8730927180098	99.8957746266249	104.953031444804	96.3958783067029	95.4668430059402	82.4027188116751	86.5991703599234	120.897429354926	130.546032819727	117.522922124073	142.282934832752	131.953865153424	148.961617386773	79.6788898241669	97.6258958176607	103.508645533921	137.982884321138	132.588106274084	145.200362754938	95.823262646462	108.692743089962	82.3360649681863
CCDC28B	1.33658638010375	1.86038181289716	2.20890471766194	1.69420416121437	1.95381896687076	2.24476277384423	8.31616735259083	7.75428709259745	9.50010314966663	9.55438945337901	2.15744277979526	2.26038239553102	0.545965111621658	0	1.75442286465068	1.1862290959854	1.39968762692813	1.37836622042475	1.03479950920147	1.05912654397029	1.09740480503715	1.92925171654768	1.00917419466418	1.03290696793287	3.61517438776503	2.02668867192888	12.3853196617876	1.7967956285459	1.2750225093764	0.57941223170244	0.670483470412562	0.368997109923603	0.469338429288793	0.925044622042228	0.207919355980269
IQCC	5.14071684655289	5.95322180127093	6.50399722422681	4.63889234618221	5.36047767833773	5.34781719651125	7.08631161734853	5.46954178852856	6.27006807877997	6.56864274919807	1.88776243232085	2.79223707683243	3.54877322554077	3.93416036315606	3.45568140006951	3.78463568719152	3.40793509165111	2.69680347474407	2.88654599935148	2.36745933358064	0.853537070584451	0.643083905515895	1.19266041187584	1.80758719388251	1.80758719388251	1.01334433596444	5.77981584216755	2.99465938090984	2.43413388153677	0.413865879787457	0.670483470412562	0.368997109923603	2.81603057573276	2.59012494171824	2.21780646378953
DCDC2B	2.21050824401774	1.58132454096259	1.22716928758996	1.33116041238272	0.901762600094198	1.18840382144694	5.85645588210622	3.66943942774701	2.66002888190666	2.68717203376285	1.07872138989763	0.797782021952124	0.682456389527072	0	0.106328658463677	0.112974199617657	0	0	0	0	0	0	0.183486217211668	0	0	0	0	0.399287917454645	0	0	0	0.0922492774809008	0	0	0
TMEM234	5.86041720507029	5.48812634804663	5.64497872291383	4.07415762577742	5.21018391165537	4.75361528578778	10.1902332348648	8.37739944825261	7.0300763307533	9.55438945337901	3.5058445171673	4.38780112073668	2.18386044648663	5.05820618120065	5.6354188985749	4.85789058355926	4.74676673479976	3.05637727137662	3.26778792379412	4.48571242152121	8.47440377223134	7.07392296067484	8.80733842616007	7.23034877553006	6.3265551785888	6.08006601578664	12.7981636505139	2.99465938090984	4.05688980256128	3.97311244595959	5.69910949850678	3.78222037671693	3.36359207656969	3.2376561771478	2.70295162774349
EIF3I	223.107111140395	239.7101965918	246.170159090547	211.694843763167	239.818753702829	228.965802932111	329.484207927296	276.938824735623	342.763721639972	363.663948569238	196.866653656317	201.572924213237	236.129910776367	305.740462508128	196.176374865485	188.271503662826	187.436430040811	202.679763368544	165.676847736362	177.123339088678	97.4251599138538	89.3886628667094	96.8807226877608	60.1668308820894	49.7086478317692	70.9341035175108	632.064146739894	189.861404749684	164.130170297908	183.508131097758	195.781173360468	171.583656114475	166.145803968233	189.541643056452	167.236468660129
MTMR9LP	6.11745304739793	6.2322790732055	6.7494310817448	4.84058331775535	5.81135897838483	6.14008641080921	11.6543472053914	13.6392371182295	17.4801897953866	12.2415614871419	4.31488555959052	3.32409175813385	1.09193022324332	3.37213745413377	6.48604816628432	5.76168418050052	4.9901906699177	2.93651933916577	4.73829248950148	5.29563271985143	6.27959416215703	6.43083905515895	6.78899003683172	4.90630809768111	0.903793596941257	4.05337734385776	4.54128387598879	2.19608354600055	2.08640046988866	1.9037830470223	2.17907127884083	1.01474205228991	1.64268450251078	1.94259370628868	1.17820968388819
FAM167B	1.9534724016901	1.95340090354202	2.20890471766194	1.97657152141677	1.55303558905112	2.70691981551804	6.73492426442215	4.84642943287341	6.65007220476664	4.47862005627141	1.34840173737204	1.19667303292819	0.682456389527072	0	1.38227256002781	1.69461299426486	2.19081541606143	2.03758484758441	2.39637781078236	2.39861011428565	1.03643787142398	0.643083905515895	0.550458651635005	1.80758719388251	0.903793596941257	0	11.9724756730613	1.59715166981858	1.97048933267262	0.993278111489897	1.6762086760314	1.19924060725171	1.48623835941451	1.75758478188023	1.24751613588161
HDAC1	119.418852345424	130.505784174736	137.565677138835	125.814828067324	130.705479091431	128.875792192469	158.592825287436	152.108649486041	133.761452347306	117.339845474311	120.816795668535	123.124358721278	158.05689981447	171.979010160822	121.108341990128	122.46403238554	129.014685612506	112.36681144767	101.029109977302	106.597971572539	115.227504528901	86.1732433391299	118.440353210132	78.5009295628978	74.1110749491831	73.9741365254041	121.788976674245	121.583170864939	105.479134866593	107.439582392824	118.340332527817	102.950193668685	98.4828470790985	102.217430735666	96.0587424628841
MARCKSL1	79.0642250999834	94.5073960951759	90.0742257091034	72.2053678231839	82.2106903752544	85.2349629715559	179.031856315987	164.155488362041	182.401980473599	160.334598014516	61.7567995716393	64.0884890968206	32.4849241414886	74.7490468999652	127.488061497949	123.93269698057	117.878040580861	69.8172455128188	70.2029772295104	73.7027471480499	62.2472392190517	73.9546491343279	73.9449455363023	37.7011043295496	50.6124414287104	58.7739714859375	126.74310453896	107.009161877845	103.276823259489	45.0286077208753	53.4710567654018	43.0804125835807	85.9671556313973	93.0594889774481	88.8508714555681
FAM229A	1.90206523322457	2.04641999418688	1.59532007386695	1.08913124649495	1.75342727796094	2.50885251194355	9.48745852901208	8.86204239153995	12.5401361575599	8.95724011254282	1.61808208484644	0.797782021952124	0	0.562022909022294	1.16961524310045	1.86407429369134	1.88653549716401	0.719147593265087	1.41604143364412	1.21488044749533	2.01190880923478	2.57233562206358	3.4862381270217	2.58226741983216	6.3265551785888	5.0667216798222	11.9724756730613	1.39750771109126	0.927289097728292	0.993278111489897	0.838104338015702	0.368997109923603	0.0782230715481322	0.832540159838005	0.0693064519934228
TSSK3	5.65478853120818	4.93001180417748	5.89041258043183	4.27584859735056	4.30842131156117	5.80997423818506	17.6279322051397	18.2087277263672	21.6602351812399	13.1372854983961	4.04520521211611	2.79223707683243	3.68526450344619	5.05820618120065	0.0531643292318387	0.0564870998088286	0	0.179786898316272	0.0544631320632354	0	0.182900800839525	0	0.275229325817502	0	0	0	0	0	0.115911137216037	0	0	0	0.0782230715481322	0	0
BSDC1	51.7670186447876	58.1369316530364	61.8493320945342	44.1703227745176	52.1519370387811	51.2994316257931	51.3025535272505	50.6798049266191	50.5405487562264	59.1177847427826	47.7334215029701	40.4209557789076	26.8887817473666	38.217557813516	47.8478963086548	44.0034507510775	47.4068113642181	46.9843094266523	49.9426921019868	46.9130757417427	79.2570136971276	88.1024950556776	82.6605408538565	64.8149122377873	65.9769325767118	73.9741365254041	38.3944909515416	54.3031567738317	51.2327226494881	66.2185407659931	79.7875329790949	69.4637059431183	37.2341820569109	51.2474720611394	30.4948388771061
ZBTB8A	8.3793684598812	6.88341270771951	5.39954486539584	8.22899164018409	7.51468833411832	8.64893892275276	6.91061794088534	7.61581768022964	5.32005776381331	3.58289604501713	6.20264799191137	10.504129955703	11.8747411777711	7.86832072631212	7.49617042168925	6.83493907686826	7.05929411842016	14.2031649669855	14.4871931288206	14.0490020979588	8.23053603777863	9.00317467722253	6.97247625404339	6.19744180759719	10.8455231632951	5.0667216798222	4.54128387598879	6.98753855545629	7.41831278182634	6.53908090064182	6.70483470412562	6.54969870114395	8.99565322803521	9.43545514483072	8.73261295117128
ZBTB8OS	17.1699942674866	17.6736272225231	16.9349361687415	22.0649922901015	19.9389730465273	16.9017432383565	32.5033301456895	26.447657762252	37.4304064096865	30.4546163826456	16.4505011959389	18.4819501752242	39.5824705925702	27.5391225420924	22.3290182773722	21.6345592267814	23.2469858037629	23.7917995438533	18.4630017694368	24.2041566077915	30.7273345410402	24.437188409604	28.3486205592027	25.8226741983216	27.1138079082377	29.3869857429688	59.0366903878542	18.9661760790956	17.3866705824055	22.7626233883101	24.3050258024554	28.0437803541938	27.0651827556537	24.6061869463233	33.4057098608298
RBBP4	88.0604795814509	78.7871697761949	85.9018501312975	100.038721900277	92.2302748207455	88.1399500906484	67.5835008795058	81.6969532970089	55.6706044570464	55.2363140273474	82.5221863271687	90.4152958212407	114.243199606832	98.3540090789015	122.862764854779	119.131293496819	124.450486829045	133.102233720146	119.274259218485	121.768401775878	114.556868259156	97.1056697329001	98.990814185695	101.741336341387	102.128676454362	110.454532620124	47.0642147147929	115.993140020574	122.170338625702	114.889168228998	88.1685763592519	107.470408265249	127.7382758381	116.925640226138	129.810984583681
SYNC	9.66454767151943	10.511157242869	12.1489759471406	7.42222775389153	9.81919275658127	10.8276792620722	1.17129117642124	1.93857177314936	3.61003919687332	4.18004538585332	5.66328729696256	4.78669213171274	3.00280811391912	5.05820618120065	15.2581624895377	15.1385427487661	14.8488600421941	20.495706408055	22.438810410053	23.5811409936914	21.5213275654508	20.5786849765086	19.1743096986193	10.8455231632951	12.6531103571776	16.213509375431	10.7339437068826	14.1747210696399	15.4161812497329	15.9752229597958	13.7449111434575	16.3281221141194	10.638337730546	10.8230220778941	10.8811129629674
KIAA1522	125.947562740546	127.436154183456	133.516018489788	101.047176758143	126.79784115769	124.38626664478	135.986905582506	139.369463548202	108.3011759062	119.429868167238	101.669490997852	91.4790051838435	33.0308892531103	70.2528636277868	106.753973097532	109.47199942951	104.854860052051	78.0874428353673	93.3498083563854	87.9386539302387	109.313711968423	127.330613292147	119.908242947825	101.224882857421	103.936263648245	84.1075798850485	123.853196617876	127.372845668032	129.009095721449	90.8021740253681	95.7115154013932	94.3710108629615	69.1491952485489	87.601725707399	48.7224357513763
YARS	103.945294637299	102.134961528054	113.513159102072	95.0771239995779	109.764547600355	105.503850370679	68.0520173500743	65.4960320499749	88.3509592918996	110.472628054695	122.165197405907	122.060649358675	108.920039768521	140.505727255574	96.7059148727145	97.3837600704205	103.211748490005	274.414735796736	178.693536299475	227.120342120216	146.869343074139	127.330613292147	147.522918638181	109.488138600884	75.9186621430656	105.387810940302	205.183462396948	104.813078331844	105.247312592161	174.237535390519	186.059163039486	171.399157559514	118.586176466968	124.603510589088	107.217081233825
S100PBP	27.5542422975235	23.7198681144388	22.9480656779323	33.9647596129167	27.4536613806456	30.1722525778474	24.479985587204	34.6865877981368	35.9103899057398	23.2888242926113	32.0919613494545	28.7201527902765	39.3094880367593	41.5896952676498	27.8581085174835	31.8022371923705	30.7322718086395	42.6094949009564	40.4661071229839	38.5646665128004	22.618732370488	15.4340137323815	21.1926580879477	22.2074998105566	15.3644911480014	21.2802310552532	23.1192633686702	29.1480179741891	30.1368956761695	23.6731283238425	21.455471053202	23.9848121450342	31.367451690801	32.4690662336822	35.2076776126588
TMEM54	37.5786401483016	41.7655716995413	35.833343197627	30.8587186506903	38.3750084262309	37.8308549827277	37.5398822043009	31.9171995507806	39.9004332285998	49.5633952894036	25.6196330100687	24.0664243288891	13.7856190684469	25.8530538150255	29.3998740652068	30.6724951961939	28.7240243439165	24.8105919676455	31.0984484081074	28.9390752749528	13.2907915276722	22.5079366930563	17.155961309291	9.29616271139579	9.03793596941258	5.0667216798222	211.788966216568	32.3423213138262	29.3255177156572	22.5970770363952	28.1603057573276	23.8925628675533	24.0927060368247	31.8215349982526	16.9107742863952
RNF19B	29.7133433730757	27.9987462841023	27.6113089707742	25.4937388068448	28.3053260585123	25.682727030159	10.7173142642544	12.0468388759996	24.1302620001532	33.4403630868265	23.7318705777479	25.1301336914919	41.493348483246	34.8454203593823	27.5922868713243	24.7413497162669	22.9427058848655	46.085374935071	45.4767152728015	49.2182335139133	41.7013825914118	39.8712021419855	43.7614628049829	51.1288949126768	49.7086478317692	70.9341035175108	18.9908234814077	29.7469498503711	25.268627913096	91.464359433028	101.075383164694	87.1755672194512	76.4239409025252	68.3607975689206	73.9499842769822
AK2	125.741934066684	126.505963277007	133.884169276065	135.859038451667	136.717229758726	133.233272871107	135.518389111938	128.776553502065	184.111999040539	154.064529935736	113.8051066342	124.719922765182	138.675138351901	136.009543983395	133.86778100577	136.190397639086	135.465419893132	128.907206092767	122.923289066722	132.858079706861	132.725014475882	133.761452347306	123.944939726482	73.0781679812502	86.7641853063607	83.0942355490841	248.532081213205	146.937953623309	137.934253287083	176.306864789457	183.209608290233	175.919372156078	167.397373113003	167.525581051847	166.543404140195
TRIM62	3.80413046644914	3.81378271643919	2.82248936145692	3.38840832242874	3.20626702255715	3.36714416076634	3.80669632336904	4.43102119576997	4.56004951183998	5.97149340836188	2.42712312726967	4.52076479106204	1.9108778906758	3.93416036315606	4.04048902161974	4.23653248566214	3.40793509165111	3.59573796632543	2.28745154665589	3.17737963191086	2.1948096100743	0.643083905515895	3.30275190981003	1.5493604518993	4.51896798470629	8.10675468771552	2.06421994363127	4.99109896818306	5.91146799801786	5.46302961319443	6.36959296891934	3.87446965419783	4.06759972050288	3.05264725273935	2.63364517575007
ZNF362	20.3058315438839	20.1851426699342	21.8436133191014	15.610881199761	19.3377979797978	18.7503714050518	43.279208968765	38.217557813516	41.4204497325465	38.217557813516	19.1473046706829	22.4708602849848	12.4207062893927	19.6708018157803	20.4682667542579	23.5551206202815	24.890097365809	19.8964167470007	17.5371285243618	20.7152691688306	6.40152802938338	7.07392296067484	8.89908153476591	8.52148248544614	4.51896798470629	8.10675468771552	22.2935753912177	21.3619035838235	25.8481835991761	7.78067854000419	9.88963118858529	9.77842341297548	11.264122302931	13.2281380952039	10.811806510974
PHC2	68.9370129122742	71.531680705896	79.5205698358297	56.8365157893107	67.0310199403354	71.4362741558663	71.0388098499485	72.2117985498138	88.540961354893	108.681180032186	65.8020047837554	51.3239767455866	42.9947525402055	65.7566803556085	63.9566880659019	60.4411967954466	58.3608884445253	77.4282242082077	75.431437907581	80.8674267102018	20.4239227604136	25.0802723151199	27.1559601473269	47.771947266895	32.5365694898853	17.2268537113955	125.091728584055	58.8949678245601	47.8712996702231	91.0504935532405	97.890586680234	88.282558549222	72.2781181104742	88.9892926404623	58.1481132224818
ZSCAN20	5.08930967808736	6.13925998256064	6.38128029546781	4.75990692912609	5.76126105615738	4.22543580958914	5.15368117625347	4.63872531432169	5.13005570081998	3.28432137459903	5.39360694948815	5.18558314268881	4.64070344878409	6.74427490826753	5.47592591087938	5.08383898279457	4.92933468613821	6.65211523770205	5.3918500742603	5.70059286901654	6.58442883022291	7.71700686619074	4.95412786471504	12.6531103571776	8.13414237247132	6.08006601578664	1.65137595490501	4.79145500945574	5.21600117472164	5.62857596510942	4.52576342528479	6.27295086870125	6.25784572385058	6.29030342988715	5.96035487143437
GJB4	0.257035842327644	0.0930190906448582	0	0.121014582943884	0.250489611137277	0.264089738099321	0.0585645588210622	0.138469412367812	0	0	0	0.398891010976062	0.272982555810829	0.562022909022294	0.106328658463677	0	0	0.0599289661054239	0	0	2.01190880923478	5.14467124412716	1.55963284629918	0	0	0	0.412843988726253	0.399287917454645	0.115911137216037	0.0827731759574914	0.16762086760314	0.184498554961802	0.0782230715481322	0	0.138612903986846
GJB3	1.13095770624163	1.39528635967287	0.613584643794982	0.76642569197793	0.951860522321654	1.71658329764559	0.0585645588210622	0	0.190002062993333	0	0	0.132963670325354	0.545965111621658	1.12404581804459	0.478478963086548	0.3954096986618	0.425991886456389	0.419502762737967	0.653557584758825	0.996824982560269	0.853537070584451	1.28616781103179	1.83486217211668	0.258226741983216	0.903793596941257	1.01334433596444	1.65137595490501	0.399287917454645	0.347733411648109	1.32437081531986	1.84382954363455	2.02948410457982	1.01689993012572	1.2025580086549	0.693064519934229
SMIM12	35.9336107574047	37.9517889831021	40.0057187754328	30.5763512904879	36.8219728371798	34.4637108219614	22.2545323520036	26.3091883498842	24.8902702521266	27.7674443488827	26.1589937050175	24.0664243288891	29.7550985833803	40.4656494496052	35.4606075976364	31.3503403938999	37.0004381379264	24.8705209337509	21.1861583725986	27.2257823361773	32.1295740141433	31.5111113702788	36.513757225122	32.0201160059188	33.4403630868265	37.4937404306843	97.4311813393958	28.9483740154618	33.9619632042987	31.7021263917192	38.217557813516	39.4826907618255	30.0376594744828	35.70672241083	30.7720646850797
LOC653160	1.49080788550034	1.39528635967287	1.34988621634896	1.85555693847288	2.10411273355313	0.924314083347624	2.51827602930567	3.11556177827576	4.94005363782665	4.7771947266895	1.34840173737204	1.86149138455496	1.77438661277039	2.24809163608918	1.54176554772332	1.69461299426486	1.82567951338452	1.37836622042475	1.25265203745441	2.02480074582555	1.82900800839525	2.57233562206358	1.65137595490501	2.58226741983216	2.71138079082377	0	2.47706393235752	1.59715166981858	1.15911137216036	1.07605128744739	0.670483470412562	1.10699132977081	0.782230715481322	1.2025580086549	1.17820968388819
ZMYM6	11.8750559155372	10.2320999709344	11.5353913033457	13.5132950954003	12.8250680902286	10.9597241311218	15.5196080875815	16.6855641903213	17.8601939213733	8.95724011254282	15.91114050099	17.6841681532721	24.4319387450692	12.3645039984905	11.8556454187	13.3874426546924	12.6580446261327	16.0010339501482	18.9531699580059	17.0394770456396	9.57180857726849	15.4340137323815	7.61467801428423	11.878430131228	11.7493167602363	6.08006601578664	2.06421994363127	14.3743650283672	12.634313956548	10.2638738187289	10.727735526601	10.7931654652654	16.1139527389152	13.8756693306334	19.4751130101518
ZMYM1	13.0574207902443	11.9994626931867	8.71290194188875	15.7722339770195	11.3722283456324	11.3558587382708	5.56363308800091	8.3081647420687	3.42003713387999	2.38859736334475	14.562738763618	15.6897130983918	29.6186073054749	17.4227101796911	13.8227256002781	15.3644911480014	15.5791318475479	20.7354222724767	24.5084094284559	18.6593176423	11.7666181873428	10.9324263937702	6.69724692822589	12.3948836151944	9.03793596941258	12.1601320315733	1.23853196617876	12.5775693998213	20.7480935616705	9.27059570723904	8.21342251255388	9.04042919312827	20.4162216740625	20.350981684929	21.0691614060005
SFPQ	303.507922620482	285.28955100778	316.118808483175	306.368585819599	318.422393677707	319.152448493029	260.963674106653	233.528663958314	282.723069734079	211.689441326429	394.002987660109	415.112578755755	424.487874285839	369.81107413667	357.849100059506	381.852794707681	458.793261713531	214.365911759101	217.798065120878	232.945538112053	266.730334557641	296.461680442828	236.972449528869	275.527933696092	340.730186046854	293.869857429688	159.77062363706	392.699666816643	397.691111788221	332.003208765498	316.468198034729	352.207741422079	393.540272958653	391.848901897088	407.7991635293
ZMYM4	57.4218071759957	53.0208816675692	50.6820915774655	68.1312101974065	58.1135897838483	62.3251781914398	39.0039961748274	46.0410796122974	35.1503816537665	26.8717203376285	63.9142423514346	70.0718542614616	93.223542809398	63.5085887195193	58.1086118503997	66.7677519740354	63.351079114443	82.282470462747	93.948902809081	80.5870696838568	49.2612823594455	46.3020411971444	40.2752246779612	56.5516564943244	47.9010606378866	67.8940705096175	15.6880715715976	64.0857107514705	63.2874809199559	72.095436258975	54.1415402358144	68.3567146133474	81.9777789824426	70.3958957374135	95.7122102029169
KIAA0319L	60.7632731262551	66.6016689017185	63.4446521684011	55.9087373200743	65.9789635735588	67.672995387951	81.9903823494871	83.9816986010778	81.8908891501263	87.1838037620834	67.1504065211275	53.9832501520937	38.0810665356106	50.5820618120065	60.6073353242961	59.31145479927	57.5089046716125	65.9817916820717	78.2635207748692	76.4128650693856	85.4146739920583	84.2439916225822	90.6421913025641	65.3313657217537	59.650377398123	60.8006601578664	54.0825625231392	50.3102775992853	57.02827951029	50.6571836859847	58.1644410582897	49.5378620072437	48.1854120736494	50.4149319013014	48.514516395396
NCDN	26.2176559174197	28.6498799186163	25.6478381106302	21.459919375382	25.7503320249121	26.6730635480314	26.9982616165097	24.99372893239	18.6202021733466	23.8859736334475	26.4286740524919	22.4708602849848	5.73263367202741	20.7948476338249	27.5922868713243	25.1367594149287	27.9937525385627	14.562738763618	15.3586032418324	15.0769778612241	40.5430108527614	51.4467124412716	42.3853161758953	33.5694764578181	56.9389966072992	42.5604621105065	26.4220152784802	24.5562069234607	25.8481835991761	20.5277476374579	24.8078884052648	22.9700700927443	16.9744065259447	21.6460441557881	10.8811129629674
TFAP2E	0.411257347724231	0.744152725158866	0.736301572553979	0.363043748831651	0.55107714450201	0.594201910723472	2.1668886763793	1.73086765459765	1.52001650394666	3.28432137459903	0.269680347474407	0.265927340650708	0.545965111621658	0.562022909022294	0.265821646159193	0.338922598852971	0.973695740471746	0.239715864421696	0.326778792379412	0.404960149165109	0.426768535292226	0	0.550458651635005	2.84049416181538	0	0	0.412843988726253	0.998219793636613	0.347733411648109	0.165546351914983	0	0.0922492774809008	0.312892286192529	0	0.346532259967114
PSMB2	137.462768476824	133.389375984727	120.753457898852	153.93054950462	150.293766682366	126.697051853149	152.033594699478	142.831198857398	178.411937150739	169.888987467896	153.717798060412	159.024549709123	153.416196365686	192.211834885625	163.586641046368	167.032354134706	160.720653161618	124.112888804333	108.817337862344	126.534471223744	188.448791798324	188.423584316157	189.816491705471	111.812179278733	101.224882857421	130.721419339413	498.715538381314	165.105553867496	165.637015081716	174.899720798179	196.786898566087	184.867552071725	212.062746966986	188.709102896614	210.830226963992
C1orf216	30.7414867423863	28.835918099906	29.3293459734001	26.6232082476544	29.808263725336	25.7487494646838	22.3130969108247	20.0780647933327	17.2901877323933	25.6774216559561	27.777075789864	26.4597703947454	18.0168486835147	27.5391225420924	33.0682127822037	27.5657047067083	28.8457363114755	23.1325809166936	17.4826653922986	20.4660629231905	23.8380710427515	15.4340137323815	20.9174287621302	22.4657265525398	18.0758719388252	23.3069197271821	37.9816469628153	24.5562069234607	24.9208945014478	17.2995937751157	18.6059163039486	19.0956004385465	19.7904371016775	19.518441525091	13.930596850678
CLSPN	47.3974093252176	53.2069198488589	52.5228455088505	51.7942414999822	51.5507619720517	55.3268001318078	17.4522385286765	18.8318400820224	9.12009902367996	16.1230322025771	53.6663891474071	61.2962520199882	75.2066941258833	70.8148865368091	38.9162889977059	44.172912050504	50.0236186667359	19.4769139842628	14.2693406005677	16.1672551858994	3.29221441511145	4.50158733861126	2.56880704096335	1.5493604518993	3.61517438776503	8.10675468771552	21.8807314024914	44.9198907136476	41.8439205349892	24.1697673795875	22.7964379940271	29.4275195164073	49.9845427192565	46.8072578753367	49.3461938193171
AGO4	13.2116422956409	13.115691780925	13.7442960210076	13.2712659295126	13.2258514680482	14.5909580299875	11.0101370583597	15.6470435975627	15.2001650394666	14.3315841800685	18.0685832807853	18.3489865048988	15.4235144033118	7.86832072631212	13.184753649496	12.3706748581335	12.2320527396763	22.053859526796	28.1574392766927	24.1418550463815	20.2410219595741	19.2925171654768	16.605502657656	17.3011917128755	12.6531103571776	26.3469527350754	2.47706393235752	13.7754331521853	10.6638246238754	15.8096766078809	13.074427673045	15.6823771717531	12.8285837338937	12.4881023975701	15.1088065345662
AGO1	29.3020860253515	27.9987462841023	31.0473829760261	26.663546441969	26.8524863139161	28.6537365837763	12.6499447053494	16.8240336026891	14.8201609134799	12.2415614871419	36.9462076039938	31.2464625264582	22.6575521322988	29.7872141781816	30.0378460159889	35.1914631809002	33.0447991922599	31.4027782392421	28.7565337293883	27.0700284326523	19.0216832873106	19.9356010709927	20.7339425449185	18.5923254227916	15.3644911480014	16.213509375431	20.6421994363127	38.1319961169186	38.3665864185081	29.5500238168244	25.6459927432805	27.9515310767129	25.8136136108836	27.843843123471	27.5146614413889
AGO3	8.68781147067438	6.51133634514007	9.81735430071971	6.97850761643063	7.86537378971051	7.92269214297963	5.50506852917985	4.08484766485044	4.94005363782665	4.7771947266895	10.5175335515019	10.7700572963537	12.1477237335819	3.93416036315606	8.08097804323948	8.19062947228015	8.39812576156881	10.0680663057112	11.7095733935956	8.8779725009274	8.29150297139181	6.43083905515895	9.26605396918924	7.48857551751328	9.94172956635383	10.1334433596444	2.88990792108377	8.18540230782022	8.11377960512255	14.0714399127735	11.901081599823	12.3614031824407	12.7503606623456	12.9506247085912	12.9603065227701
ADPRHL2	31.6668157747658	32.2776244537658	35.710626268868	28.0350450486664	33.3652162034853	31.888835875493	38.3597860277957	28.1092907106658	48.8305301892865	61.2078074357093	26.6983543999663	21.407150922382	10.9193022324332	19.108778906758	29.4530383944386	26.4359627105318	24.4641054793526	21.634356764058	17.4282022602353	18.1297543703149	41.2136471225063	45.6589572916285	43.8532059135887	50.8706681706936	36.1517438776503	32.4270187508621	57.7981584216755	32.3423213138262	26.1959170108242	32.5298581512941	34.8651404614532	33.7632355580097	26.9869596841056	34.1341465533582	18.851354942211
TRAPPC3	57.2675856705991	53.2069198488589	54.8544671552714	57.0785449551985	60.4681921285387	60.8726846318935	71.2145035264116	75.1888909157217	95.3810356226529	95.5438945337901	47.1940608080213	48.5317396687542	47.089490877368	61.8225199924524	62.6807441643378	56.5435869086374	67.124150108771	59.1498895460534	49.9426921019868	54.3892631109447	74.4406259416868	72.0253974177802	74.0366886449081	56.035203010358	52.4200286225929	52.6939054701509	169.266035377764	69.0768097196536	61.6647249989314	61.9971087921611	60.84637493994	60.7922738599136	54.2085885828556	61.052945054787	59.3956293583634
MAP7D1	127.798220805305	125.761810551848	134.129603133583	97.134371909624	134.46282325849	132.110891484185	100.90673484869	91.5282815751235	104.501134646333	127.789958938944	103.287573082698	90.9471505025421	62.5130052806798	85.4274821713888	107.498273706778	122.520519485349	126.458734293768	79.4058800896866	76.9019424732884	91.7078983955448	97.1203252457879	106.108844410123	112.385308042147	64.5566854958041	86.7641853063607	74.9874808613686	161.009155603239	121.982458782394	111.042869452963	158.758951486469	180.192432673376	162.081980533943	96.449047218847	112.762939426948	75.9598713847914
THRAP3	171.442906832539	180.17797857909	196.715236800671	176.842643875329	188.267991730778	188.49405056839	135.869776464864	134.869207646249	129.011400772473	148.093036527375	205.496424775498	216.863746300652	210.879024363865	175.913170523978	197.824469071672	194.654545941223	216.586446271184	190.693970147459	170.469603357927	183.291193668269	163.02558048163	147.26621436314	141.37613036159	179.467585678335	130.146277959541	175.308570121848	75.5504499369044	187.465677244956	198.092133502206	172.664845047327	163.933208515871	158.484258712187	204.162216740625	193.42683046903	216.929194739414
SH3D21	2.26191541248327	2.13943908483174	1.59532007386695	2.05724791004602	2.65518987805514	2.37680764289389	2.57684058812674	3.39250060301139	4.37004744884665	4.7771947266895	0.539360694948815	1.32963670325354	1.63789533486497	0.562022909022294	1.86075152311435	1.69461299426486	1.82567951338452	1.91772691537356	7.29805969647354	6.32360848311671	1.52417334032938	1.28616781103179	1.46788973769335	0.516453483966433	1.80758719388251	2.02668867192888	1.65137595490501	1.19786375236394	1.73866705824055	5.54580278915192	4.35814255768165	3.59772182175513	0.938676858577587	1.01754908424645	1.17820968388819
EVA1B	13.9827498226239	15.3481499564016	12.8852775196946	11.496385379669	12.7248722457737	14.9870926371365	15.6367372052236	17.9317889016316	26.4102867560732	23.2888242926113	13.4840173737204	13.4293307028608	1.50140405695956	8.43034363533442	8.29363536016683	7.17386167572123	7.3027180535381	7.49112076317799	9.42212184693972	6.82202097439684	3.53608214956415	5.14467124412716	5.32110029913838	3.87340112974825	8.13414237247132	4.05337734385776	86.284393643787	10.1818418950934	6.0273791352339	5.95966866893938	6.87245557172876	5.90395375877765	3.83293050585848	4.34770972359847	1.87127420382242
STK40	17.0671799305556	15.3481499564016	15.0941822373566	10.9316506592642	13.9272223792326	14.9870926371365	13.9969295582339	13.1545941749421	13.4901464725266	11.9429868167238	15.6414601535156	14.7589674061143	8.05298539641945	18.5467559977357	16.9062566957247	16.8896428428397	15.3965638962095	11.6861483905577	15.3586032418324	15.6688426946192	39.2627052468847	35.3696148033742	39.7247660263262	43.8985461371468	35.247950280709	33.4403630868265	21.8807314024914	16.7700925330951	13.0979585054121	38.406753644276	36.0384865346752	38.1912008770929	13.9237067355675	16.4657942723517	9.98012908705289
LSM10	22.0536752717119	23.7198681144388	20.6164440315114	20.8548464606626	23.0450442246295	20.5329771372222	31.3320389692683	24.5090859891027	39.5204291026132	39.4118564951884	16.7201815434133	21.8060419333581	22.9305346881096	25.2910309060033	26.050521323601	23.0467367220021	25.0726653171475	14.5028097975126	13.9970249402515	16.4164614315394	26.9473846570234	29.5818596537312	36.4220141165161	18.3340986808084	17.1720783418839	21.2802310552532	118.073380775708	30.5455256852803	24.8049833642318	23.2592624440551	29.1660309629464	25.1840527522859	19.5557678870331	27.3813208124499	19.1285807501847
OSCP1	4.00975914031125	3.90680180708405	5.64497872291383	4.23551040303593	5.21018391165537	4.3574806786388	13.0013320582758	10.6621447523215	9.12009902367996	12.5401361575599	5.39360694948815	5.45151048333951	5.18666856040575	4.49618327217836	5.74174755703858	3.44571308833854	5.11190263747667	4.07516969516882	5.28292381013383	5.38908506196645	5.42605709157258	3.21541952757947	4.22018299586837	5.68098832363076	6.3265551785888	3.04003300789332	11.9724756730613	3.79323521581913	4.52053435142542	2.81428798255471	1.34096694082512	1.84498554961801	3.67648436276221	3.2376561771478	3.46532259967114
MRPS15	67.8060552060326	69.0201652584848	73.8755911129158	68.4539157519235	71.5899308630339	70.8420722451429	147.75838190554	112.506397548847	172.901877323933	135.851475040233	72.81369381809	77.384856129356	75.0702028479779	95.5438945337901	73.5794316568647	61.1755290929614	62.6208073090892	44.3474349180137	43.1348005940824	52.6448193914642	83.3417982492103	66.2376422681372	82.0183390936157	58.1010169462237	64.1693453828293	61.8140044938308	291.467856040735	68.078589926017	63.1715697827399	57.444584114499	56.9910949850678	53.3200823839606	57.8850729456178	60.220404894949	60.4352261382647
ZC3H12A	62.5625240225486	70.0433752555782	64.4263875984731	67.7681664485749	80.9081443973406	80.6133925548178	265.063193224128	243.359992236429	494.575369971644	481.302368713968	31.8222810019801	29.9168258232046	20.8831655195284	28.1011454511147	73.1009526937782	74.8454072466979	71.5057809408938	75.0310655639907	73.6341545494942	87.0352812897935	28.7763926654186	30.8680274647629	33.0275190981003	178.176451968419	156.356292270838	113.494565628017	27.2477032559327	56.299596361105	55.9850792753456	217.527906416287	276.071568942372	219.922277514467	57.0246191585884	69.6558600397797	47.4056131635012
MEAF6	31.975258785559	31.7195099098966	35.9560601263859	37.7162116841771	33.2650203590304	31.6907685719185	39.4725126453959	42.8562831278377	48.6405281262931	27.7674443488827	36.9462076039938	40.2879921085823	44.4961565971651	38.217557813516	31.8454332098714	31.0114177950469	32.8622312409214	43.3286424942215	42.2633904810707	43.5799422063068	24.2648395780437	26.3664401261517	23.211006477276	35.3770636517006	26.2100143112965	40.5337734385776	11.1467876956088	34.1391169423722	33.0346741065704	34.4336411983164	34.1946569910407	36.5307138824367	33.4012515510525	36.2617491840553	33.3364034088364
SNIP1	15.165114697331	14.9760735938222	15.5850499523925	17.8294818870655	16.3319226461505	17.099810541931	12.2985573524231	14.677757710988	14.0601526615066	9.25581478296091	15.91114050099	21.5401145927073	18.6993050730418	13.4885498165351	17.7568859634341	18.0758719388252	16.4311156204607	14.6226677297234	13.7247092799353	12.8029708697585	12.4372544570877	11.5755102992861	12.7522920962109	59.9086041401062	41.5745054592978	70.9341035175108	6.1926598308938	18.3672442029137	18.7776042289979	23.7559014998	21.455471053202	26.1065455270949	19.3993217439368	20.350981684929	19.0592742981913
GNL2	50.1219892538906	46.602564413074	56.0816364428614	62.443524799044	62.3218152509546	57.1094058639782	103.425010877996	82.389300358848	127.871388394513	112.562650747621	43.9578966383284	58.1051239321797	77.39055457237	72.500955263876	56.4073533149808	54.5100513155196	58.1783204931868	66.5810813431259	46.0758097254971	58.2519599183657	39.1407713796584	30.2249435592471	33.2110053153119	42.3491856852475	35.247950280709	46.6138394543643	97.8440253281221	53.5045809389224	53.4350342565928	57.3618109385415	53.3034358977987	55.4418157660214	66.6460569590086	56.9827487178012	72.6331616891072
C1orf109	19.637538353832	24.1849635676631	22.2117641053784	21.0161992379211	21.6423024022608	23.3059193872651	12.4156864700652	11.2852571079767	9.50010314966663	6.86721741961616	26.4286740524919	24.8642063508412	35.0782584216915	25.2910309060033	18.8201725480709	18.0193848390163	21.0561703877015	25.9492423236485	16.6112552792868	19.2823332564002	19.9971542251214	18.0063493544451	13.1192645306343	17.3011917128755	26.2100143112965	11.1467876956088	1.23853196617876	26.1533585932793	20.8640046988866	12.9953886253261	15.0858780842826	15.1288815068677	23.8580368221803	24.4211780219148	25.7126936895599
CDCA8	56.3936638066852	57.7648552904569	67.371593888689	54.1338567702306	60.1175066729466	60.6085948937942	18.0964486757082	19.0395442005741	9.69010521265996	11.9429868167238	64.7232833938578	61.9610703716149	58.8277407772336	62.946565810497	54.9719164257212	54.5665384153284	53.7358336772845	31.4627072053475	28.4297549370089	32.8640736437839	2.6825450789797	8.36009077170663	3.7614674528392	4.90630809768111	0.903793596941257	4.05337734385776	26.009171289754	60.4921194943787	54.8259679031853	29.3844774649094	32.8536900502155	31.5492528984681	40.3631049188362	46.2522311021114	34.098774380764
EPHA10	5.44915985734606	6.13925998256064	5.39954486539584	5.48599442678939	5.9616527450672	5.14974989293676	4.68516470568498	5.12336825760903	3.99004332285998	5.97149340836188	5.12392660201374	5.18558314268881	2.18386044648663	3.37213745413377	4.89111828932916	5.76168418050052	5.23361460503563	5.93296764443696	6.86235463996766	6.19900536029667	2.31674347730065	3.21541952757947	3.11926569259836	4.64808135569789	1.80758719388251	1.01334433596444	6.60550381962005	5.78967480309235	5.21600117472164	2.40042210276725	1.6762086760314	1.75273627213711	3.12892286192529	5.36525880784492	2.35641936777638
MANEAL	34.3399885349733	38.044808073747	40.8647372767458	31.3024387881512	39.8779460930546	39.0852812386995	33.7331858809318	35.7943430970793	27.5502991340332	34.933236438917	32.6313220444033	30.8475715154821	24.0224649113529	35.4074432684046	31.2606255883211	33.7227985858707	30.2454239384036	20.6754933063712	20.8593795802192	20.0922535547304	9.93761017894754	9.00317467722253	12.2935765531818	12.3948836151944	9.94172956635383	8.10675468771552	37.9816469628153	40.7273675803738	34.4256077531628	12.9126154493687	13.4096694082512	14.852133674425	23.3886983928915	25.6237360305697	24.3265646496914
YRDC	13.1088279587099	12.5575772370559	12.2716928758996	13.7553242612881	13.6767327680953	12.2801728216184	18.9163524992031	18.3471971387351	16.9101836064066	20.9002269292666	12.4052959838227	8.24374756017195	10.5098283987169	19.108778906758	13.6100682833507	12.4271619579423	11.0757890478661	15.0421704924614	10.184605695825	11.4946380801481	40.3601100519219	30.8680274647629	35.5045830304578	50.3542146867272	72.3034877553006	57.7606271499731	9.49541174070383	12.1782814823667	11.4752025843876	20.1138817576704	19.6116415095674	17.5273627213711	13.5325913778269	14.4306961038588	11.1583387709411
C1orf122	38.0413046644914	33.3938535415041	39.8830018466738	34.3278033617483	36.1206019259954	38.0289222863022	45.9146141157128	39.8791907619298	42.5604621105065	45.9804992443865	31.8222810019801	28.9860801309272	3.95824705925702	35.4074432684046	37.6935094253736	32.0846726914146	32.436239354465	20.5556353741604	15.4675295059588	17.9740004667899	34.6901852258966	32.7972791813106	45.7798111943112	39.2504647814489	35.247950280709	37.4937404306843	275.366940480411	39.3298598692825	33.9619632042987	22.8453965642676	26.3164762136931	21.1250845431263	14.6277143795007	26.7337895770204	6.99995165133571
MTF1	19.7917598592286	16.5573981347848	17.6712377412955	20.3707881288871	20.7405398021666	21.1271790479457	16.1052536757921	12.8776553502065	13.6801485355199	10.1515387942152	23.7318705777479	18.0830591642481	21.5656219090555	25.2910309060033	18.8733368773027	20.4483301307959	20.5693225174656	24.031515408275	22.2209578818	23.5499902129864	27.9228555948342	28.2956918426994	22.3853184998235	34.0859299417846	26.2100143112965	22.2935753912177	5.77981584216755	22.1604794187328	22.8344940315592	33.6059094387415	30.0041353009621	32.0104992858726	27.9256365426832	26.3637717282035	30.6334517810929
INPP5B	13.2116422956409	13.2087108715699	12.3944098046586	11.3350326024104	12.9252639346835	13.2044869049661	15.051091617013	16.0624518346662	14.4401567874933	13.4358601688142	12.4052959838227	12.8974760215593	12.5571975672981	13.4885498165351	12.7594390156413	10.9020102631039	11.319212982984	20.1960615775278	14.2148774685044	18.0986035896099	11.3398496520506	10.9324263937702	10.0917419466418	20.1416858746909	18.0758719388252	12.1601320315733	9.08256775197757	12.5775693998213	9.50471325171499	12.4987495695812	9.38676858577587	12.084655349998	8.36986865565015	9.52795960703494	11.3662581269213
SF3A3	86.312635853623	82.3218952206995	88.1107548489594	92.5358177577564	96.688989898989	97.4491133586495	63.8353691149578	67.5730732354921	61.7506704728331	62.7006807877997	101.669490997852	107.700572963537	171.023571215484	143.877864709707	98.7793237127563	98.85242466545	105.463419889846	99.9015864977416	80.9322142459678	99.900553720962	134.371121683438	124.758277670084	120.825674033884	106.389417697085	112.070406020716	120.587975979768	138.302736223295	95.2301683129329	90.7584204401566	96.5962963423925	84.3132964043797	92.8950224232671	122.810222330568	103.697502130934	136.949549139004
FHL3	6.58011756358769	6.69737452642979	5.89041258043183	4.43720137460907	6.66302365625158	6.40417614890853	9.95597499958058	10.0390323966663	14.4401567874933	11.6444121463057	10.5175335515019	6.6481835162677	3.8217557813516	7.86832072631212	7.01769145860271	6.83493907686826	6.02474239416893	7.49112076317799	9.14980618662354	9.37638499220753	3.47511521595098	5.14467124412716	5.22935719053254	3.61517438776503	3.61517438776503	2.02668867192888	20.6421994363127	4.59181105072842	5.33191231193768	9.10504935532405	12.0687024674261	7.65669003091476	5.31916886527299	8.23289713617583	3.53462905166457
RRAGC	30.227415057731	28.5568608279715	25.4024042531123	25.7357679727326	22.0430857800804	22.6456950420168	7.4376989702749	15.0931659480915	9.50010314966663	9.55438945337901	30.473879264608	27.2575524166976	29.3456247496641	33.1593516323154	20.096116449635	23.4421464206639	21.9690101443938	45.5460142401221	50.432860290556	45.7916476363624	42.1891180603171	50.8036285357557	37.9816469628153	61.7161913339887	34.3441566837678	46.6138394543643	9.08256775197757	22.9590552536421	28.630050892361	47.5118029996001	43.0785629740071	43.9106560809088	32.1496824062823	29.878941291964	33.6829356688035
RHBDL2	4.93508817269077	5.39510725740178	4.90867715035986	4.59855415186758	4.45871507824354	4.29145824411397	2.81109882341099	4.29255178340216	3.42003713387999	2.98574670418094	0	1.46260037357889	0.409473833716243	1.68606872706688	2.3392304862009	2.03353559311783	2.55595131873833	4.55460142401221	4.84721875362795	5.57598974619651	0.0609669336131751	0	0	0	0	0	1.65137595490501	1.99643958727323	3.36142297926506	3.31092703829966	5.19624689569735	4.05896820915963	2.73780750418463	3.51516956376046	2.70295162774349
AKIRIN1	47.8600738414074	48.2769080446814	50.6820915774655	58.0869998130642	51.801251583189	57.3734956020775	42.1664823511648	44.6563854886193	54.3405900160931	51.3548433119122	61.4871192241649	66.8807261736531	54.3235286063549	40.4656494496052	53.5896438656934	53.2108480199165	53.1881298232691	62.0864088852191	58.9835720244839	57.2551349358055	67.2465277753321	59.8068032129782	57.7064153130696	113.877993214598	135.569039541189	93.2276789087285	14.0366956166926	47.9145500945574	49.8417890028957	70.8538386196126	63.193067086384	72.3234335450262	58.589080589551	59.7578825839279	67.5044842415939
NDUFS5	130.368579228581	118.878397844129	132.166132273439	144.69310300657	138.671048725597	121.151167353064	308.869483222282	188.526104938776	330.413587545405	315.294851961507	117.041270803893	152.775257203832	250.597986234341	184.343514159313	148.700628861453	132.405761951894	140.699034498167	100.081373396058	80.1152672650192	94.6672225625206	252.525039025771	221.863947402984	245.321072412	157.518312609762	190.700448954605	206.722244536746	712.98156853024	131.166080883851	123.561272272295	109.095045911974	119.01081599823	110.791382254562	153.70833559208	128.118680152849	178.741339691038
MACF1	214.162263827393	177.201367678455	259.055436610241	174.422352216451	168.479312450933	198.067303574491	117.949021465619	121.091501115651	178.411937150739	219.452382757299	175.561906205839	169.661643335152	235.720436942651	179.847330887134	174.697985855822	175.900828804692	168.69278703673	275.373599254423	301.453435970008	237.898512244149	278.80178741305	225.722450836079	281.559600311305	209.938341232355	172.62457701578	203.682211528852	48.7155906696979	206.232209365324	198.787600325503	373.307023568286	334.236010000662	341.322326679333	318.680793487091	282.416123109492	376.61126013226
KIAA0754	30.4844509000586	24.3710017489528	31.7836845485801	22.549050621877	24.6982756581355	29.8421404052233	0.117129117642124	0.969285886574682	0.380004125986665	2.68717203376285	23.7318705777479	24.1993879992144	35.0782584216915	27.5391225420924	19.1391585234619	18.2453332382516	17.5265233284914	33.6800789512482	32.0787847852456	21.1513800987007	31.337003877172	30.8680274647629	31.1009138173778	12.1366568732112	14.4606975510601	15.2001650394666	1.65137595490501	26.9519344281885	24.1095165409356	36.4201974212962	30.5069979037716	34.9624761652614	38.9550896309698	31.7290305360484	38.4650808563497
BMP8A	5.60338136274265	5.30208816675692	4.04965864904688	4.03381943146279	4.25832338933371	5.94201910723472	7.4376989702749	6.64653179365496	7.22007839374664	9.25581478296091	4.85424625453933	3.4570554284592	1.36491277905414	1.68606872706688	0.744300609245741	1.01676779655891	1.03455172425123	0.419502762737967	0.217852528252942	0.498412491280134	0.426768535292226	0	0	1.03290696793287	0	0	0	0.399287917454645	0.231822274432073	0	0	0.0922492774809008	0.547561500836926	0.0925044622042228	0
PPIEL	5.14071684655289	4.46491635095319	5.76769565167283	4.31618679166519	3.95773585596898	4.75361528578778	15.3439144111183	11.9776041698157	8.1700887087133	8.65866544212473	2.69680347474407	3.32409175813385	5.32315983831116	1.68606872706688	8.13414237247132	7.908193973236	7.05929411842016	7.55104972928341	7.02574403615736	11.245431834508	10.6692133823056	7.07392296067484	7.98165044870757	12.9113370991608	3.61517438776503	6.08006601578664	11.1467876956088	4.3921670920011	4.86826776307353	5.04916373340698	3.01717561685653	4.24346676412144	3.67648436276221	3.2376561771478	4.57422583156591
PABPC4	129.546064533133	137.110139610521	127.380172051838	111.414092697002	120.084719579211	122.801728216184	177.743436021924	165.886356016638	117.801279055866	95.8424692042082	148.05451076345	149.717092786349	136.218295349604	129.82729198415	104.627399928259	113.482583515937	110.149330640866	137.177403415315	141.821995892665	138.589823356582	102.241547669295	95.1764180163524	106.330262874162	66.6224994316698	90.3793596941257	83.0942355490841	125.504572572781	106.60987396039	99.5676668685754	75.9857755289771	72.5798356721598	78.2273873038038	84.5591403435309	83.6240338326174	89.5439359755023
HEYL	7.96811111215697	8.92983270190639	7.73116651181678	6.69614025622823	8.51664677866743	7.46053510130582	7.26200529381171	7.0619400307584	6.08006601578664	5.37434406752569	10.2478532040275	7.97782021952124	5.86912494993282	8.99236654435671	9.67590792019464	9.60280696750086	9.73695740471746	8.86948698360273	10.3479950920147	9.43868655361755	2.1948096100743	1.92925171654768	2.11009149793418	4.90630809768111	3.61517438776503	4.05337734385776	11.9724756730613	8.78433418400219	9.62062438893103	3.8903392700021	5.53148863090364	5.16595953893044	6.33606879539871	9.15794175821805	3.88116131163168
PPIE	47.14037348289	49.5791753137094	49.8230730761525	46.0662179073051	48.1441032605847	44.3010535661611	46.2074369098181	43.2024566587572	49.5905384412598	54.9377393569293	48.0031018504445	51.1910130752613	58.4182669435174	60.6984741744078	42.2656417393117	37.9593310715328	41.7472048727261	45.246369409595	40.030402066478	42.6142680044515	33.5927804208595	32.1541952757947	34.311922618582	29.9543020700531	20.7872527296489	34.453707422791	141.192644144379	41.7255873740104	37.0915639091317	31.6193532157617	30.8422396389778	31.4570036209872	35.9826129121408	36.1692447218511	34.1680808327575
BMP8B	15.2679290342621	18.0457035851025	17.6712377412955	14.6831027305246	14.4282016015072	15.6473169823848	3.92382544101117	5.74648061326419	4.18004538585332	5.37434406752569	11.3265745939251	9.57338426342549	6.00561622783823	10.1164123624013	14.513861880292	14.0088007525895	14.0577322530608	12.1056511532956	12.9077622989868	12.6783677469384	3.1702805478851	0.643083905515895	3.85321056144503	2.06581393586573	6.3265551785888	1.01334433596444	3.71559589853628	13.7754331521853	14.7207144264366	5.46302961319443	4.52576342528479	5.07371026144954	8.21342251255388	6.93783466531671	6.30688713140148
TRIT1	18.9692451637802	16.8364554067193	19.8801424589574	23.5978436740573	20.3898543465744	19.0144611431511	29.22371485171	26.8630659993555	24.3202640631466	21.1988015996847	21.844108145427	18.3489865048988	33.7133456426374	27.5391225420924	20.9467457173444	20.6742785300313	16.1876916853428	27.4474664762841	23.9637781078236	27.3815362397024	17.7413776814339	14.7909298268656	17.5229337437143	28.1467148761706	28.017601505179	16.213509375431	18.5779794926814	19.7647519140049	17.7344039940536	16.0579961357533	13.5772902758544	16.2358728366385	20.9637831748994	19.4259370628868	24.257258197698
MFSD2A	4.31820215110442	5.86020271062607	4.54052636408287	5.52633262110402	6.76321950070649	5.94201910723472	10.6001851466123	9.90056298429853	19.0002062993333	17.6159055546675	1.88776243232085	1.7285277142296	1.50140405695956	4.49618327217836	5.84807621550225	5.30978738202989	5.29447058881512	5.09396211896103	6.80789150790442	5.13987881632639	2.31674347730065	3.85850343309537	3.30275190981003	3.35694764578181	5.42276158164754	3.04003300789332	8.25687977452507	5.78967480309235	7.07057937017823	18.7067377663931	21.455471053202	19.3723482709892	6.02317650920618	7.77037482515471	5.26729035150014
CAP1	386.324871018449	385.657149813582	404.597714118411	411.126876454688	421.373623855128	400.954244869294	149.046802199603	174.263755464891	192.852093938232	185.713445000054	326.852581138982	316.719462714993	414.387519720838	347.8921806848	368.96044486896	379.706284914946	377.185387465243	321.818547986126	341.919543092992	340.758390132087	496.453740412085	481.026761325889	492.2017776703	259.517875693133	259.388762322141	252.322739655146	234.908229585238	344.186184845904	335.678653377642	545.723549087741	544.432577975	528.4038614106	386.421973447773	358.547295503567	420.274324888116
PPT1	97.3651770737117	100.925713349671	102.591352442521	118.674967673635	111.467876956088	104.249424114707	55.1678144094406	94.5053739410315	53.2005776381331	37.9189831430979	87.6461129291824	103.711662853776	107.828109545277	100.602100714991	89.4224017679527	89.306104797758	89.9451440260775	128.847277126661	118.893017294043	117.594197161407	83.1588974483708	67.5238100791689	77.3394405547181	48.2884007508615	37.0555374745916	56.7472828140086	93.7155854408595	95.4298122716602	96.6698884381744	111.329921662826	93.8676858577587	98.9834747370065	99.8908623669648	104.807555677384	103.821065086147
RLF	22.6705612932982	19.6270281260651	17.1803700262595	31.2621005938366	20.5401481132567	22.1175155658181	14.114058675876	21.8089324479303	19.9502166142999	11.0472628054695	20.495706408055	18.6149138455496	36.1701886449348	26.4150767240478	20.3619380957942	20.7307656298401	22.2124340795117	21.5744277979526	29.6824069744633	21.3382847829308	21.0945590301586	19.9356010709927	21.4678874137652	102.257789825354	77.7262493369481	88.1609572289063	2.88990792108377	19.7647519140049	21.3276492477507	30.9571678081018	24.8078884052648	26.6600411919803	26.2047289686243	23.2186200132599	33.7522421207969
ZMPSTE24	61.4829734847725	54.2301298459523	43.8099435669617	78.2964351646927	55.2580082168834	53.0820373579635	21.5517576461509	29.4939848343439	16.9101836064066	16.7201815434133	57.9812747069976	66.481835162677	124.753028005549	103.412215260102	59.5972130688912	68.6318262677267	63.2902231306635	73.4729124452497	58.6023301000413	64.1394574716123	118.214884275946	128.616781103179	99.2660435115125	68.4300866255523	66.8807261736531	84.1075798850485	29.7247671882902	73.0696888942001	83.2241965211142	94.3614205915402	80.9608790523168	93.6330166431143	107.63494645023	102.124926273462	103.751758634154
SMAP2	13.5200853064341	12.1855008744764	14.7260314510796	12.6661930147932	12.8751660124561	13.996756119264	12.6499447053494	11.008318283241	15.9601732914399	14.3315841800685	16.4505011959389	13.8282217138368	11.7382498998656	11.8024810894682	16.3746134034063	16.7201815434133	18.1959391500658	15.2219573907777	16.3389396189706	14.796620834879	12.9859568596063	12.8616781103179	12.6605489876051	11.6202033892447	7.23034877553006	10.1334433596444	10.7339437068826	19.3654639965503	14.6048032892206	17.1340474232007	16.2592241575046	17.7118612763329	14.7059374510489	16.4657942723517	13.9999033026714
ZFP69B	2.3133225809488	2.60453453805603	1.96347086014394	2.17826249298991	2.80548364473751	2.64089738099321	0.819903823494871	1.45392882986202	0.76000825197333	0.298574670418094	2.15744277979526	3.4570554284592	4.64070344878409	3.37213745413377	2.97720243698297	1.75110009407369	2.55595131873833	2.45708761032238	2.88654599935148	2.61666557922071	1.03643787142398	0	0.183486217211668	1.03290696793287	0	0	0.825687977452507	2.19608354600055	3.94097866534524	1.40714399127735	1.84382954363455	1.75273627213711	2.03379986025144	2.77513386612668	2.4257258197698
EXO5	6.88856057438087	8.27869906739238	6.50399722422681	5.76836178699179	5.76126105615738	5.47986206556091	3.39674441162161	3.46173530919529	3.04003300789332	2.38859736334475	3.7755248646417	4.38780112073668	2.8663168360137	5.62022909022295	5.90124054473409	5.36627448183872	5.84217444283048	4.79431728843391	3.59456671617354	5.2021803777364	1.88997494200843	2.57233562206358	2.56880704096335	2.84049416181538	3.61517438776503	3.04003300789332	8.25687977452507	4.59181105072842	6.83875709574615	3.72479291808711	2.34669214644397	2.76747832442702	5.94495343765805	6.66032127870404	6.3761935833949
ZNF684	1.79925089629351	2.04641999418688	0.981735430071971	2.70265901908007	2.2544065002355	1.58453842859593	2.45971147048461	1.52316353604593	0.380004125986665	0.597149340836188	2.15744277979526	1.7285277142296	3.95824705925702	0.562022909022294	1.54176554772332	2.03353559311783	1.94739148094349	1.73794001705729	1.79728335808677	2.39861011428565	0.548702402518576	3.21541952757947	1.00917419466418	1.5493604518993	0.903793596941257	0	3.30275190981003	2.99465938090984	2.66595615596884	0.827731759574914	1.6762086760314	1.75273627213711	1.87735371715517	2.12760263069712	3.11879033970403
RIMS3	10.1272121877092	13.5807872341493	10.6763728020327	12.0207819057591	11.8231096456795	11.4218811727956	8.19903823494871	7.82352179878136	10.6401155276266	9.8529641237971	10.5175335515019	10.1052389447269	5.32315983831116	8.43034363533442	12.7062746864094	11.9187780596628	13.0840365125891	16.6602525773078	17.5371285243618	16.0426520630793	4.20671841930908	5.14467124412716	5.32110029913838	5.68098832363076	3.61517438776503	2.02668867192888	5.36697185344129	11.5793496061847	11.4752025843876	6.62185407659931	7.8781807773476	5.25820881641134	6.17962265230245	6.29030342988715	5.96035487143437
NFYC	39.3778910445951	38.8819798895507	40.1284357041918	37.0304623808284	38.1245188150936	37.8968774172526	79.2964126437182	67.9192467664116	79.8008664571996	77.9279889791225	47.1940608080213	48.5317396687542	60.1926535562878	64.6326345375639	48.432703930205	49.765134931578	47.3459553804386	44.8867956129625	39.5402338779089	46.3523616890525	33.2879457527936	29.5818596537312	37.2477020939686	37.7011043295496	33.4403630868265	22.2935753912177	92.0642094859545	46.5170423834661	41.148453711693	37.2479291808711	41.737596033182	40.6819313690772	44.4307046393391	40.701963369858	42.5541615239616
KCNQ4	0.411257347724231	0.279057271934575	0.859018501312975	0.161352777258512	0.350685455592188	0.198067303574491	0.878468382315933	0.553877649471247	0.950010314966663	0.597149340836188	0.539360694948815	0.531854681301416	0.272982555810829	1.68606872706688	0.425314633854709	0.338922598852971	0.425991886456389	0.359573796632543	0.70802071682206	0.841071079035227	0.914504004197626	1.28616781103179	0.917431086058341	3.87340112974825	1.80758719388251	3.04003300789332	0.412843988726253	0.199643958727323	0.115911137216037	2.81428798255471	2.84955474925339	2.49073049198432	1.01689993012572	0.740035697633782	0.554451615947383
CITED4	53.0007906879603	47.5327553195225	59.6404273768723	41.306310978179	54.7069310723814	56.779293691354	18.2721423521714	14.1931147677007	51.4905590711931	51.0562686414941	23.7318705777479	18.4819501752242	3.8217557813516	18.5467559977357	39.6605896069517	42.7042474554744	36.8178701865879	49.621183935291	41.1196647077427	54.0154537424846	19.2655510217633	19.2925171654768	26.9724739301152	15.7518312609762	30.7289822960028	21.2802310552532	221.284377957272	25.7540706758246	14.8366255636527	27.3151480659722	26.6517179488993	26.014296249614	27.2998519702981	33.1165974691117	19.1285807501847
CTPS1	181.056047335593	186.317238561651	214.263757613208	192.856907018236	208.707943999579	222.825716521302	47.4958572038815	45.9718449061135	64.2206972917464	85.0937810691568	122.165197405907	110.093919029393	128.30180123109	139.943704346551	155.55882733236	156.412779370646	163.215748496576	395.11167353306	261.42303390353	328.858791902774	183.510470175657	162.057144190005	159.357779648334	112.328632762699	109.359025229892	100.32108926048	171.743099310121	154.724068013675	142.222965364077	160.993827237321	152.199747783652	167.893685015239	229.897607279961	251.149614884465	222.612323802874
SLFNL1-AS1	5.55197419427712	5.48812634804663	6.13584643794982	3.67077568263114	4.55891092269845	2.8389646845677	1.22985573524231	1.52316353604593	1.14001237796	2.09002269292666	1.61808208484644	1.46260037357889	1.09193022324332	2.24809163608918	5.52909024011122	4.63194218432394	5.78131845905099	15.0421704924614	15.2496769777059	15.3261841068641	3.71898295040368	1.92925171654768	2.93577947538669	3.61517438776503	2.71138079082377	2.02668867192888	0.825687977452507	4.59181105072842	3.94097866534524	1.9037830470223	2.01145041123769	2.95197687938882	3.36359207656969	4.0701963369858	2.4257258197698
SLFNL1	2.98161577100067	2.2324581754766	2.57705550393892	1.77488054984363	1.75342727796094	2.24476277384423	0.351387352926373	0.207704118551718	0	0.597149340836188	0.809041042423222	0.132963670325354	0.545965111621658	1.12404581804459	0.106328658463677	0.112974199617657	0.243423935117937	0.359573796632543	0.272315660316177	0.0623015614100168	0	0	0	0	0	0	0	0	0.115911137216037	0.248319527872474	0	0.276747832442702	0	0	0.0693064519934228
SCMH1	22.1564896086429	19.9991044886445	19.8801424589574	19.402671465336	21.0411273355313	22.1175155658181	28.286681910573	27.2784742364589	28.6903115119932	24.4831229742837	21.5744277979526	19.146768526851	15.6964969591227	21.3568705428472	26.5290002866875	23.8375561193257	25.6812251549423	38.3545383074713	37.9608030480751	38.4400633899804	12.8030560587668	10.2893424882543	10.0917419466418	16.2682847449426	20.7872527296489	23.3069197271821	19.4036674701339	25.7540706758246	25.6163613247441	26.4874163063973	27.1545805517088	28.4127774641174	23.4669214644397	18.5008924408446	25.0196291696256
EDN2	2.26191541248327	2.41849635676631	2.33162164642093	1.41183680101198	3.55695247814934	3.30112172624151	3.1039216175163	3.04632707209186	2.66002888190666	5.37434406752569	0.269680347474407	0.398891010976062	0.136491277905414	0.562022909022294	0.903793596941257	1.46866459502954	0.912839756692262	1.19857932210848	1.85174649015	1.05912654397029	11.3398496520506	20.5786849765086	11.5596316843351	3.87340112974825	6.3265551785888	0	2.88990792108377	1.19786375236394	1.39093364659244	0.0827731759574914	0.335241735206281	0.461246387404504	0.625784572385058	0.555026773225337	0.207919355980269
HIVEP3	4.52383082496654	6.13925998256064	4.66324329284186	4.03381943146279	3.65714832260425	3.89532363696499	1.17129117642124	1.10775529894249	2.47002681891332	1.49287335209047	2.96648382221848	2.26038239553102	4.36772089297326	4.49618327217836	3.61517438776503	4.23653248566214	3.59050304298956	7.01168903433459	6.53557584758825	6.54166394805177	0.975470937810801	1.92925171654768	0.183486217211668	0.258226741983216	0.903793596941257	1.01334433596444	2.47706393235752	3.39394729836448	4.52053435142542	14.7336253204335	14.4153946138701	16.2358728366385	6.64896108159124	7.49286143854204	5.26729035150014
FOXJ3	40.148998571578	37.5797126205227	41.4783219205408	47.3973783196878	42.5832338933371	42.5184478339907	50.5412142625767	52.8953155245041	48.8305301892865	42.9947525402055	57.9812747069976	51.1910130752613	59.3737058888553	43.837786903739	46.465623748627	49.7086478317692	51.5450182612231	60.4683268003727	57.621993722903	58.1273567955457	54.1996039821126	47.5882090081762	45.6880680857054	90.637586436109	78.6300429338894	81.0675468771552	8.25687977452507	46.9163303009208	49.6099667284636	51.0710495657722	43.7490464444197	50.3681055045718	61.9526726661207	51.8024988343647	69.9995165133571
RIMKLA	13.6743068118307	13.3947490528596	14.9714653085976	11.8594291285006	13.6767327680953	13.1384644704412	12.3571219112441	13.9161759429651	12.1601320315733	13.7344348392323	11.0568942464507	11.3019119776551	10.1003545650007	12.3645039984905	8.55945700632603	9.82875536673617	8.45898174534829	4.13509866127425	8.33285920567501	4.89067257068632	8.29150297139181	5.78775514964305	8.44036599173674	4.13162787173146	5.42276158164754	1.01334433596444	13.2110076392401	8.18540230782022	12.8661362309801	8.52563712362161	8.7162851153633	7.19544364351026	6.02317650920618	3.42266510155624	4.8514516395396
ZMYND12	0.359850179258702	0.651133634514008	0.245433857517993	0.76642569197793	0.450881300047099	0.528179476198642	1.63980764698974	1.31545941749421	0.570006188979998	2.68717203376285	0.539360694948815	0.265927340650708	0	0	0.478478963086548	0.3954096986618	0.365135902676905	1.37836622042475	1.25265203745441	0.965674201855261	0.2438677344527	0	0.0917431086058341	0	0	0	0.412843988726253	0	0.231822274432073	0	0.16762086760314	0.0922492774809008	0.234669214644397	0	0.207919355980269
PPCS	31.4097799324381	33.7659299040835	25.4024042531123	35.7799783570749	33.8661954257599	35.4540473398338	41.1708848512067	56.0801120089637	60.2306539688864	34.6346617684989	39.9126914262123	44.4098658886682	37.3986101460835	31.4732829052485	32.9087197945081	32.5365694898853	38.5826937161929	38.8938990024201	36.9804666709368	41.5551414604812	40.5430108527614	43.0866216695649	34.862381270217	29.4378485860867	34.3441566837678	40.5337734385776	24.357795334849	32.9412531900082	35.2369857136751	24.6664064353324	24.6402675376617	24.8150556423623	31.5238978338973	33.209101931316	32.2275001769416
CCDC30	0.411257347724231	0.279057271934575	0.490867715035986	0.484058331775535	0.450881300047099	0.396134607148982	1.58124308816868	1.31545941749421	1.52001650394666	1.49287335209047	1.07872138989763	0.797782021952124	2.72982555810829	0	0.265821646159193	0.677845197705943	1.03455172425123	0.359573796632543	0.381241924442648	0.529563271985143	0.731603203358101	1.28616781103179	0.458715543029171	0.516453483966433	0	0	0	0.79857583490929	0.463644548864146	0.662185407659931	0.670483470412562	0.461246387404504	0.860453787029454	0.555026773225337	0.48514516395396
PPIH	26.628913265144	25.9523262899154	26.8750073982202	26.7442228305983	31.2110055477048	25.4846597265845	32.8547174986159	22.085871272666	19.9502166142999	18.8102042363399	21.5744277979526	25.2630973618173	29.3456247496641	23.0429392699141	35.4606075976364	31.1808790944734	32.9230872247009	23.0726519505882	21.0227689764089	24.1730058270865	9.99857711256071	10.9324263937702	10.2752281638534	4.90630809768111	5.42276158164754	10.1334433596444	94.541273418312	32.9412531900082	30.2528068133855	20.8588403412878	20.9526084503926	21.0328352656454	28.9425364728089	33.9491376289497	28.7621775772705
YBX1	567.63795419637	618.018838244438	681.692539256225	534.884456611966	578.480707960428	591.759080646054	798.35206584872	574.578826620235	674.127319500344	621.333889140054	548.529826762945	607.245082375892	1111.58496726169	714.893140276359	535.364795364615	594.865648086774	629.92028810144	332.90540671563	327.868055020677	388.138727584405	589.123479504111	526.042634712002	545.963239313319	351.963049323124	319.942933317205	343.523729891945	1096.1007900682	723.709350386544	699.639624235996	644.885813884816	712.053445578141	697.40453775561	709.796151227752	655.116601330306	782.054004293783
C1orf50	5.03790250962183	4.46491635095319	5.89041258043183	4.80024512344072	6.01175066729466	5.14974989293676	5.85645588210622	5.74648061326419	8.93009696068663	10.4501134646333	7.281369381809	6.24929250529164	2.59333428020287	4.49618327217836	6.22022652012513	5.25330028222106	5.41618255637409	6.47232833938578	7.89715414916913	6.57281472875677	8.29150297139181	9.64625858273842	10.6422005982768	4.13162787173146	7.23034877553006	14.1868207035022	23.9449513461227	3.19430333963716	6.37511254688201	3.8075660940446	4.02290082247537	4.88921170648774	3.75470743431035	6.19779896768292	3.67324195565141
ERMAP	12.6975706109856	13.5807872341493	11.6581082321047	10.8913124649495	10.5706615899931	12.2141503870936	15.4024789699394	18.416431844919	11.7801279055866	12.2415614871419	14.0233780686692	12.8974760215593	15.0140405695956	21.9188934518695	12.4404530402503	12.0882393590893	11.7452048694404	15.1620284246722	13.1256148272397	15.3884856682742	11.156948851211	8.36009077170663	9.72476951221841	5.68098832363076	8.13414237247132	8.10675468771552	5.36697185344129	11.9786375236394	12.634313956548	7.36681266021673	8.21342251255388	7.93343786335747	10.638337730546	9.43545514483072	10.6731936069871
ZNF691	10.0243978507781	7.72058452352323	9.81735430071971	8.47102080607186	10.4704657455382	9.96938761324937	16.983722058108	12.9468900563904	14.4401567874933	19.108778906758	13.7536977211948	9.83931160407619	11.0557935103386	11.8024810894682	11.0050161509906	10.7890360634863	11.6234929018815	12.4652249499282	9.91229003550884	12.9587247732835	10.791147249532	12.218594204802	11.6513747929409	12.6531103571776	6.3265551785888	20.2668867192888	14.0366956166926	10.1818418950934	8.92515756563481	4.88361738149199	8.7162851153633	5.44270737137314	11.1858992313829	7.40035697633782	7.62370971927651
SLC2A1	318.158965633158	336.915146315676	354.161056398464	253.848256821953	303.342919087243	300.071964915354	138.153794258886	154.39339479011	163.781778300253	184.519146318382	218.710761801744	208.221107729504	71.5214296224372	152.308208345042	176.08025841585	189.570706958429	187.923277911047	256.316188032898	486.301306192629	324.155024016317	121.019363222153	118.327438614925	131.559617740766	90.8958131780922	109.359025229892	88.1609572289063	120.963288696792	198.046807057504	190.326087308732	343.177587519759	362.061074022783	304.330366409492	115.379030533495	140.144260239397	90.9300650153708
EBNA1BP2	126.204598582873	133.668433256661	147.505748368314	122.46675793921	136.266348458679	135.742125383051	111.331226318839	89.5897098019742	129.961411087439	143.017267130267	123.243918795804	130.703287929823	259.333428020287	187.153628704424	111.538762728398	103.314905550348	117.99975254842	117.880276329369	91.4980618662354	111.987056634505	88.8897892080093	87.4594111501617	87.0642100669366	58.8756971721733	61.4579645920055	72.9607921894397	423.577932433136	115.59385210312	96.7857995753905	106.115211577504	98.0582075478372	107.378158987768	127.7382758381	130.246282783546	157.949404093011
CDC20	140.752827258618	147.900354125325	157.568536526551	118.473276702062	144.833093159574	145.117311085577	79.7649291142867	54.2800096481822	37.6204084726798	61.8049567765455	165.314053001812	174.980190148166	169.385675880619	249.538171605899	151.465173981508	147.318356301425	132.240052752819	74.4917048690419	60.399613458128	71.7090971829294	6.76732963106243	9.64625858273842	7.43119179707256	9.29616271139579	16.2682847449426	16.213509375431	466.513707260666	138.952195274217	112.89744764842	56.2029864751367	59.3377871315117	55.9953114309068	87.7662862770044	108.322725241145	81.1578552842982
ELOVL1	130.574207902443	134.877681435044	122.22606104396	114.35878088197	128.651464280106	123.395930126908	102.897929848606	112.783336373583	103.551124331366	121.519890860164	100.051408913005	100.520534765968	77.5270458502754	114.090650531526	124.776680707125	111.449047922819	105.159139970949	116.621768041155	107.619148956953	112.89042927495	94.5597140340345	94.5333341108365	104.954116245074	68.6883133675356	67.7845197705943	46.6138394543643	182.064199028278	120.584951071303	114.752025843876	136.492967153903	148.009226093573	129.979231970589	123.514229974501	140.236764701602	109.088355437648
MED8	37.7842688221637	38.4168844363264	35.9560601263859	35.4572728025579	36.521385303815	34.7938229945855	32.6790238221527	30.7402095456542	32.6803548348532	39.7104311656065	34.2494041292497	28.9860801309272	33.0308892531103	50.0200389029842	33.5466917452902	31.8587242921793	30.1237119708446	48.1229597826554	40.1937914626677	42.9880773729116	35.4217884292547	26.3664401261517	34.5871519443995	36.9264241035999	34.3441566837678	37.4937404306843	55.7339384780442	32.3423213138262	26.3118281480403	37.7445682366161	39.8937664895474	34.3167312228951	36.3737282698815	33.209101931316	29.3859356452113
SZT2	42.0510638048026	44.2770871469525	42.5827742793718	33.6420540583997	39.7777502485996	37.9628998517774	26.354051469478	29.5632195405278	39.3304270396198	33.7389377572446	34.5190844767242	31.2464625264582	16.1059707928389	22.4809163608918	47.6352389917274	48.4094445361661	51.8492981801205	49.1417522064476	46.5659779140663	46.3835124697575	45.2374647409759	33.4403630868265	46.2385267373404	39.5086915234321	39.7669182654153	24.3202640631466	26.8348592672065	48.7131259294667	48.7985887679514	45.1941540727903	51.6272272217673	48.4308706774729	38.0164127723923	38.1118384281398	35.5542098726259
HYI	0	0	0	0	0	0	0	0	0	0	0	0	0	0	5.6354188985749	5.64870998088286	5.59875050771254	8.39005525475934	6.69896524377795	8.34840922894225	0.12193386722635	0.643083905515895	0.0917431086058341	0.516453483966433	0	0	29.311923199564	4.79145500945574	4.7523566258575	5.87689549298189	4.52576342528479	2.76747832442702	4.92805350753233	5.73527665666181	3.39601614767772
PTPRF	464.052509738329	469.932445937824	464.238141495283	403.866001478054	487.803468728734	478.002425959771	173.643916904449	198.426667923074	145.731582315886	183.32484763671	283.973405890551	246.11575377223	179.759013001431	225.37118651794	369.651581148974	414.276389997949	418.019752581276	659.218627159663	664.450211171472	608.779707317979	414.57514856959	390.351930648148	440.091691982186	256.677381531317	255.773587934376	240.162607623572	142.844020099284	360.15770154409	315.162382090403	408.982262405965	455.761139012939	448.331488557178	338.549453660316	378.805772726292	267.314985338632
KDM4A	41.2285491093541	41.8585907901862	39.6375679891558	37.3531679353454	39.2767710263251	40.7358421018203	40.3509810277119	33.5788324991943	37.8104105356732	41.203304517697	45.0366180282261	45.2076479106204	36.9891363123673	37.6555349044937	49.2833331979145	46.2064476436218	45.885411769731	68.1991634279724	50.1060814981766	55.3549373127999	69.1974696509537	54.6621319688511	66.330267522018	52.1618018806097	56.035203010358	53.7072498061153	22.2935753912177	44.7202467549202	44.625787828174	50.7399568619422	49.2805350753233	49.261114174801	51.7054502933154	59.387864735111	54.8214035267975
ST3GAL3	4.78086666729418	5.86020271062607	5.52226179415484	5.00193609501386	5.059890144973	5.21577232746159	6.85205338206428	9.20821592245948	8.1700887087133	11.3458374758876	7.55104972928341	3.85594643943526	2.18386044648663	3.93416036315606	5.42276158164754	5.02735188298574	5.29447058881512	5.45353591559357	6.53557584758825	5.63829130760652	5.66992482602528	3.21541952757947	7.15596247125506	4.64808135569789	6.3265551785888	9.12009902367996	14.0366956166926	4.3921670920011	2.5500450187528	3.8903392700021	3.68765908726909	3.87446965419783	3.12892286192529	2.59012494171824	2.49503227176322
ARTN	0.411257347724231	0.651133634514008	0.245433857517993	0.645411109034046	0.500979222274555	0.330112172624151	2.92822794105311	2.07704118551718	3.42003713387999	2.98574670418094	1.07872138989763	0.66481835162677	0.136491277905414	0.562022909022294	0.691136280013903	0.903793596941257	1.09540770803071	0.299644830527119	0.381241924442648	0.965674201855261	0.487735468905401	1.92925171654768	1.28440352048168	1.29113370991608	0	0	0.412843988726253	0.199643958727323	0.579555686080182	0.248319527872474	0.16762086760314	0.461246387404504	0.0782230715481322	0.0925044622042228	0.277225807973691
IPO13	34.9054673880941	32.7427199069901	35.833343197627	26.8652374135422	29.1569907363791	28.7197590183012	29.22371485171	25.4091371694934	25.2702743781132	26.2745709967923	30.7435596120824	26.8586614057215	14.3315841800685	24.1669850879587	32.0049261975669	29.8816757988703	27.0809127818704	21.0350671030038	20.8049164481559	22.5531652304261	34.3243836242176	32.1541952757947	36.7889865509395	32.0201160059188	32.5365694898853	31.4136744148976	59.8623783653067	35.3369806947361	29.4414288528733	23.8386746757575	26.3164762136931	24.4460585324387	24.9531598238542	27.6588341990626	21.3463872139742
DPH2	34.6484315457664	40.8353807930928	37.4286632714939	31.9075117028707	36.2708956926778	37.0385857684298	32.3862010280474	30.3940360147347	23.9402599371599	22.9902496221932	24.5409116201711	29.1190438012525	15.0140405695956	28.663168360137	38.2783170469238	36.4341793766944	38.5218377324135	24.3910892049075	17.3737391281721	19.0642777914651	13.1078907268326	9.64625858273842	13.9449525080868	14.9771510350266	9.03793596941258	11.1467876956088	30.1376111770165	34.1391169423722	40.3370757511807	21.6037989249053	20.4497458475831	22.7855715377825	28.3167519004239	37.371802730506	22.6632098018493
ATP6V0B	77.8818602252762	86.9728497529424	78.1706836194807	64.2587435432022	75.8482542523676	67.4089056498517	115.899261906882	101.56731397179	164.351784489233	167.798964774969	48.2727821979189	44.6757932293189	8.18947667432486	35.9694661774268	68.4756560506082	56.5435869086374	51.8492981801205	43.268713528116	34.7474782563442	31.9607010033386	107.72857169448	83.6009077170663	119.541270513402	124.207062893927	115.685580408481	91.2009902367996	239.862357449953	61.0910513705607	57.7237463335862	77.8067854000419	83.9780546691734	69.4637059431183	32.0714593347342	49.3048783548507	18.2275968742702
B4GALT2	62.7681526964107	69.9503561649334	65.2854060997861	51.2295067795774	59.9672129062642	61.5989314116666	66.6464679383688	55.3877649471247	56.0506085830331	87.7809531029196	46.6547001130725	40.0220647679315	36.5796624786511	48.8959930849396	54.7592591087938	49.0308026340632	53.9184016286229	36.616598290414	32.4600267096883	35.0134775124295	39.3236721804979	43.7297055750808	45.1376094340704	41.5745054592978	33.4403630868265	31.4136744148976	150.688055885083	57.8967480309235	55.6373458636975	42.6281856181081	50.118639413339	45.2021459656414	45.6822737841092	59.1103513484983	36.871032460501
CCDC24	10.4356551985024	12.6505963277007	12.2716928758996	9.56015205256681	11.0716408122677	13.3365317740157	42.1664823511648	35.8635778032632	42.5604621105065	41.5018791881151	10.7872138989763	11.5678393183058	4.23122961506785	6.74427490826753	12.9189320033368	12.4271619579423	14.9097160259736	9.70849250907867	10.5658476202677	10.2797576326528	9.02310617474991	9.64625858273842	9.81651262082425	5.16453483966433	4.51896798470629	3.04003300789332	77.2018258918094	13.9750771109126	12.1706694076838	4.30420514978955	5.86673036610992	4.05896820915963	5.39739193682112	8.51041052278849	3.67324195565141
SLC6A9	15.5249648765897	16.9294744973642	14.9714653085976	13.7553242612881	15.2297683571465	15.7133394169096	7.02774705852747	6.64653179365496	11.9701299685799	12.2415614871419	17.2595422383621	17.285277142296	6.41509006155448	12.3645039984905	16.0024630987834	18.9796655357664	16.8571075069171	28.5861168322872	21.295084636725	27.7864963888675	7.68183363526006	7.07392296067484	6.97247625404339	4.13162787173146	3.61517438776503	2.02668867192888	22.2935753912177	18.7665321203683	20.1685378755903	27.8117871217171	26.9869596841056	29.1507716839646	26.595844326365	33.7641287045413	20.9998549540071
DMAP1	20.511460217746	25.2081735647566	26.2614227544252	19.2009804937629	23.2955338357668	22.6456950420168	40.6438038218172	31.5710260198611	40.6604414805732	39.1132818247703	25.3499526625943	19.545659537827	22.384569576488	26.4150767240478	23.7644551666319	22.3688915242961	20.1433306310092	16.1808208484644	16.2844764869074	19.4069363792202	17.1317083453022	21.2217688820245	19.9999976760718	19.108778906758	19.8834591327077	19.2535423833244	118.486224764435	26.7522904694612	21.3276492477507	19.6172427019255	22.7964379940271	22.8778208152634	18.4606448853592	19.3334326006826	16.8414678344018
ERI3	46.8319304720968	50.6954044014477	47.6141683584906	42.5567950019324	49.1961596273613	48.3944445067006	54.8749916153353	47.1488349112399	44.4604827404398	47.771947266895	47.4637411554957	49.595449031357	22.6575521322988	51.1440847210288	54.5466017918665	48.8048542348279	45.885411769731	40.0325493584232	35.6188883693559	36.7579212319099	35.4827553628679	36.0126987088901	39.266050483297	27.1138079082377	26.2100143112965	13.1734763675377	204.357774419495	43.322739043829	39.0620532418043	27.0668285380997	28.4955474925339	22.2320758728971	31.0545594046085	33.7641287045413	21.9008388299216
RNF220	50.841689612408	59.9042943752887	54.6090332977534	45.1384394380686	54.1057560056519	52.4218130127152	61.0242702915468	55.1108261223891	55.8606065200398	63.2978301286359	59.5993567918441	47.6009939764767	46.1340519320301	28.663168360137	59.8098703858185	59.4244289988877	59.3954401687765	58.7903157494208	52.7747749692751	61.8342996994417	35.1169537611888	31.5111113702788	33.3027484239178	35.1188369097174	21.6910463265902	24.3202640631466	52.0183425795079	66.8807261736531	56.7964572358579	38.9861658759785	40.3966290923569	41.8811719763289	54.4432577975	53.7450925406534	51.9798389950671
TMEM53	9.20188315532967	8.92983270190639	7.11758186802179	7.74493330840856	9.51860522321654	8.25280431560378	24.3628564695619	17.9317889016316	24.5102661261399	23.2888242926113	7.82073007675782	5.85040149431557	3.13929939182453	11.2404581804459	9.03793596941258	9.03793596941258	9.06754158314313	2.45708761032238	3.21332479173089	3.27083197402588	10.4253456478529	5.14467124412716	10.5504574896709	6.45566854958041	6.3265551785888	23.3069197271821	30.5504551657428	6.78789459672897	9.15697984006688	6.87017360447179	12.0687024674261	8.02568714083837	3.75470743431035	6.93783466531671	3.53462905166457
KIF2C	82.8683555664325	86.7868115716527	96.3327890758122	81.8058580700654	87.6212659758196	81.273616900066	38.7111733807221	36.6943942774701	23.7502578741666	31.0517657234818	110.029581769558	93.2075328980731	104.415827597642	102.288169442058	88.8907584756343	83.9963174157281	84.6506734372624	47.3438832232849	44.1696001032839	47.1622819873827	3.59704908317733	6.43083905515895	1.74311906351085	4.38985461371468	6.3265551785888	6.08006601578664	99.9082452717533	87.0447660051126	79.283217855769	47.3462566476851	45.9281177232605	44.0951546358706	63.3606879539871	62.3480075256461	65.8411293937517
RPS8	962.290786506235	1053.25516337173	1002.22915717472	977.878506575209	991.938860103618	922.795567353553	1947.97435550617	1682.05718673799	1594.49731264005	1997.76311976747	911.519574463497	839.798541774936	1328.74259040921	1160.01528422202	818.092698219534	676.715455709767	702.764900685483	1111.38267642509	967.700930499566	963.99205969719	769.21980139743	626.363723972481	710.091660609156	485.72450167043	513.354763062634	542.139219740975	3138.02715830825	701.948158885266	636.468054453256	552.34540316434	635.115467348299	510.230753746862	528.475071379181	555.489295536358	461.996808988157
SNORD55	0.668293190051875	0.465095453224291	0.368150786276989	0.322705554517023	0.450881300047099	0.924314083347624	0.761339264673809	0.415408237103435	0.570006188979998	0.597149340836188	0.809041042423222	0.265927340650708	0	2.81011454511147	0.425314633854709	0.282435499044143	0.243423935117937	0	0	0.0311507807050084	0.182900800839525	0	0.366972434423336	1.5493604518993	0.903793596941257	5.0667216798222	0	0.399287917454645	0.463644548864146	0.248319527872474	0.16762086760314	0.461246387404504	0.156446143096264	0.462522311021114	0.138612903986846
SNORD46	0.0514071684655289	0.372076362579433	0.122716928758996	0.322705554517023	0.100195844454911	0.264089738099321	0.234258235284249	0.484642943287341	0.190002062993333	0.597149340836188	0	0	0	0	0.265821646159193	0.169461299426486	0.121711967558968	0.359573796632543	0.0544631320632354	0.18690468423005	0.670636269744926	0	0.366972434423336	4.13162787173146	0	1.01334433596444	0	0	0	0.0827731759574914	0	0	0	0.185008924408446	0
SNORD38B	0.668293190051875	0.558114543869149	1.10445235883097	0.443720137460907	0.400783377819644	0.330112172624151	1.99119499991612	1.38469412367812	0.76000825197333	1.49287335209047	0	0.132963670325354	0.272982555810829	1.12404581804459	0.637971950782064	0.508383898279457	0.365135902676905	0.419502762737967	0.381241924442648	0.529563271985143	0.2438677344527	1.28616781103179	0.917431086058341	1.29113370991608	0.903793596941257	2.02668867192888	1.23853196617876	0.998219793636613	0.231822274432073	0.165546351914983	0.335241735206281	0	0.469338429288793	0.185008924408446	0.623758067940806
BEST4	0.154221505396587	0.651133634514008	0.245433857517993	0.242029165887767	0.200391688909822	0.330112172624151	1.63980764698974	2.21551059788499	3.23003507088665	1.19429868167238	0	0	0	0	0.265821646159193	0.169461299426486	0.365135902676905	0.299644830527119	0.544631320632354	0.18690468423005	0.975470937810801	0	0.917431086058341	0.516453483966433	0	0	0	0	0.347733411648109	0.0827731759574914	0.16762086760314	0	0.234669214644397	0.0925044622042228	0.138612903986846
PLK3	15.4735577081242	17.6736272225231	19.7574255301984	11.496385379669	14.7788870570994	14.5909580299875	28.4623755870362	26.8630659993555	31.9203465828799	31.0517657234818	12.4052959838227	10.504129955703	6.41509006155448	8.99236654435671	9.67590792019464	11.1844457621481	10.6497971614097	12.7648697804553	12.254204714228	15.6999934753242	38.1653004418476	43.7297055750808	45.0458663254645	69.9794470774516	67.7845197705943	65.8673818376886	5.77981584216755	8.18540230782022	7.53422391904237	16.7201815434133	19.7792623771706	17.1583656114475	8.99565322803521	10.6380131534856	6.99995165133571
BTBD19	5.65478853120818	5.39510725740178	4.78596022160086	4.4775395689237	5.21018391165537	6.47019858343337	10.1902332348648	9.62362415956291	6.08006601578664	5.37434406752569	2.42712312726967	1.59556404390425	0.136491277905414	0.562022909022294	6.22022652012513	6.38304227839763	5.53789452393306	2.27730071200611	1.96067275427647	3.23968119332087	8.41343683861816	9.64625858273842	9.44954018640091	8.00502900147971	13.5569039541189	6.08006601578664	0.825687977452507	3.39394729836448	4.7523566258575	2.8970611585122	4.19052169007851	3.68997109923603	1.09512300167385	1.85008924408446	0.900983875914497
PTCH2	1.49080788550034	1.30226726902802	1.47260314510796	0.685749303348674	0.901762600094198	0.594201910723472	4.39234191157967	3.32326589682748	3.61003919687332	3.28432137459903	0.809041042423222	0	1.22842150114873	1.68606872706688	0.691136280013903	1.86407429369134	1.33883164314865	0.719147593265087	0.762483848885295	0.342658587755093	0.792570136971276	0.643083905515895	1.37614662908751	0.774680225949649	0	2.02668867192888	0	1.19786375236394	1.04320023494433	0.57941223170244	0.838104338015702	0.553495664885404	0.312892286192529	0.647531235429559	0.277225807973691
EIF2B3	22.3107111140395	22.6966581173454	24.7888196093173	25.0903568636986	23.646219291359	24.0321661670382	16.983722058108	16.4086253655857	14.0601526615066	13.7344348392323	14.562738763618	20.0775142191284	21.1561480753392	23.6049621789364	19.1391585234619	19.3750752344282	17.8916592311683	21.1549250352146	15.3586032418324	18.8773731072351	18.4120139511789	14.7909298268656	19.8165114588602	7.74680225949649	13.5569039541189	18.2401980473599	49.5412786471504	17.3690244092771	20.0526267383743	18.7067377663931	17.7678119659329	20.5715888782409	26.2047289686243	21.4610352313797	23.1483549658032
HECTD3	54.5430057419261	50.9744616733823	50.0685069336705	37.7968880728063	44.6873466268903	43.1126497447142	53.9965232330194	44.2409772515158	45.9804992443865	43.2933272106236	50.1605446302398	40.0220647679315	30.1645724170966	37.0935119954714	56.354188985749	54.8489739143726	48.8673549749258	36.1371665615706	39.7036232740986	45.9474015398874	86.2682110626427	86.1732433391299	88.5320998046299	58.8756971721733	56.035203010358	48.6405281262931	96.192649373217	54.1035128151044	53.4350342565928	42.3798660902356	48.6100516049107	40.3129342591536	46.6991737142349	46.0672221777029	43.7323712078498
UROD	41.3827706147507	45.2072780534011	45.4052636408287	36.6674186319968	42.3327442821999	40.471752363721	63.3668526443893	55.3185302409408	49.0205322522798	65.3878528215626	40.1823717736867	34.171663273616	28.7996596380424	37.0935119954714	46.5187880778588	46.149960543813	42.112340775403	27.986827171233	27.3949554278074	30.4031619680882	44.0790930023256	46.3020411971444	44.4954076738295	42.0909589432643	25.3062207143552	44.5871507824354	129.633012460044	46.9163303009208	38.8302309673722	28.3911993534196	34.1946569910407	28.9662731290028	28.8643134012608	31.7290305360484	31.6037421090008
ZSWIM5	7.50544659596721	7.44152725158866	7.11758186802179	6.53478747896972	6.4125340451143	5.41383963103608	7.32056985263278	8.86204239153995	11.0201196536133	6.86721741961616	8.62977111918104	10.7700572963537	9.00842434175735	5.62022909022295	8.08097804323948	8.13414237247132	8.45898174534829	7.07161800044002	6.91681777203089	8.69106781669735	5.97475949409116	6.43083905515895	6.42201760240839	5.16453483966433	4.51896798470629	6.08006601578664	2.88990792108377	8.98397814272951	9.38880211449896	5.21471008532196	4.35814255768165	3.41322326679333	5.63206115146552	5.2727543456407	6.99995165133571
HPDL	2.41613691787986	2.79057271934575	2.69977243269792	2.09758610436065	2.65518987805514	2.8389646845677	1.22985573524231	1.38469412367812	1.33001444095333	1.19429868167238	2.15744277979526	1.46260037357889	0.545965111621658	1.12404581804459	2.6050521323601	2.88084209025026	3.71221501054853	0.719147593265087	0.490168188569118	0.467261710575126	0.36580160167905	0.643083905515895	0.275229325817502	0	0	0	8.66972376325132	3.59359125709181	2.08640046988866	0.662185407659931	1.84382954363455	0.830243497328107	1.01689993012572	1.66508031967601	1.10890323189477
MUTYH	11.2067627254853	13.3017299622147	12.7625605909356	11.4157089910397	13.8771244570052	15.3172048097606	20.4975955873718	18.1394930201833	18.2401980473599	17.3173308842495	13.214337026246	10.7700572963537	10.9193022324332	17.9847330887134	14.7265191972193	14.4606975510601	14.3011561881788	12.5251539160336	11.0015526767735	13.5817403873837	2.49964427814018	1.92925171654768	3.66972434423336	4.64808135569789	1.80758719388251	1.01334433596444	23.5321073573964	13.9750771109126	10.4320023494433	4.88361738149199	7.0400764393319	6.64194797862485	8.29164558410201	8.69541944719694	7.20787100731598
TOE1	15.3193362027276	14.6970163218876	14.8487483798386	13.7553242612881	14.4782995237346	13.600621512115	12.6499447053494	9.76209357193072	9.69010521265996	12.2415614871419	15.91114050099	14.6260037357889	11.192284788244	20.7948476338249	20.3087737665624	19.8834591327077	18.987066939199	10.0680663057112	8.0060804132956	10.6535670011129	11.827585120956	12.8616781103179	11.7431179015468	17.5594184548587	16.2682847449426	12.1601320315733	33.8532070755528	16.5704485743678	17.7344039940536	11.8365641619213	13.074427673045	10.8854147427463	18.929983314648	20.5359906093375	16.0097904104807
TESK2	1.33658638010375	1.02320999709344	1.96347086014394	0.847102080607186	0.651272988956921	0.792269214297963	0.585645588210622	1.52316353604593	1.71001856693999	0.597149340836188	2.42712312726967	1.46260037357889	0.409473833716243	2.81011454511147	1.648094206187	1.75110009407369	1.39968762692813	1.19857932210848	2.01513588633971	1.1214281053803	0.12193386722635	0	0.183486217211668	0	0	0	0.825687977452507	0.79857583490929	0.811377960512255	0.910504935532405	1.34096694082512	1.56823771717531	0.860453787029454	1.11005354645067	1.17820968388819
MMACHC	3.13583727639726	3.72076362579433	2.57705550393892	3.42874651674337	3.20626702255715	5.21577232746159	5.09511661743241	5.46954178852856	4.18004538585332	0.895724011254282	2.96648382221848	2.92520074715779	2.8663168360137	2.24809163608918	5.52909024011122	3.50220018814737	4.56419878346131	3.17623520358747	2.50530407490883	2.49206245640067	2.56061121175335	3.21541952757947	3.57798123562753	4.64808135569789	0	4.05337734385776	10.7339437068826	3.59359125709181	4.17280093977731	2.06932939893729	3.18479648445967	1.75273627213711	4.69338429288793	5.55026773225337	2.4257258197698
PRDX1	1464.89867259371	1423.28510595698	1429.52950311355	1500.45981392121	1408.45298550268	1304.53728377612	1580.71600713929	1419.24224206389	1829.71986662579	2021.05194406008	1264.26146896002	1186.83372132411	1271.14327113312	1477.55822781961	1725.66096253625	1510.46504888808	1350.27256809919	1210.68497326177	931.428484545452	1004.98648710498	1105.08663867241	993.564634022057	1069.99987566984	553.379908070033	591.081012399582	666.780573064602	3249.90787925307	1428.45252469399	1257.635838794	1450.76545500695	1255.14505661232	1212.61675248644	1224.81685430065	1055.38340928798	1152.91282891059
AKR1A1	102.505893920265	111.343851501895	93.0194319993193	84.8312226436625	88.1723431203216	82.1979309834137	148.109769258466	139.092524723467	123.691343008659	154.363104606155	81.4434649372711	63.1577434045431	45.9975606541246	88.7996196255225	96.9185721896419	85.4084949109488	74.2443002109706	79.5257380218975	64.0486433063648	67.2856863228182	77.1231710206665	75.8839008508756	89.9999895423232	39.5086915234321	51.5162350256517	57.7606271499731	167.614659422859	86.4458341289307	78.4718398952567	45.3597004247053	46.2633594584668	44.9253981331987	58.1979652318104	62.9030342988715	53.0887422269619
NASP	152.1138114895	160.178874090446	168.981210901138	177.165349429846	172.787733762494	177.534326437269	229.280247784459	170.317377212408	171.001856693999	188.997766374654	175.292225858365	191.73361260916	279.534137150289	186.591605795402	212.604152598123	200.246768822297	233.869545664558	154.317087721466	131.909705857156	147.935057568085	62.0643384182122	48.2312929136921	52.2018287967196	55.7769762683747	53.3238222195342	46.6138394543643	228.715569754344	161.711606569131	153.81407908568	103.797562650694	97.5553449450278	101.935451616395	166.458696254425	154.482451881052	177.77104936313
CCDC17	1.9534724016901	1.95340090354202	1.71803700262595	0.927778469236442	1.10215428900402	0.660224345248303	5.09511661743241	5.46954178852856	4.37004744884665	4.47862005627141	1.34840173737204	0.66481835162677	0.955438945337901	1.12404581804459	1.648094206187	1.46866459502954	0.791127789133294	1.07872138989763	1.14372577332794	1.55753903525042	2.07287574284795	1.28616781103179	1.46788973769335	0.258226741983216	0	0	2.88990792108377	1.19786375236394	1.2750225093764	0.496639055744948	0.502862602809421	0.368997109923603	1.25156914477012	0.647531235429559	0.277225807973691
GPBP1L1	61.0203089685828	52.7418243956346	59.3949935193543	63.088935908078	58.4141773172131	58.4298545544748	74.1427314674648	65.7729708747106	66.6907241106597	62.9992554582178	65.532324436281	65.8170168110502	108.374074656899	110.718513077392	62.7339084935696	67.3326229721237	66.2721663358582	99.3022968366874	102.063909486503	104.417416923188	53.8338023804336	59.1637193074623	52.0183425795079	117.493167602363	99.4172956635383	100.32108926048	21.4678874137652	63.0874909578339	63.403392057172	61.3349233845011	59.1701662639086	63.0985057969361	73.9990256845331	71.6909582082726	87.3954359637062
TMEM69	20.0487957015563	17.6736272225231	19.0211239576444	22.9120943707086	21.2415190244411	18.6183265360021	40.8194974982804	34.6865877981368	43.7004744884665	34.933236438917	21.5744277979526	32.9749902406878	35.6242235333132	32.0353058142708	20.2556094373305	20.0529204321342	18.8653549716401	28.4662589000763	30.0636488989059	29.0948291784779	49.9319186291904	48.874376819208	46.7889853889754	62.4908715599384	37.9593310715328	44.5871507824354	12.7981636505139	16.3708046156404	16.9230260335413	16.3890888395833	16.5944658927109	19.0956004385465	19.2428756008405	20.2584772227248	19.7523388181255
IPP	10.6412838723645	10.2320999709344	8.71290194188875	12.5048402375346	8.26615716753015	9.44120813705073	3.27961529397948	5.33107237616075	1.71001856693999	2.09002269292666	13.4840173737204	13.0304396918847	9.55438945337901	12.3645039984905	9.83540090789015	8.75550047036843	9.25010953448159	13.7237332381421	13.3434673554927	9.9994006063077	5.91379256047798	5.14467124412716	6.78899003683172	6.19744180759719	4.51896798470629	6.08006601578664	4.54128387598879	11.778993564912	12.1706694076838	7.78067854000419	7.8781807773476	9.13267847060917	8.21342251255388	8.51041052278849	11.4355645789148
MAST2	84.0507204411397	82.1358570394098	94.1238843581502	62.120819244527	79.5054025749718	77.9064727392997	82.1660760259503	71.6579209003425	67.6407344256264	73.7479435932692	57.4419140120488	46.0054299325725	48.4544036564221	59.5744283563632	76.5034697646159	77.2178654386687	71.9317728273502	54.715146054252	52.2301436486427	52.7382717335792	89.9871940130464	77.1700686619074	91.8348517144399	61.7161913339887	62.3617581889468	66.8807261736531	105.275217125195	86.2461901702033	84.4992190304906	61.8315624402461	76.2674947594289	69.2792073881565	63.0477956677946	66.3256994004277	55.9303067586922
PIK3R3	4.06116630877678	4.65095453224291	4.54052636408287	3.95314304283353	3.40665871146697	3.499189029816	2.57684058812674	3.6002047215631	6.08006601578664	7.16579209003426	5.93296764443696	7.71189287887053	9.00842434175735	6.18225199924524	6.00756920319777	5.70519708069169	5.90303042660996	1.19857932210848	0.762483848885295	1.09027732467529	24.6916081133359	16.0770976378974	21.9266029567944	15.7518312609762	15.3644911480014	14.1868207035022	3.71559589853628	5.59003084436503	7.53422391904237	6.53908090064182	6.87245557172876	6.64194797862485	9.69966087196839	9.71296853144339	10.811806510974
TSPAN1	1.79925089629351	1.30226726902802	1.59532007386695	1.04879305218033	1.00195844454911	0.792269214297963	1.40554941170549	2.00780647933327	0.950010314966663	1.19429868167238	0.809041042423222	0.531854681301416	1.22842150114873	0	0.584807621550225	0.7908193973236	1.1562636918102	0.839005525475934	0.980336377138237	0.623015614100168	4.93832162266718	5.78775514964305	3.85321056144503	0.774680225949649	0.903793596941257	1.01334433596444	3.30275190981003	1.39750771109126	0.811377960512255	1.32437081531986	1.17334607322198	1.19924060725171	1.32979221631825	1.01754908424645	1.17820968388819
POMGNT1	73.100993557982	78.4150934136155	79.3978529070707	62.7258921592464	77.100702308054	78.0385176083494	81.4047367612765	73.3887885549402	77.710843764273	92.259573159191	60.6780781817417	60.6314336683614	41.9028223169622	65.1946574465862	67.4123694659715	66.4853164749913	68.0369898654633	63.2250592412222	62.8504544009736	63.8902512259722	60.4791981442697	54.0190480633352	60.6421947884563	43.1238659111971	39.7669182654153	47.6271837903287	143.25686408801	75.8647043163826	67.5761929969493	74.9924974174872	81.4637416551263	80.3491206858645	58.1979652318104	71.9684715948853	47.4056131635012
RAD54L	22.9275971356259	20.6502381231585	20.7391609602704	19.8060534084823	23.7965130580413	20.9291117443712	10.1902332348648	7.33887885549402	5.89006395279331	8.65866544212473	14.2930584161436	13.2963670325354	15.0140405695956	17.4227101796911	20.5745954127216	18.9796655357664	17.343955377153	6.7719731699129	5.88201826282942	6.07440223747664	1.64610720755573	0.643083905515895	1.19266041187584	1.80758719388251	1.80758719388251	2.02668867192888	23.5321073573964	18.566888161641	16.9230260335413	10.098327466814	8.7162851153633	9.50167558053278	12.3592453046049	15.0782273392883	11.7820968388819
LRRC41	69.3482702599984	70.880547071382	70.3168001789049	60.6686442492004	71.0889516407593	71.1061619832422	52.766667497777	56.1493467151476	57.1906209609931	61.8049567765455	86.2977111918104	78.3156018216335	38.0810665356106	73.0629781728983	78.5237142754257	73.5462039510948	73.8791643082937	57.3520205628907	55.3345421762471	52.1152561194791	125.348015508688	111.25351565425	129.449526242832	88.8299992422264	91.283153291067	83.0942355490841	73.4862299932731	69.8753855545629	68.1557486830295	55.0441620117318	63.5283088215902	54.3348244362505	47.4031813581681	57.3527665666181	37.4947905284418
UQCRH	178.89694626004	188.642715827772	184.68897778229	197.939519501879	216.473121944835	177.072169395595	263.950466606527	196.141922619005	235.032551922752	279.764466181754	135.379534432153	169.794607005477	229.168855603191	128.703246166105	167.41447275106	141.78262052016	155.487038556582	153.538011162096	137.301555931416	138.652124917992	244.416436855219	214.790024442309	226.972450690834	148.222149898366	163.586641046368	161.121749418346	411.192612771348	145.340801953491	138.281986698732	130.781618012836	155.719786003317	138.189417666389	138.924175069483	129.413742623708	139.583194314754
NSUN4	23.7501118310743	25.7662881086257	24.5433857517993	24.7273131148669	24.5479818914532	27.0691981551804	22.2545323520036	22.7089836283211	23.3702537481799	26.5731456672104	31.0132399595569	29.3849711419032	21.5656219090555	30.3492370872039	23.8707838250956	25.0802723151199	23.4904097388809	31.522636171453	26.7958609751118	30.6523682137283	18.4120139511789	14.1478459213497	18.6238510469843	19.6252323907244	18.9796655357664	19.2535423833244	25.5963273010277	27.7505102630978	22.139027208263	25.9080040746948	23.8021631996459	24.0770614225151	29.0989826159052	28.3988698966964	23.2869678697901
FAAH	0.771107526982933	0.558114543869149	0.490867715035986	0.443720137460907	0.500979222274555	0.330112172624151	3.45530897044267	2.76938824735623	2.09002269292666	2.09002269292666	0.269680347474407	0.66481835162677	0.682456389527072	0.562022909022294	0.691136280013903	0.451896798470629	0.486847870235873	0.599289661054239	0.381241924442648	0.654166394805177	2.37771041091383	2.57233562206358	2.66055014956919	5.16453483966433	0.903793596941257	4.05337734385776	3.71559589853628	1.19786375236394	0.695466823296219	0.662185407659931	0.335241735206281	0.645744942366305	0.469338429288793	1.01754908424645	0.0693064519934228
DMBX1	4.9864953411563	5.20906907611206	4.66324329284186	4.96159790069923	5.059890144973	5.0177050238871	3.63100264690586	2.83862295354014	4.18004538585332	4.47862005627141	2.15744277979526	1.46260037357889	1.22842150114873	1.12404581804459	7.12402011706638	5.70519708069169	6.57244624818429	2.27730071200611	5.55523947045001	3.64464134248598	0.2438677344527	0	0.0917431086058341	1.03290696793287	0	2.02668867192888	4.54128387598879	7.78611439036558	4.52053435142542	2.15210257489478	2.34669214644397	1.84498554961801	2.11202293179957	1.94259370628868	1.45543549186188
MKNK1	22.0536752717119	22.5106199360557	23.0707826066913	21.7826249298991	20.9910294133038	22.9097847801161	22.1374032343615	20.56270773662	35.3403837167598	25.378846985538	25.3499526625943	20.6093689004299	22.1115870206771	21.3568705428472	23.8707838250956	25.362707814164	25.4378012198244	24.3311602388021	25.2708932773412	25.0763784675318	26.2767483872785	31.5111113702788	29.9082534055019	20.1416858746909	28.9213951021202	10.1334433596444	21.4678874137652	27.9501542218252	25.1527167758799	28.3911993534196	28.9984100953433	30.6267601236591	22.8411368920546	25.9937538793866	25.574080785573
MOB3C	8.12233261755356	9.48794724577554	10.1855050869967	9.07609372079128	10.8712491233578	10.497567089448	10.4244914701491	9.96979769048244	22.4202434332132	20.3030775884304	8.36009077170663	10.2382026150523	4.36772089297326	5.62022909022295	8.08097804323948	9.20739726883906	10.1629492911738	12.5251539160336	12.8532991669236	14.765470054174	2.6825450789797	3.85850343309537	3.94495367005087	2.58226741983216	4.51896798470629	4.05337734385776	15.2752275828714	10.7807737712754	8.5774241539867	25.4113650189499	28.663168360137	23.246817925187	15.7228373811746	17.1133255077812	16.2870162184544
ATPAF1	45.0840867442688	37.8587698924573	38.5331156303249	45.9048651300465	44.3366611712981	48.4604669412254	23.3086944107828	34.548118385769	26.7902908820599	17.0187562138314	55.0147908847791	64.8862711187727	70.2930081212884	56.7643138112517	42.1061487516162	37.563921372871	37.4872860081622	43.3885714603269	39.2134550855295	38.2843094864553	42.0671841930908	39.2281182364696	46.7889853889754	25.5644474563384	25.3062207143552	28.3736414070043	37.1559589853628	34.9376927772814	34.3096966159468	26.6529626583122	21.9583336560114	23.9848121450342	37.3124051284591	33.0240930069075	42.7620808799419
EFCAB14	80.2979971431561	77.9499979603912	74.3664588279518	83.4193858426505	78.5535420526502	82.5940655905627	41.6394013217752	57.1878673079062	48.0705219373131	38.8147071543522	73.0833741655644	80.9748752281406	97.7277549802767	102.288169442058	82.6705319555091	88.6847466998609	87.0849127884418	88.7547988021328	101.029109977302	85.8204008422982	73.465155003876	60.4498871184941	73.8532024276964	65.589592463737	64.1693453828293	82.0808912131197	27.2477032559327	85.2479703765667	102.233623024544	95.3546987030301	83.8104338015702	94.6477586954042	96.3708241472989	88.5267703294412	115.81108128101
LINC00853	0.668293190051875	0.558114543869149	0.613584643794982	0.76642569197793	0.651272988956921	0.528179476198642	1.28842029406337	1.93857177314936	0.950010314966663	2.68717203376285	0.269680347474407	0.531854681301416	0.136491277905414	1.68606872706688	0.265821646159193	0.621358097897114	0.425991886456389	0.659218627159663	0.653557584758825	0.685317175510185	0.2438677344527	0.643083905515895	0.366972434423336	0.774680225949649	0.903793596941257	0	4.12843988726253	0.399287917454645	0.115911137216037	0.165546351914983	0.838104338015702	0.368997109923603	0.156446143096264	0.0925044622042228	0.693064519934229
PDZK1IP1	29.6105290361446	34.2310253573078	30.6792321897491	29.0838381008467	37.8740292039563	33.6714416076634	14.6997042640866	13.7777065305973	21.4702331182466	31.0517657234818	7.82073007675782	4.38780112073668	3.8217557813516	5.62022909022295	20.0429521204032	18.7537171365311	15.6399878313274	58.4906709188937	61.6522654955825	65.7281472875677	2.31674347730065	0.643083905515895	1.55963284629918	1.80758719388251	1.80758719388251	4.05337734385776	60.6880663427593	16.7700925330951	10.6638246238754	82.2765369017465	103.086833575931	76.197903199224	9.77788394351653	14.2456871794503	9.35637101911209
STIL	43.2334286795098	37.6727317111676	39.1467002741199	49.6563172013069	44.6372487046628	42.1883356613665	12.1228636759599	15.3008700666432	13.3001444095333	9.25581478296091	46.3850197655981	60.8973610090121	84.8975748571678	72.500955263876	40.0327399115745	44.7942701484011	41.8080608565056	34.1595106800916	28.4297549370089	31.8983994419286	7.43796590080736	7.71700686619074	8.53210910034257	5.16453483966433	10.8455231632951	9.12009902367996	8.25687977452507	50.3102775992853	44.625787828174	42.5454124421506	30.5069979037716	40.4974328141154	55.2254885129814	48.3798337328085	52.6035970630079
CMPK1	101.940415067144	91.7168233758302	79.6432867645887	127.42835583991	96.4885982100792	94.4781038050321	72.3272301440118	101.56731397179	43.5104724254731	46.2790739148046	108.411499684712	119.667303292819	168.293745657376	145.001910527752	94.3135200572818	104.727083045568	110.331898592205	133.401878550674	170.469603357927	148.682676305005	140.955550513661	142.764627024529	124.587141486723	126.531103571776	115.685580408481	154.028339066595	47.0642147147929	110.602753134937	143.845721285101	144.439192045822	137.616732302178	158.853255822111	137.672605924713	127.471148917419	142.494065298477
FOXD2-AS1	3.18724444486279	2.97661090063546	2.57705550393892	1.85555693847288	2.60509195582768	2.57487494646838	3.80669632336904	3.80790884011482	3.80004125986665	4.47862005627141	2.42712312726967	1.7285277142296	2.18386044648663	5.05820618120065	2.76454512005561	2.65489369101494	2.49509533495885	2.33722967811153	2.39637781078236	3.42658587755093	3.10931361427193	0.643083905515895	2.20183460654002	4.38985461371468	4.51896798470629	5.0667216798222	6.60550381962005	3.19430333963716	3.47733411648109	1.98655622297979	2.01145041123769	2.39848121450342	2.03379986025144	2.31261155510557	1.5247419438553
FOXD2	3.13583727639726	3.44170635385975	3.3133570764929	2.42029165887767	3.95773585596898	3.23509929171668	4.8022938233271	4.7771947266895	3.80004125986665	3.58289604501713	3.23616416969289	2.79223707683243	1.63789533486497	1.68606872706688	1.59492987695516	1.41217749522071	2.61680730251782	1.43829518653017	1.25265203745441	1.40178513172538	0.914504004197626	1.92925171654768	1.46788973769335	3.61517438776503	1.80758719388251	2.02668867192888	2.88990792108377	2.99465938090984	2.5500450187528	0.662185407659931	0.838104338015702	0.922492774809007	0.469338429288793	0.647531235429559	0.48514516395396
TRABD2B	1.23377204317269	0.930190906448582	0.981735430071971	0.443720137460907	0.300587533364733	0.264089738099321	1.75693676463187	0.553877649471247	1.33001444095333	0.895724011254282	0.269680347474407	0.398891010976062	0.272982555810829	0	0.79746493847758	1.35569039541189	1.21711967558968	4.07516969516882	3.21332479173089	3.30198275473089	1.4632064067162	2.57233562206358	1.55963284629918	2.58226741983216	1.80758719388251	8.10675468771552	0	0.399287917454645	1.50684478380847	1.32437081531986	1.17334607322198	0.922492774809007	0.782230715481322	1.2025580086549	1.10890323189477
SLC5A9	0.257035842327644	0.186038181289716	0.245433857517993	0.161352777258512	0.400783377819644	0.198067303574491	8.08190911730659	6.64653179365496	1.14001237796	0.597149340836188	0	0	0.409473833716243	0	0.0531643292318387	0.0564870998088286	0.121711967558968	0	0	0	1.40223947310303	2.57233562206358	1.83486217211668	0.516453483966433	0.903793596941257	2.02668867192888	0.412843988726253	0.598931876181968	0	0	0	0	0	0	0
SPATA6	2.15910107555221	2.69755362870089	2.33162164642093	3.38840832242874	2.45479818914532	3.69725633339049	3.92382544101117	5.33107237616075	4.37004744884665	2.68717203376285	3.5058445171673	4.25483745041133	4.91368600459492	3.37213745413377	3.296188412374	3.84112278700034	3.52964705921008	5.39360694948815	6.48111271552501	4.70376788645627	0.853537070584451	0	0.917431086058341	2.84049416181538	1.80758719388251	3.04003300789332	1.23853196617876	2.39572750472787	2.5500450187528	1.32437081531986	0.838104338015702	1.84498554961801	2.89425364728089	2.40511601730979	2.28711291578295
DMRTA2	0.925329032379519	1.02320999709344	0.613584643794982	0.726087497663302	0.450881300047099	0.330112172624151	0.292822794105311	0.415408237103435	0	0	2.96648382221848	2.26038239553102	1.63789533486497	1.12404581804459	0.637971950782064	0.508383898279457	0.547703854015357	0	0	0.155753903525042	0.853537070584451	0.643083905515895	0.917431086058341	2.06581393586573	5.42276158164754	0	0.412843988726253	0.199643958727323	0.115911137216037	0.413865879787457	0.335241735206281	0.830243497328107	0.469338429288793	1.01754908424645	0.138612903986846
FAF1	44.2615720488203	41.9516098808311	44.5462451395157	43.686264442742	47.3425365049454	40.8678869708699	37.7155758807641	37.8021495764126	30.9703362679132	35.5303857797532	45.3062983757005	46.2713572732232	62.7859878364906	53.9541992661403	47.9542249671185	45.6980637453423	44.242300207685	52.7974191388784	48.0909456118368	53.5170412512044	37.0678956368104	35.3696148033742	33.3027484239178	38.4757845554992	37.9593310715328	32.4270187508621	97.0183373506695	44.5206027961929	48.6826776307353	40.2277635153408	35.0327613290564	37.9144530446502	51.0796657209303	47.9173114217874	61.5441293701595
CDKN2C	29.7647505415412	33.0217771789247	31.7836845485801	22.1860068730453	23.9468068247237	25.4186372920596	51.1854244096084	40.5023031175849	21.0902289922599	20.3030775884304	42.0701342060076	46.6702482841992	16.3789533486497	26.4150767240478	30.8884752836983	27.5092176068995	30.549703857301	4.31488555959052	7.89715414916913	6.23015614100168	9.02310617474991	4.50158733861126	9.81651262082425	16.0100580029594	15.3644911480014	10.1334433596444	47.0642147147929	32.5419652725536	39.7575200651005	20.1138817576704	22.628817126424	19.0033511610656	25.0313828954023	27.1038074258373	19.1978872021781
RNF11	27.2457992867303	24.929116292822	23.6843672504863	30.0922929587124	22.4939670801275	25.9468167682583	14.9925270581919	16.893268308873	13.3001444095333	12.2415614871419	26.9680347474407	32.0442445484103	34.5322933100698	26.9770996330701	27.1138079082377	32.9884662883559	29.6977200843883	32.9609313579831	47.1650723667618	43.0503789343216	39.1407713796584	53.3759641578193	40.1834815693553	89.3464527261929	78.6300429338894	96.2677119166218	0.825687977452507	33.5401850661902	35.7006302625392	45.8563394804502	47.6043263992919	52.4898388866325	42.0840124928951	39.7769187478158	35.6235163246193
TTC39A	9.35610466072625	9.76700451771011	9.44920351444272	6.37343470171121	10.7710532789029	7.52655753583065	14.5240105876234	13.7084718244134	8.93009696068663	12.5401361575599	6.74200868686019	7.84485654919588	4.50421217087868	7.30629781728983	8.45312834786235	8.92496176979492	9.25010953448159	13.3042304754041	13.0166885631133	13.7686450716137	8.65730457307086	5.78775514964305	9.35779707779508	5.42276158164754	5.42276158164754	9.12009902367996	11.1467876956088	8.58469022527487	12.5184028193319	8.19454441979165	9.21914771817273	6.91869581106756	8.36986865565015	8.41790606058427	9.91082263505947
EPS15	38.298340506819	36.3704644421396	32.1518353348571	46.7923054049684	32.7139432145284	34.3976883874366	19.5605626462348	34.8250572105046	19.5702124883132	11.6444121463057	46.1153394181237	47.2021029655007	66.4712523399368	57.8883596292963	41.202355154675	47.110241240563	43.2686044672132	72.6339069197738	89.2650734516428	72.9239776304247	41.5794487241854	48.2312929136921	41.3761419812312	29.6960753280699	35.247950280709	58.7739714859375	8.66972376325132	36.7344884058273	44.509876690958	51.4021422696022	46.5986011936731	50.2758562270909	56.4770576577515	43.4770972359847	65.0787584218241
OSBPL9	115.100650194319	106.878935150942	98.6644107222331	137.230537058364	114.123066834144	110.521555394566	117.129117642124	140.131045316225	127.681386331519	97.6339172267167	101.399810650377	114.082829139154	168.703219491092	110.718513077392	135.03739624887	137.715549333924	135.343707925573	123.154025346646	122.106342085774	131.549746917251	151.868631630419	153.697053418299	147.431175529575	134.019679089289	148.222149898366	161.121749418346	38.8073349402678	105.611654166754	124.488561370023	110.088324023464	88.8390598296644	104.887428495784	136.186367565298	106.010113686039	163.078081540524
RAB3B	48.117109683735	42.8818007872796	56.5725041578973	47.7604220685194	42.1824505155175	51.0353418876938	8.14047367612765	9.96979769048244	17.2901877323933	28.0660190193008	19.6866653656317	15.9556404390425	24.5684300229746	16.8606872706688	34.1846636960723	36.4341793766944	40.6517971646954	78.9264483608433	70.1485140974472	66.8807261736531	21.8871291671299	21.2217688820245	18.3486217211668	7.74680225949649	12.6531103571776	7.09341035175108	16.1009155603239	39.5295038280099	39.8734312023166	105.453026169844	89.8447850352833	99.1679732919683	71.0265489657041	73.2635340657444	72.9103874970808
TXNDC12	85.6443426635711	86.2286970277836	81.4840406959736	95.4401677484096	78.7038358193325	79.1608989952715	121.462894994883	111.329407543721	90.820986110813	75.5393916157778	86.2977111918104	82.0385845907434	133.897943625212	121.396948348816	90.2730310356621	89.306104797758	92.5010953448159	96.1859905992053	85.5071173392795	94.0130561677154	44.5058615376178	40.5142860475014	41.1926557640195	30.7289822960028	42.4782990562391	35.4670517587554	77.6146698805356	90.8380012209318	87.3969974608915	87.077381107281	70.0655226581127	73.5226741522779	100.594870010898	91.0243908089552	106.731936069871
BTF3L4	27.9140924767822	25.2081735647566	19.5119916726804	36.3043748831651	25.3996465693199	26.6070411135066	29.4579730869943	38.217557813516	21.2802310552532	21.1988015996847	34.5190844767242	39.0913190756541	52.5491419935845	48.3339701759173	28.33658748057	31.971698491797	34.8704787056444	66.1016496142825	67.2075049660325	66.2577105595529	55.7847442560552	57.8775514964305	56.6054980097996	75.9186621430656	61.4579645920055	83.0942355490841	23.1192633686702	32.1426773550989	31.759651597194	26.2390967785248	24.4726466700585	30.9957572335827	35.1221591251114	33.3941108557244	38.6036937603365
ZFYVE9	20.7170888916081	17.3015508599436	19.8801424589574	21.8229631242137	18.035252001884	19.5426406193498	13.8798004405917	15.6470435975627	17.2901877323933	16.1230322025771	21.3047474504782	21.8060419333581	27.2982555810829	20.7948476338249	20.4682667542579	20.8437398294577	19.7173387445529	31.7024230697692	26.3056927865427	28.5964166871977	19.0216832873106	20.5786849765086	20.0917407846777	18.3340986808084	19.8834591327077	20.2668867192888	9.08256775197757	18.566888161641	25.0368056386639	25.3285918429924	19.108778906758	22.6933222603016	23.075806106699	22.7560977022388	26.1285324015204
CC2D1B	53.5662695410811	58.7880652875504	65.4081230285451	44.9367484664955	54.6568331501539	53.5441943996373	57.5689613211042	51.0259784575386	51.3005570081998	69.5678982074159	39.1036503837891	36.0331546581709	29.7550985833803	37.6555349044937	54.5997661210983	50.5559543289016	49.780194731618	47.7034570199174	46.3481253858133	51.5856928474939	44.3839276703915	50.1605446302398	44.4036645652237	53.1947088485426	37.9593310715328	54.7205941420798	44.9999947711616	48.3138380120121	45.5530769259023	49.2500396947074	51.4596063541641	48.4308706774729	38.0946358439404	40.6094589076538	32.0888872729548
ORC1	45.3411225865965	40.0912280679339	49.0867715035986	42.2340894474154	46.6912635159885	44.4991208697356	11.302959852465	10.1775018090342	7.41008045673997	12.5401361575599	38.5642896888403	34.9694452955681	42.7217699843947	42.7137410856944	48.8048542348279	47.3361896397984	46.6765395588643	13.7836622042475	15.5219926380221	15.9491997209643	7.98666830332593	7.71700686619074	7.61467801428423	9.55438945337901	6.3265551785888	7.09341035175108	40.8715548838991	43.921670920011	38.134764144076	19.2861499980955	18.1030537011392	19.1878497160274	34.4963745527263	33.5791197801329	38.6036937603365
PRPF38A	25.4465483904368	27.8127081028126	28.7157613296052	30.7780422620611	28.2552281362849	29.5120282325991	25.1241957342357	28.8016377725048	29.6403218269599	21.1988015996847	33.4403630868265	34.7035179549174	49.2733513238546	34.8454203593823	31.951761868335	30.4465467969586	32.0711034517881	27.2676795779679	23.5825361833809	23.1761808445263	33.8976150889253	26.3664401261517	30.8256844915603	71.7870342713342	48.8048542348279	73.9741365254041	22.7064193799439	32.3423213138262	27.7027617946327	32.2815386234216	27.8250640221213	29.9810151812927	36.9995128422665	29.6014279053513	39.4353711842576
ZYG11B	26.7831347705405	25.6732690179809	23.3162164642093	31.3024387881512	21.341714868896	23.1078520836906	9.78028132311739	18.6933706696546	11.0201196536133	7.76294143087044	36.406846909045	32.8420265703624	35.4877322554077	44.3998098127613	24.2429341297184	25.4756820137817	28.2980324574601	35.4779479344109	39.4857707458456	31.3688361699435	20.6677904948663	25.7233562206358	19.4495390244368	21.432819584607	18.9796655357664	16.213509375431	8.66972376325132	24.755850882188	35.2369857136751	20.8588403412878	19.2763997743612	21.9553280404544	28.6296441866164	27.3813208124499	25.7820001415533
ZYG11A	6.83715340591534	7.9996417954578	6.8721480105038	9.19710830373516	7.81527586748305	9.24314083347624	7.02774705852747	8.93127709772385	4.75005157483331	6.27006807877997	8.09041042423222	6.24929250529164	8.05298539641945	5.62022909022295	7.44300609245741	7.23034877553006	6.45073428062532	7.07161800044002	7.57037535678972	8.97142484304242	4.32865228653543	3.21541952757947	3.02752258399252	8.26325574346292	2.71138079082377	4.05337734385776	3.71559589853628	6.38860667927432	5.33191231193768	8.6911834755366	5.69910949850678	7.19544364351026	7.58763794016883	6.93783466531671	8.59400004718443
ECHDC2	10.4356551985024	9.67398542706525	12.8852775196946	9.27778469236442	10.3702699010833	11.2238138692211	33.7331858809318	32.4018424940679	30.4003300789332	35.5303857797532	5.66328729696256	6.38225617561699	2.8663168360137	5.62022909022295	9.09110029864441	7.79521977361834	9.85866937227643	11.0868587295034	9.63997437519266	12.1488044749533	4.26768535292225	3.21541952757947	3.7614674528392	2.06581393586573	2.71138079082377	2.02668867192888	28.4862352221115	12.1782814823667	7.88195733069048	4.8008442055345	7.71055990974446	5.35045809389224	5.16272272217673	6.19779896768292	5.12867744751329
SCP2	65.6469541304804	63.625058001083	67.494310817448	78.9821844680414	66.9308240958805	67.4089056498517	76.3681847026651	100.598028085215	63.0806849137864	46.8762232556408	60.4083978342673	72.1992729866672	64.8333570050718	59.0124054473409	74.3237322661105	62.0228355900938	69.1932535572735	65.2027151227012	75.0501959831384	66.8807261736531	49.0174146249928	47.5882090081762	49.2660493213329	29.4378485860867	45.1896798470629	39.5204291026132	11.1467876956088	72.8700449354727	71.4012605250785	41.0554952749157	38.5527995487223	45.2943952431223	57.8850729456178	53.4675791540408	56.6233712786265
CPT2	16.6559225828314	18.3247608570371	21.1073117465474	17.4664381382339	18.5362312241585	20.3349098336477	17.1594157345712	22.3628100974016	20.9002269292666	22.094525610939	23.192509882799	21.5401145927073	21.4291306311501	28.663168360137	20.6809240711852	18.3018203380605	19.352202841876	16.3006787806753	17.5371285243618	16.2607075280144	30.1176652049085	34.0834469923424	30.2752258399252	26.0809009403049	24.4024271174139	31.4136744148976	15.2752275828714	18.9661760790956	18.4298708173498	17.1340474232007	17.7678119659329	15.0366322293868	15.3317220234339	14.9857228770841	16.6335484784215
C1orf123	28.3767569929719	30.6032808221584	31.0473829760261	27.5106485225762	29.6078720364262	26.2769289408824	56.2219764682197	47.4257737359755	50.9205528822131	55.2363140273474	31.5526006545057	28.0553344386497	35.7607148112186	35.9694661774268	31.5796115637122	33.4403630868265	27.4460486845473	32.4215706630343	32.2421741814353	34.8265728281994	25.5451451839204	27.0095240316676	29.2660516452611	14.4606975510601	35.247950280709	17.2268537113955	72.6605420158206	27.5508663043705	22.7185828943432	12.5815227455387	13.4096694082512	12.3614031824407	19.9468832447737	20.0734682983163	21.9008388299216
MAGOH	32.07807312249	32.6497008163452	31.9064014773391	33.7630686413435	33.4654120479402	32.1529256135923	60.8485766150836	38.0790884011482	65.7407137956931	51.0562686414941	26.9680347474407	40.4209557789076	26.8887817473666	32.0353058142708	33.0682127822037	31.293853294091	45.2159959481567	46.2052328672818	33.3858999547633	41.6174430218912	18.4120139511789	14.1478459213497	16.6972457662618	24.2733137464223	25.3062207143552	25.333608399111	47.0642147147929	33.9394729836448	31.643740459978	29.2189311129945	43.5814255768165	39.3904414843446	37.3124051284591	47.9173114217874	40.0591292521984
LOC100507564	0.0514071684655289	0.558114543869149	0.368150786276989	0.363043748831651	0.250489611137277	0.594201910723472	0.819903823494871	0.969285886574682	0	1.49287335209047	0	0.531854681301416	0.955438945337901	2.81011454511147	0.850629267709419	0.508383898279457	0.851983772912778	1.19857932210848	1.96067275427647	1.52638825454541	0.0609669336131751	0.643083905515895	0.550458651635005	0	1.80758719388251	1.01334433596444	0.825687977452507	0.399287917454645	0.695466823296219	0.248319527872474	0	0.184498554961802	0.312892286192529	0.647531235429559	0.277225807973691
LRP8	121.9892107687	114.041405130596	116.090214606011	108.348389929091	113.772381378551	111.247802174339	64.2453210267053	68.9577673591702	73.150794252433	66.2835768328169	95.4668430059402	99.4568254033648	130.895135511292	120.272902530771	96.227435909628	99.0783730646854	101.203501025282	74.8512786656744	65.954852928578	72.3632635777345	72.9774195349706	89.3886628667094	80.9174217903457	67.3971796576195	59.650377398123	50.667216798222	37.5688029740891	102.616994785844	98.524466633631	145.680789685185	150.020676504811	151.750061456082	124.218237618434	108.87775201437	122.811032932345
YIPF1	21.3339749131945	23.4408108425043	19.5119916726804	21.3792429867528	21.7424982467157	21.4572912205698	32.7375883809738	28.3169948292175	34.3903734017932	31.648915064318	16.9898618908877	20.4764052301045	24.0224649113529	28.1011454511147	20.8935813881126	20.1658946317518	16.6136835717992	19.4169850181573	20.1513588633971	21.7120941513909	22.8626001049407	20.5786849765086	19.6330252416485	12.6531103571776	18.0758719388252	13.1734763675377	51.1926546020554	21.7611915012782	19.8208044639422	33.523136262784	27.9926848897245	27.859281799232	22.7629138205065	18.9634147518657	30.4255324251126
HSPB11	23.1846329779535	21.2083526670277	21.3527456040654	35.4572728025579	28.8564032030143	25.682727030159	32.6790238221527	38.4944966382516	45.2204909924131	29.8574670418094	28.8557971797616	43.8780112073668	64.4238831713556	44.3998098127613	29.2403810775113	27.678678906326	29.7585760681677	25.5297395609106	25.2708932773412	29.624392450463	10.9740480503715	9.64625858273842	10.9174299240943	6.19744180759719	8.13414237247132	2.02668867192888	53.6697185344129	25.5544267170973	30.9482736366817	25.7424577227798	26.1488553460899	26.3832933595376	40.6759972050288	33.4866153179286	45.8115647676525
LRRC42	35.7279820835426	34.4170635385975	39.0239833453609	37.6355352955478	37.0223645260896	37.1706306374794	26.7054388224044	31.7787301384128	22.0402393072266	31.648915064318	38.0249289938915	30.3157168341807	40.1284357041918	37.6555349044937	37.906166742301	31.8022371923705	28.784880327696	49.4413970369747	43.5705056505883	45.0128781187371	32.9831110847277	36.0126987088901	30.2752258399252	34.3441566837678	34.3441566837678	42.5604621105065	26.4220152784802	31.543745478917	29.7891622645214	31.5365800398042	23.1316797292334	24.6305570874005	28.394974971972	27.9363475856753	30.8413711370732
LDLRAD1	0.0514071684655289	0	0	0.0403381943146279	0	0	1.11272661760018	1.03852059275859	0.190002062993333	0	0	0	0.272982555810829	0	0	0	0.0608559837794841	0	0	0.0311507807050084	2.6825450789797	0	2.11009149793418	0	2.71138079082377	1.01334433596444	0	0	0.115911137216037	0	0	0	0.0782230715481322	0	0
TMEM59	89.037215782296	87.6239833874564	76.2072127593368	104.475923274886	93.933604176479	85.961209751329	82.4003342612345	139.023290017283	91.0109881738063	66.2835768328169	85.4886701493872	87.6230587444083	98.81968520352	115.776719258593	94.898327678832	83.8268561163016	90.4319918963134	115.543046651257	115.298450577869	102.423766958068	135.895295023767	125.401361575599	134.403654107547	64.5566854958041	82.2452173216544	68.9074148455819	80.0917338128932	87.4440539225673	99.7994891430074	99.4105843249472	95.7115154013932	94.0942630305188	82.212448197087	84.734087379068	78.5242101085481
TCEANC2	8.43077562834673	7.90662270481295	7.60844958305778	9.64082844119607	9.26811561207926	8.84700622632725	5.68076220564303	5.60801120089637	7.6000825197333	3.88147071543522	12.4052959838227	12.2326576699326	9.55438945337901	14.0505727255574	9.41008627403544	8.3036036718978	9.31096551826107	10.1279952718166	8.71410113011766	8.84682172022239	9.14504004197626	7.07392296067484	9.72476951221841	3.87340112974825	3.61517438776503	7.09341035175108	2.88990792108377	7.58647043163826	7.99786846790652	6.12521502085436	4.35814255768165	7.19544364351026	8.44809172719828	8.1403926739716	7.34648391130282
CYB5RL	10.5384695354334	12.0924817838316	12.3944098046586	9.19710830373516	8.96752807871453	8.18678188107895	4.91942294096923	4.29255178340216	3.42003713387999	4.47862005627141	7.55104972928341	7.71189287887053	6.82456389527072	8.99236654435671	9.30375761557177	8.98144886960375	8.15470182645087	4.49467245790679	4.41151369712207	4.70376788645627	4.81638775544083	1.28616781103179	3.4862381270217	4.38985461371468	6.3265551785888	3.04003300789332	3.71559589853628	8.98397814272951	8.11377960512255	3.97311244595959	4.02290082247537	4.33571604160234	5.39739193682112	6.01279004327448	4.29700002359222
MRPL37	86.1070071797608	85.949639755849	88.3561887064774	76.5618928091638	77.5014856858736	78.8968092571722	62.4883842620734	62.3804702716992	53.9605858901064	76.4351156270321	79.5557025049502	85.4956400192026	104.279336319737	127.017177439039	92.6654258510948	86.7641853063607	79.9039067024627	67.8995185974453	65.246832211756	69.3727886300537	48.5906460897005	34.7265308978583	43.3027472619537	33.0530229738517	37.9593310715328	40.5337734385776	296.42198390545	104.214146455662	93.4243765961254	69.5294678042928	75.5970112890164	71.9544364351026	88.2356247062932	75.6686500830542	92.5934198632129
SSBP3	9.45891899765731	10.8832336054484	12.5171267334176	9.51981385825218	11.1718366567226	10.1674549168239	12.0057345583178	12.8776553502065	12.7301382205533	8.65866544212473	13.4840173737204	16.3545314500185	9.14491561966276	7.30629781728983	14.8860121849148	17.5674880405457	15.3965638962095	12.5251539160336	10.5658476202677	12.6160661855284	7.31603203358101	7.07392296067484	6.60550381962005	3.0987209037986	9.94172956635383	7.09341035175108	6.1926598308938	14.1747210696399	12.5184028193319	8.60841029957911	10.8953563942041	7.47219147595296	8.83920708493894	6.38280789209137	10.2573548950266
ACOT11	3.3928731187249	3.3486872632149	3.06792321897491	3.02536457359709	4.05793170042389	3.03703198814219	2.81109882341099	3.32326589682748	3.23003507088665	2.09002269292666	2.96648382221848	2.26038239553102	1.36491277905414	2.24809163608918	7.01769145860271	5.25330028222106	5.29447058881512	1.73794001705729	2.777619735225	2.36745933358064	1.88997494200843	0.643083905515895	1.83486217211668	1.29113370991608	0.903793596941257	0	5.77981584216755	4.59181105072842	7.07057937017823	2.8970611585122	3.52003821966595	3.22872471183153	2.34669214644397	2.77513386612668	1.94058065581584
TTC4	0.976736200845048	1.20924817838316	0.368150786276989	0.847102080607186	1.15225221123148	1.05635895239728	0.585645588210622	0.138469412367812	0.190002062993333	0.597149340836188	0	1.59556404390425	0	0.562022909022294	0.584807621550225	0.564870998088286	0.791127789133294	0.539360694948815	0.217852528252942	0.18690468423005	0.182900800839525	0	0.458715543029171	0	0	1.01334433596444	0.412843988726253	0.598931876181968	1.39093364659244	0.662185407659931	1.84382954363455	2.30623193702252	0.782230715481322	0.647531235429559	0.762370971927651
PARS2	6.32308172126005	5.95322180127093	5.76769565167283	6.57512567328435	7.06380703407122	6.00804154175955	4.74372926450604	3.80790884011482	2.85003094489999	2.09002269292666	4.85424625453933	6.78114718659305	4.64070344878409	6.74427490826753	9.14426462787625	7.23034877553006	7.24186206975861	10.8471428650817	7.8426910171059	8.37956000964726	12.1324197890218	11.5755102992861	9.99999883803592	10.5872964213119	9.94172956635383	10.1334433596444	9.49541174070383	7.9857583490929	7.18649050739426	3.72479291808711	5.86673036610992	3.96671893167873	6.33606879539871	7.03033912752093	7.20787100731598
DHCR24	220.485345548653	227.338657536033	214.01832375569	201.690971573139	227.294273145965	228.041488848764	273.203666900255	250.837340504291	245.862669513372	225.722450836079	193.630489486625	161.949750456281	125.981449506697	202.890270157048	195.325745597775	190.530987655179	178.064608538771	44.8268666468571	48.8534294607221	42.6454187851565	378.970459339496	329.258959624138	393.76142213624	122.399475700045	169.009402628015	112.481221292053	165.963283467954	229.790196495148	247.12254454459	280.021654264193	293.671760040702	244.552834601868	117.647499608391	131.633849716609	103.128000566213
PCSK9	104.099516142696	107.716106966746	101.364183154931	83.7420913971675	107.1093577223	103.523177334934	150.803738964235	116.45277580133	124.261349197639	151.675932572392	49.8908642827654	46.0054299325725	22.384569576488	50.5820618120065	53.3238222195342	52.3635415227841	39.7998133917826	11.8060063227685	13.2345410913662	12.0242013521332	34.812119093123	37.9419504254378	40.917426438202	21.9492730685734	17.1720783418839	28.3736414070043	63.9908182525693	66.4814382561984	57.6078351963701	52.9748326127945	60.3435123371306	44.5564010232751	32.8536900502155	39.2218919745904	24.1879517457046
USP24	80.6064401539493	67.7178979894568	81.7294745534916	77.8527150272318	68.2834679960218	67.1448159117524	53.9379586741983	50.8182743389869	53.0105755751398	51.0562686414941	92.5003591837218	92.1438235354703	116.154077497508	88.7996196255225	75.2275258630517	76.2010976421098	74.3051561947501	101.939171345326	102.227298882693	86.6926227020384	82.1224595769468	78.4562364729392	77.7981560977473	99.4172956635383	71.3996941583593	91.2009902367996	25.1834833123015	89.6401374685678	92.033442949533	85.1735980602586	69.0597974524939	84.7770860049478	108.495400237259	89.4518149514834	112.207145777352
LOC100507634	0.308443010793173	0.279057271934575	0.368150786276989	0.605072914719418	0.651272988956921	0.462157041673812	1.93263044109505	0.83081647420687	2.09002269292666	1.79144802250856	0.539360694948815	0.930745692277478	0.682456389527072	1.68606872706688	1.01012225540493	1.29920329560306	0.73027180535381	0.898934491581358	0.762483848885295	1.05912654397029	0.36580160167905	0	0.642201760240839	0.258226741983216	0	0	0.825687977452507	0.399287917454645	0.463644548864146	0.910504935532405	0.502862602809421	0.276747832442702	0.469338429288793	0.555026773225337	0.346532259967114
PRKAA2	18.763616489918	15.5341881376913	18.0393885275725	24.2029165887767	16.5323143350603	17.3639002800304	10.9515724995386	16.200921247034	7.79008458272663	2.09002269292666	18.0685832807853	21.407150922382	28.9361509159479	24.1669850879587	20.7340884004171	23.1032238218109	25.6812251549423	23.0127229844828	34.3662363319015	24.0795534849715	24.0819387772042	32.1541952757947	25.0458686493927	39.5086915234321	29.8251886990615	48.6405281262931	4.95412786471504	24.5562069234607	27.3550283829846	20.0311085817129	17.2649493631235	20.0180932133555	24.6402675376617	24.6986914085275	24.8117098136454
OMA1	13.417270969503	11.6273863306073	9.94007122947871	17.6277909154924	13.4262431569581	13.600621512115	16.2223827934342	22.2935753912177	18.6202021733466	14.9287335209047	19.6866653656317	24.5982790101905	29.0726421938533	21.3568705428472	14.5670262095238	14.2347491518248	13.6925963503839	15.8212470518319	16.8291078075397	17.4444371948047	8.16956910416546	5.14467124412716	4.95412786471504	6.45566854958041	8.13414237247132	6.08006601578664	8.25687977452507	10.5811298125481	12.2865805448999	6.45630772468433	7.54293904214132	6.27295086870125	15.8010604527227	12.9506247085912	21.3463872139742
MYSM1	20.1002028700218	15.9992835909156	15.5850499523925	24.7273131148669	18.7867208352958	19.6746854883994	15.98812455815	22.6397489221372	19.5702124883132	6.86721741961616	22.6531491878502	28.0553344386497	43.2677350960164	17.9847330887134	19.5644731573166	19.2621010348105	23.2469858037629	32.1818547986126	40.4661071229839	35.4807392230046	26.5815830553443	28.2956918426994	25.5963273010277	109.746365342867	89.4755660971845	60.8006601578664	0.825687977452507	13.3761452347306	21.7912937966149	26.2390967785248	24.3050258024554	29.1507716839646	32.3061285493786	27.5663297368584	37.1482582684746
JUN	94.2807469657799	95.0655106390451	97.6826752921612	86.0010302787867	95.0858563877105	102.796930555161	262.252094400717	251.045044622843	357.583882553452	275.882995466319	63.6445620039602	48.5317396687542	70.5659906770993	75.8730927180098	59.9161990442822	58.6336096015641	66.6981582223146	190.514183249143	290.179567632918	185.066788168455	145.101301999357	151.124717796235	139.816497515291	405.157758171667	418.456435383802	403.311045713847	23.5321073573964	68.8771657609263	47.8712996702231	152.799282817529	178.013361394535	162.727725476309	135.638806064461	173.630875557326	124.751613588161
FGGY	2.72457992867303	3.44170635385975	3.80422479152889	3.87246665420428	4.10802962265135	2.77294225004287	4.21664823511648	3.87714354629873	3.23003507088665	3.58289604501713	1.88776243232085	3.05816441748314	1.77438661277039	5.05820618120065	3.82783170469239	4.3495066852798	3.65135902676905	7.37126283096714	7.35252282853678	7.7876951762521	3.23124748149828	2.57233562206358	4.0366967786567	4.13162787173146	2.71138079082377	3.04003300789332	5.36697185344129	2.79501542218252	2.89777843040091	1.82100987106481	1.6762086760314	2.02948410457982	2.50313828954023	2.12760263069712	3.3267096956843
HOOK1	5.39775268888053	4.09283998837376	3.80422479152889	7.09952219937451	3.75734416705916	4.42350311316363	3.68956720572692	7.26964414931011	4.18004538585332	2.38859736334475	2.69680347474407	2.92520074715779	6.00561622783823	2.81011454511147	4.6784609724018	6.04411967954466	5.65960649149202	3.53580900022001	5.17399754600736	3.36428431614091	1.4632064067162	0.643083905515895	1.28440352048168	0.774680225949649	4.51896798470629	5.0667216798222	0.412843988726253	5.59003084436503	8.69333529120274	2.81428798255471	3.68765908726909	3.22872471183153	6.64896108159124	6.1052945054787	8.38608069120417
CYP2J2	0.0514071684655289	0.0930190906448582	0	0.0806763886292558	0.150293766682366	0.396134607148982	0.468516470568498	0.415408237103435	3.61003919687332	2.38859736334475	0.269680347474407	0.132963670325354	0	0	0.106328658463677	0.0564870998088286	0.243423935117937	0.179786898316272	0.0544631320632354	0.155753903525042	0.0609669336131751	0	0.183486217211668	0	0	0	0	0	0	0.910504935532405	0.838104338015702	0.830243497328107	2.4249152179921	2.31261155510557	2.56433872375665
NFIA	14.9080788550034	12.9296535996353	13.2534283059716	16.3773068917389	13.6266348458679	14.789025333562	22.4887905872879	29.7016889528956	12.5401361575599	10.1515387942152	19.4169850181573	20.2104778894538	16.3789533486497	11.2404581804459	22.063196631213	23.1032238218109	25.9855050738397	23.0726519505882	20.7504533160927	20.2168566775505	16.1562374074914	16.7201815434133	16.1467871146268	20.9163661006405	11.7493167602363	15.2001650394666	19.8165114588602	23.7576310885514	30.1368956761695	9.68446158702649	14.9182572166795	10.8854147427463	19.0864294577443	17.5758478188023	19.6830323661321
TM2D1	15.3193362027276	14.1389017780184	17.4258038837775	19.8060534084823	16.5824122572878	17.2318554109807	22.2545323520036	24.0936777519992	31.1603383309065	14.6301588504866	16.4505011959389	22.3378966146595	15.2870231254064	20.2328247248026	16.3746134034063	15.3080040481925	15.1531399610915	18.0386187977326	21.8941790894206	22.0236019584409	18.7778155528579	18.6494332599609	17.8899061781377	18.0758719388251	25.3062207143552	20.2668867192888	2.88990792108377	15.5722287807312	16.8071148963253	17.0512742472432	23.6345423320428	22.5088237053398	13.610814449375	16.5582987345559	10.8811129629674
KANK4	0.565478853120817	0.930190906448582	0.981735430071971	0.322705554517023	0.601175066729466	0.594201910723472	0.234258235284249	0.276938824735623	0	0	0	0.531854681301416	0.682456389527072	0	1.91391585234619	1.69461299426486	1.5213995944871	1.91772691537356	2.06959901840294	2.02480074582555	0.0609669336131751	0	0	0	0	0	0.412843988726253	1.19786375236394	1.04320023494433	0.910504935532405	0.670483470412562	0.553495664885404	0.391115357740661	0.277513386612668	0.0693064519934228
USP1	47.3974093252176	46.6955835037188	37.9195309865299	64.178067154573	51.0497827497771	50.7052297150696	11.7129117642124	21.1858200922752	7.22007839374664	8.36009077170663	53.1270284524583	64.3544164374713	85.0340661350732	61.8225199924524	39.8200825946472	45.2461669468717	52.9447058881512	55.8537964102551	58.765719496231	52.1152561194791	23.7771041091383	24.437188409604	17.9816492867435	29.6960753280699	33.4403630868265	21.2802310552532	6.60550381962005	44.3209588374656	54.9418790404013	39.9794439874683	36.2061074022783	47.0471315152594	64.455810955661	71.0434269728431	68.8213068294689
DOCK7	42.77076416332	35.8123498982704	37.6740971290119	49.9386845615093	45.5891092269845	41.5281113161182	12.9427674994547	16.8240336026891	9.12009902367996	11.6444121463057	48.0031018504445	50.3932310533092	69.7470430096668	48.3339701759173	38.3846457053875	41.6874796589155	40.9560770835928	67.1204420380747	70.7476085501428	58.0962060148407	41.3355809897327	38.5850343309537	39.3577935919028	28.9213951021202	40.6707118623566	36.4803960947198	8.66972376325132	38.5312840343733	38.7143198301562	55.4580278915192	39.390903886738	45.8478909080077	46.5427275711387	44.03212400921	52.7422099669948
ATG4C	10.5384695354334	9.76700451771011	7.11758186802179	14.0780298158051	10.0195844454911	9.50723057157556	7.08631161734853	5.67724590708028	3.23003507088665	2.38859736334475	10.5175335515019	12.8974760215593	24.8414125787854	17.9847330887134	7.76199206784845	12.8225716566041	10.1629492911738	15.4017442890939	14.5416562608838	13.7686450716137	5.42605709157258	9.00317467722253	5.22935719053254	5.16453483966433	7.23034877553006	4.05337734385776	6.1926598308938	12.377925441094	14.1411587403565	7.11849313234426	6.36959296891934	7.93343786335747	14.8623835941451	14.523200566063	18.5741291342373
FOXD3	3.29005878179385	2.51151544741117	4.54052636408287	3.1867173508556	3.65714832260425	2.57487494646838	6.14927867621153	4.36178648958607	7.98008664571997	5.0757693971076	6.20264799191137	4.78669213171274	2.04736916858122	1.12404581804459	1.75442286465068	1.75110009407369	2.25167139984091	2.5170165764278	1.90620962221324	1.40178513172538	1.28030560587668	1.28616781103179	2.11009149793418	6.71389529156363	13.5569039541189	13.1734763675377	0.825687977452507	2.59537146345519	1.50684478380847	2.40042210276725	1.84382954363455	1.29148988473261	1.64268450251078	1.66508031967601	0.900983875914497
ALG6	11.0011340516232	10.9762526960933	6.25856336670882	12.8678839863663	9.41840937876163	9.63927544062522	7.55482808791703	12.1853082883674	8.55009283469996	5.97149340836188	13.4840173737204	17.1523134719707	20.4736916858122	15.7366414526242	12.2277957233229	12.5966232573688	12.8406125774712	17.5591870688892	15.3586032418324	17.9740004667899	6.34056109577021	7.71700686619074	8.6238522089484	4.38985461371468	7.23034877553006	7.09341035175108	6.1926598308938	12.5775693998213	12.750225093764	8.44286394766412	5.69910949850678	8.02568714083837	12.9068068054418	15.0782273392883	15.4553387945333
ITGB3BP	21.1797534077979	18.6968372196165	10.3082220157557	31.9478498971853	21.0411273355313	16.7696983693069	14.4068814699813	18.5549012572868	6.08006601578664	4.18004538585332	26.4286740524919	30.9805351858075	47.4989647110842	34.28339745036	20.3087737665624	21.5780721269725	25.5595131873833	18.9375532893139	23.2012942589383	18.59701608089	6.52346189660973	7.07392296067484	6.14678827659088	3.87340112974825	8.13414237247132	4.05337734385776	27.2477032559327	18.566888161641	21.4435603849668	15.9752229597958	14.0801528786638	15.9591250041958	22.9193599636027	23.7736467864852	24.8810162656388
EFCAB7	6.73433906898428	4.93001180417748	6.25856336670882	10.4475923274886	7.16400287852613	7.06440049415684	7.02774705852747	11.5621959327123	10.0701093386466	1.49287335209047	12.4052959838227	12.4985850105833	19.5182527404743	8.43034363533442	7.2835131047619	7.908193973236	8.0329898588919	5.99289661054239	7.40698596060001	7.53848893061203	3.4141482823378	6.43083905515895	3.7614674528392	3.87340112974825	6.3265551785888	4.05337734385776	2.47706393235752	9.58291001891148	12.750225093764	14.816398496391	14.5830154814732	15.4056293393104	11.0294530882866	10.2679953046687	12.613774262803
PGM1	90.7336523416584	87.903040659391	90.8105272816573	93.1005524781612	101.59858627728	94.4120813705073	47.2030344097761	56.3570508336994	53.5805817641198	68.0750248553254	66.0716851312298	60.4984699980361	51.3207204924358	60.1364512653855	80.4376301277719	75.7492008436391	73.3923164380578	78.9863773269487	91.8793037906781	90.0569070181793	58.3453554678085	56.5913836853987	59.9082499196097	53.1947088485426	54.2276158164754	56.7472828140086	78.4403578579881	67.2800140911077	76.9649951114482	95.3546987030301	97.5553449450278	88.0980599942602	73.2167949690517	63.9205833831179	70.6232745812979
ROR1	38.9152265284053	38.2308462550367	40.1284357041918	36.2640366888505	40.5793170042389	38.9532363696499	4.21664823511648	6.02341943799981	1.90002062993333	2.09002269292666	32.3616416969289	29.3849711419032	48.4544036564221	39.3416036315606	28.7087377851929	30.3900596971498	32.2536714031266	63.9442068344873	50.5962496867457	51.3364866018539	38.0433665746212	46.9451251026603	33.1192622067061	24.5315404884056	14.4606975510601	24.3202640631466	3.71559589853628	34.1391169423722	35.005163439243	38.8206195240635	32.8536900502155	34.8702268877805	36.5301744129777	33.0240930069075	40.1977421561852
CACHD1	4.6266451618976	4.27887816966348	4.04965864904688	5.44565623247477	5.21018391165537	5.0177050238871	3.27961529397948	4.22331707721826	1.71001856693999	1.79144802250856	7.01168903433459	5.85040149431557	8.18947667432486	14.6125956345797	4.35947499701077	5.02735188298574	4.86847870235873	6.47232833938578	7.51591222472648	7.60079049202205	3.1702805478851	1.92925171654768	4.67889853889754	7.48857551751328	4.51896798470629	8.10675468771552	0	4.19252313327377	6.60693482131408	5.62857596510942	5.36386776330049	4.15121748664053	6.02317650920618	4.90273649682381	6.99995165133571
RAVER2	20.9741247339358	19.6270281260651	20.0028593877164	22.6297270105063	17.9851540796565	19.2785508812504	16.5152055875395	23.1243918654246	16.7201815434133	11.6444121463057	29.9345185696592	27.1245887463722	47.3624734331788	34.28339745036	22.5416755942996	24.5718884168404	18.9262109554196	24.0914443743804	26.4690821827324	25.4190370552869	16.2172043411046	8.36009077170663	13.6697231822693	13.169563841144	10.8455231632951	16.213509375431	11.1467876956088	18.566888161641	21.0958269733186	9.68446158702649	12.2363233350293	11.2544118526699	20.10332938787	18.5933969030488	24.257258197698
JAK1	405.499744856092	409.470037018666	416.378539279275	424.236789606942	409.851101742813	418.780302190998	109.222902201281	141.931147677007	119.511297622806	118.534144155983	332.785548783419	317.251317396295	449.329286864624	365.314890864491	379.433817727633	407.723886420125	389.478296188698	609.058082529423	514.186429809005	529.345216520208	518.279902645601	497.103858963787	463.394441568068	295.153166086816	281.983602245672	342.510385555981	138.715580212021	345.583692556995	341.358299101227	432.738163905765	380.834611194335	377.022797064441	384.701065873714	334.496135330469	401.007131233945
AK4	28.2739426560409	28.184784465392	24.1752349655223	35.0942290537263	30.0086554142458	30.7664544885709	37.8327049984062	55.180060828573	29.8303238899532	17.6159055546675	17.2595422383621	18.0830591642481	13.512636512636	11.2404581804459	21.7973749850539	23.3291722210462	22.5167139984091	23.0726519505882	40.6294965191736	21.9301496163259	51.4560919695198	52.0897963467875	45.1376094340704	39.5086915234321	26.2100143112965	32.4270187508621	13.2110076392401	18.9661760790956	28.514139755145	34.6819607261889	32.8536900502155	24.9995541973241	12.2027991615086	12.5806068597743	16.0097904104807
DNAJC6	8.84203297607096	7.9996417954578	11.9035420896227	8.22899164018409	9.46850730098908	9.96938761324937	2.10832411755824	2.56168412880452	2.66002888190666	2.38859736334475	10.2478532040275	12.2326576699326	14.8775492916902	11.8024810894682	8.55945700632603	10.6195747640598	10.1629492911738	10.9070718311871	7.73376475297942	9.06487718515745	12.0714528554087	12.8616781103179	10.6422005982768	8.26325574346292	14.4606975510601	12.1601320315733	0	15.5722287807312	13.4456919170602	24.6664064353324	15.5887406870921	19.1878497160274	15.8010604527227	15.2632362636968	15.3167258905464
LEPROT	66.5208759943944	69.3922416210642	64.4263875984731	75.8358053115005	62.4220110954095	61.7309762807163	61.5513513209364	77.6813403383424	60.6106580948731	42.0990285289513	83.3312273695919	80.8419115578152	85.4435399687894	74.7490468999652	59.9161990442822	69.8180553637121	62.0122474712943	79.9452407846355	91.7159143944884	89.4027406233741	105.472795150793	121.542858142504	109.357785458154	58.1010169462237	83.1490109185957	82.0808912131197	16.1009155603239	57.0981721960142	66.648903899221	61.0038306806712	55.9853697794489	64.7589927915923	62.8913495246983	61.052945054787	65.2866777778043
LEPR	4.72945949882866	4.93001180417748	3.06792321897491	7.34155136526228	4.65910676715336	5.34781719651125	1.58124308816868	2.90785765972405	2.28002475591999	1.79144802250856	12.1356156363483	11.1689483073297	16.3789533486497	22.4809163608918	6.64554115397983	6.10060677935349	6.38987829684583	10.3677111362383	11.8184996577221	8.56646469387731	10.791147249532	9.64625858273842	7.98165044870757	7.74680225949649	7.23034877553006	15.2001650394666	2.06421994363127	6.188962720547	9.04106870285085	10.098327466814	10.0572520561884	11.162162575189	8.36986865565015	6.75282574090826	9.14845166313182
PDE4B	52.3324974979084	51.7186143985412	50.3139407911885	67.969857420148	59.7668212173544	59.6182583759217	47.3787280862393	55.3877649471247	54.1505879530998	51.9519926527484	36.9462076039938	43.21319285574	53.7775634947333	47.2099243578727	63.6908664197427	66.3723422753736	63.7162150171199	76.1697159199937	76.0849954923398	67.3479878842282	30.4224998729744	25.7233562206358	23.3027495858819	73.3363947232335	69.5921069644768	87.1476128929419	10.3210997181563	54.7024446912864	61.5488138617154	81.697124670044	77.9437034354603	74.1684190946442	102.785116014246	78.6287928735893	102.088403786312
WDR78	0.771107526982933	0.930190906448582	1.10445235883097	1.25048402375346	1.15225221123148	0.792269214297963	0.819903823494871	1.86933706696546	1.33001444095333	0.298574670418094	0.539360694948815	1.06370936260283	3.95824705925702	4.49618327217836	1.48860121849148	1.41217749522071	1.39968762692813	1.85779794926814	1.57943082983383	1.8378960615955	3.4141482823378	4.50158733861126	3.21100880120419	2.84049416181538	4.51896798470629	3.04003300789332	1.65137595490501	0.79857583490929	0.695466823296219	1.07605128744739	1.50858780842826	1.01474205228991	1.25156914477012	0.462522311021114	1.03959677990134
MIER1	20.7684960600737	19.9991044886445	20.3710101739934	26.7442228305983	19.3878959020253	18.2221919288531	17.1594157345712	21.6012283293786	17.6701918583799	12.5401361575599	32.0919613494545	32.1772082187357	62.3765140027744	44.3998098127613	22.063196631213	22.7078141231491	24.9509533495885	33.5602210190374	43.1892637261457	36.5087149862699	43.1036220645148	40.5142860475014	42.2018299586837	141.508254606803	124.723516377894	132.748108011342	7.01834780834631	24.755850882188	30.3687179506016	26.2390967785248	23.2993005968365	30.3500122912163	37.859966629296	32.1915528470695	48.7917422033697
SLC35D1	21.7452322609187	20.5572190325137	20.7391609602704	21.459919375382	17.2837831684721	17.3639002800304	14.6997042640866	18.2779624325511	12.9201402835466	12.5401361575599	17.7989029333109	20.4764052301045	21.4291306311501	19.108778906758	17.3847356588112	16.8896428428397	18.8044989878606	27.5073954423896	21.4584740329147	21.0579277565857	25.1793435822413	25.0802723151199	23.5779789116994	27.3720346502209	28.9213951021202	38.5070847666487	4.54128387598879	17.7683123267317	22.8344940315592	25.0802723151199	20.1145041123769	24.9995541973241	20.729113960255	21.8310530801966	24.4651775536783
SERBP1	299.549570648637	290.684658265182	295.625081380422	317.703618422009	311.258390799181	304.957625070191	181.315874110009	202.026872644637	157.511710221473	161.230322025771	312.020162027889	346.370361197547	432.950333515974	282.135500329192	246.044515684949	259.275788122523	298.559456422149	260.09171289754	250.748260019136	257.67925799183	310.992328360806	324.757372285527	275.137582708896	234.46988172076	239.505303189433	234.082541607786	225.412817844534	346.781556309359	348.197056196974	282.008210487173	281.100194970467	309.773073780865	353.177168039817	353.922072393356	346.324340611134
GADD45A	19.8431670276941	19.4409899447754	20.9845948177884	19.2009804937629	23.3456317579942	22.6456950420168	39.6482063218591	37.3175066331253	42.1804579845198	30.7531910530637	20.7653867555294	24.1993879992144	31.938959029867	25.2910309060033	12.2809600525547	13.1050071556482	16.2485476691223	65.2626440888066	45.0954733483589	67.7529480333933	118.397785076786	131.832200630758	108.256868154884	239.634416560425	255.773587934376	237.122574615679	11.1467876956088	13.1765012760033	15.0684478380847	26.4874163063973	26.6517179488993	29.2430209614455	25.1878290384986	35.6142179486258	26.6136775654744
GNG12	190.97763084944	178.782692219417	158.9184227429	246.224338096489	172.236656617992	179.911134080162	67.2321135265794	87.3049644979053	65.9307158586864	49.5633952894036	219.789483191642	231.888641047417	276.80431159218	233.239507244252	134.505752956552	160.988234455161	160.538085210279	141.252573110484	175.262358979491	160.800329999253	151.441863095127	190.352836032705	143.761451185342	136.085493025155	152.741117883073	153.01499473063	47.0642147147929	184.670661822773	211.537825419267	169.353918009027	183.209608290233	189.203268113327	220.667284837281	218.680548650783	227.117243182447
WLS	18.0439161314006	18.0457035851025	18.4075393138495	17.2647471666607	19.9890709687547	20.0047976610236	17.3936739698555	24.232147164367	30.4003300789332	22.6916749517751	17.7989029333109	20.0775142191284	12.2842150114873	15.174618543602	20.3619380957942	18.8102042363399	19.5347707932144	30.5038437476608	24.3994831643294	22.9892761602962	21.3384267646113	23.1510205985722	20.5504563277068	13.4277905831273	14.4606975510601	7.09341035175108	5.36697185344129	15.1729408632765	18.4298708173498	29.8811165206544	32.3508274474061	25.3685513072477	18.0695295276185	23.3111244754641	17.7424517103162
DEPDC1	36.2420537681978	31.6264908192518	22.3344810341373	47.5587310969463	30.0587533364733	30.3703198814219	6.26640779385366	7.96199121114917	2.66002888190666	2.68717203376285	54.2057498423559	60.3655063277107	102.368458429061	76.4351156270321	37.4808521084463	42.9866829545186	45.0334279968183	34.0995817139862	41.2285909718692	35.7299454686446	2.62157814536653	1.92925171654768	2.11009149793418	2.84049416181538	6.3265551785888	4.05337734385776	14.0366956166926	38.7309279931006	49.8417890028957	28.0601066495896	23.4669214644397	31.0880065110636	40.5195510619325	41.0719812186749	43.0393066879156
LRRC40	21.7452322609187	19.9060853979997	15.3396160948746	27.9140304657225	20.0391688909822	18.3542367979028	9.95597499958058	9.96979769048244	5.51005982680664	4.47862005627141	31.0132399595569	29.7838621528793	46.6800170436517	33.1593516323154	21.5315533388947	26.4359627105318	29.1500162303729	22.6531491878502	30.9350590119177	28.0045518538026	13.4736923285117	14.1478459213497	10.8256868154884	18.0758719388251	9.94172956635383	24.3202640631466	0.825687977452507	22.9590552536421	26.8913838341205	18.0445523587331	17.0973284955203	19.6490961034319	27.2998519702981	28.5838788211048	28.9700969332508
SRSF11	80.9148831647424	79.8103797732883	71.0531017514589	93.3829198383636	83.6635301198506	78.962831691697	124.976768524147	149.823904181972	200.072172331979	117.638420144729	111.108303159456	145.861146346913	110.830917659197	97.7919861698793	70.4959005614181	77.2178654386687	93.900782971744	72.0945462248249	84.908022886584	79.6836970434115	93.0965076273183	104.179592693575	86.3302651980899	128.596917507642	116.589374005422	89.1743015648707	41.6972428613516	88.6419176749312	87.9765531469717	83.6009077170663	86.8276094184268	89.2973006015119	75.0941486862069	99.0722790207226	90.4449198514168
ANKRD13C	14.3940071703481	14.6970163218876	17.1803700262595	18.757260356302	18.2857416130212	17.6940124526545	14.2311877935181	16.1316865408501	12.1601320315733	10.4501134646333	20.7653867555294	18.3489865048988	19.7912352962851	17.9847330887134	14.9923408433785	17.454513840928	18.0742271825068	18.1584767299434	20.9683058443456	20.4972137038955	25.057409715015	32.1541952757947	24.1284375633344	31.5036625219524	26.2100143112965	27.3602970710399	2.47706393235752	22.9590552536421	21.6753826593988	21.8521184527777	21.1202293179957	22.1398265954162	21.8242369619289	18.5933969030488	21.970145281915
HHLA3	2.62176559174197	1.95340090354202	1.96347086014394	2.54130624182156	3.40665871146697	2.24476277384423	15.5196080875815	10.7313794585054	13.3001444095333	12.838710827978	3.7755248646417	4.25483745041133	6.68807261736531	1.12404581804459	4.46580365547445	4.23653248566214	3.52964705921008	6.83190213601832	7.0802071682206	7.16467956215193	6.03572642770433	4.50158733861126	6.60550381962005	3.0987209037986	4.51896798470629	5.0667216798222	14.0366956166926	2.59537146345519	4.7523566258575	4.13865879787457	3.68765908726909	4.88921170648774	5.00627657908046	3.79268295037313	4.99006454352645
CTH	3.0330229394662	2.97661090063546	2.08618778890294	4.11449582009205	3.45675663369443	4.15941337506431	8.78468382315933	7.33887885549402	7.22007839374664	3.58289604501713	2.96648382221848	4.65372846138739	6.00561622783823	3.37213745413377	4.14681768008342	4.63194218432394	4.07735091322544	5.75318074612069	4.35705056505883	4.92182335139133	2.62157814536653	3.21541952757947	4.77064164750337	6.97212203354684	3.61517438776503	6.08006601578664	3.30275190981003	2.99465938090984	3.59324525369713	5.62857596510942	5.69910949850678	6.73419725610576	3.12892286192529	2.96014279053513	3.88116131163168
ZRANB2	34.9054673880941	32.5566817257004	32.3972691923751	42.6374713905617	29.4074803475164	29.4460057980743	35.1972998514584	39.4637825248263	31.5403424568932	22.9902496221932	46.3850197655981	56.3765962179501	99.9116154267633	56.7643138112517	45.0301868593674	51.1773124267987	56.5352089311408	51.59883981677	62.5781387406575	57.8469997692006	79.3789475643539	80.3854881894868	71.0091660609156	187.989068163782	160.875260255544	176.321914457813	8.66972376325132	46.9163303009208	46.0167214747665	47.7601225274725	43.2461838416102	52.7665867190752	58.5108575180029	56.2427130201674	64.247080997903
NEGR1	0	0	0	0	0	0	0	0	0	0	0	0	0	0	0	0	0.121711967558968	0	0	0	0	0	0	0	0	0	0	0.199643958727323	0	0.993278111489897	1.50858780842826	2.02948410457982	0	0	0
LRRIQ3	0.668293190051875	1.1162290877383	0.736301572553979	1.57318957827049	1.20235013345893	0.528179476198642	1.46411397052656	1.10775529894249	0	0.298574670418094	1.88776243232085	1.19667303292819	1.09193022324332	5.05820618120065	0.956957926173096	1.29920329560306	1.1562636918102	1.01879242379221	2.01513588633971	1.74444371948047	0.548702402518576	0.643083905515895	0.458715543029171	0	0.903793596941257	0	0.825687977452507	1.59715166981858	1.2750225093764	1.15882446340488	1.00572520561884	1.01474205228991	1.01689993012572	1.29506247085912	1.17820968388819
FPGT	10.7440982092955	9.58096633642039	6.62671415298581	11.5770617682982	8.2160592453027	8.97905109537692	7.32056985263278	8.37739944825261	6.46007014177331	6.27006807877997	9.70849250907867	11.4348756479804	16.788427182366	15.7366414526242	9.30375761557177	10.8455231632951	11.2583569992046	12.3453670177173	16.0121608265912	13.7997958523187	4.81638775544083	7.71700686619074	3.4862381270217	5.93921506561398	2.71138079082377	7.09341035175108	3.71559589853628	11.9786375236394	11.1274691727395	6.78740042851429	5.19624689569735	6.18070159122035	11.5770145891236	10.2679953046687	15.5939516985201
CRYZ	110.268376358559	88.9262506564844	100.505164653618	119.925451697389	99.7950610770913	97.647180662224	116.016391024524	113.475683435422	110.01119447314	77.9279889791225	123.783279490753	136.952580435115	200.505687243054	161.300574889399	95.2173136542231	99.7562182623913	101.629492911738	70.836037936611	100.811257449049	84.4186157105728	194.179683557963	201.928346331991	188.256858859172	124.981743119877	123.819722780952	156.055027738524	12.3853196617876	113.397768557119	107.565535336482	140.134986896033	138.119594904988	152.764803508372	114.675022889562	108.137716316736	125.860516820056
TYW3	20.8713103970047	17.5806081318782	16.3213515249465	26.1391499158789	19.8888751242998	21.1932014824705	16.3395119110764	18.8318400820224	20.7102248662732	17.6159055546675	26.6983543999663	28.7201527902765	49.1368600459492	21.9188934518695	21.0530743758081	24.1764787181786	27.020056798091	25.6495974931214	22.7655892024324	23.6434425551014	54.5044386501785	43.7297055750808	51.2843977106613	49.5795344607776	48.8048542348279	44.5871507824354	15.2752275828714	23.9572750472787	28.2823174807129	61.9143356162036	52.6329524273861	72.7846799324307	36.1390590552371	35.3367045620131	41.0294195801063
LHX8	2.72457992867303	2.04641999418688	3.5587909340109	2.17826249298991	2.20430857800804	2.1787403393194	19.5019980874137	18.6241359634707	19.5702124883132	13.7344348392323	0.269680347474407	0.930745692277478	0.136491277905414	0	5.21010426472019	5.76168418050052	4.62505476724079	5.33367798338273	5.88201826282942	5.82519599183657	0.914504004197626	1.28616781103179	1.28440352048168	0.516453483966433	6.3265551785888	0	0.412843988726253	4.59181105072842	4.7523566258575	1.57269034319234	1.84382954363455	2.39848121450342	4.69338429288793	3.97769187478158	3.81185485963826
SLC44A5	0.46266451618976	0.651133634514008	0.981735430071971	0.443720137460907	0.250489611137277	0	3.27961529397948	4.84642943287341	3.61003919687332	0.597149340836188	1.07872138989763	1.19667303292819	0.272982555810829	0.562022909022294	0.478478963086548	0.225948399235314	0.425991886456389	0.659218627159663	1.19818890539118	0.934523421150252	4.69445388821448	4.50158733861126	2.66055014956919	5.68098832363076	0.903793596941257	5.0667216798222	0	0.79857583490929	0.579555686080182	0.0827731759574914	0.16762086760314	0.368997109923603	0.782230715481322	0.462522311021114	0.415838711960537
ACADM	34.4942100403699	34.2310253573078	33.01085383617	47.6394074855755	37.723735437274	37.6988101136781	19.3848689697716	29.9786277776312	21.2802310552532	14.3315841800685	38.5642896888403	54.5151048333951	67.0172174515585	42.7137410856944	34.0783350376086	36.7166148757386	38.8261176513109	45.7258011384384	43.2437268582089	45.9785523205924	36.214358566226	34.7265308978583	28.0733912333852	26.5973544242713	21.6910463265902	28.3736414070043	1.23853196617876	32.3423213138262	36.9756527719156	36.2546510693812	32.183206579803	38.4679487095356	44.6653738539835	38.8518741257736	52.7422099669948
RABGGTB	51.715611476322	45.8584116879151	38.7785494878429	62.5645393819879	50.1981180719104	49.9129605007717	103.542139995638	110.290886950962	101.46110163844	79.420862331213	52.0483070625606	60.6314336683614	56.2344064970307	49.4580159939619	48.2200466132777	49.4826994325338	55.3789452393305	76.8289345471534	72.3270393799766	77.1293330256008	91.3284665525363	95.1764180163524	71.5596247125506	131.437411669457	93.9945340818908	99.3077449245151	34.266051064279	53.5045809389224	51.0009003750561	57.1134914106691	55.1472654414332	70.0172016080037	62.109118809217	67.5282574090826	75.1281939608704
SNORD45A	0.411257347724231	0.0930190906448582	0.613584643794982	0.403381943146279	0.250489611137277	0.462157041673812	0.468516470568498	0.207704118551718	0.380004125986665	0.298574670418094	0.269680347474407	1.19667303292819	0.682456389527072	1.12404581804459	0.212657316927355	0.564870998088286	0.608559837794841	0.719147593265087	0.762483848885295	0.903372640445244	1.7070741411689	1.28616781103179	1.37614662908751	2.06581393586573	2.71138079082377	2.02668867192888	0	0.998219793636613	0.115911137216037	0.413865879787457	0.335241735206281	0.461246387404504	0.312892286192529	0.647531235429559	0.48514516395396
ST6GALNAC3	0.976736200845048	0.558114543869149	0.368150786276989	1.16980763512421	0.851664677866743	0.726246779773133	0.292822794105311	0	0.76000825197333	0	0.809041042423222	0.398891010976062	0.818947667432486	1.12404581804459	1.32910823079597	1.80758719388251	1.82567951338452	4.55460142401221	2.88654599935148	3.76924446530602	0	0	0	0	0	0	1.65137595490501	0.598931876181968	2.43413388153677	1.32437081531986	0.670483470412562	1.38373916221351	0.938676858577587	0.277513386612668	1.10890323189477
PIGK	31.8724444486279	34.3240444479527	26.3841396831842	48.244480400295	37.3229520594543	35.7181370779332	24.3628564695619	29.0093418910566	26.4102867560732	15.5258828617409	36.6765272565194	39.0913190756541	77.8000284060862	44.9618327217836	32.3770765021898	34.7395663824296	36.57444625147	52.5577032744567	44.6053051597898	45.2620843643772	21.948096100743	30.2249435592471	19.9999976760718	12.3948836151944	15.3644911480014	10.1334433596444	7.43119179707256	30.944813602735	38.7143198301562	37.2479291808711	36.5413491374846	36.7152124373985	44.1960354246947	40.2394410588369	48.1679841354289
AK5	8.32796129141568	9.48794724577554	7.48573265429878	8.47102080607186	8.6669405453498	8.05473701202929	2.51827602930567	1.73086765459765	2.85003094489999	4.18004538585332	8.09041042423222	8.64263857114801	11.192284788244	7.30629781728983	7.9746493847758	6.55250357782412	7.3027180535381	11.3265745939251	8.9319536583706	11.276582615213	3.4141482823378	3.21541952757947	2.38532082375169	0.774680225949649	0	2.02668867192888	14.4495396054189	7.9857583490929	7.18649050739426	4.96639055744948	3.68765908726909	5.07371026144954	9.15209937113147	9.06543729601383	8.03954843123705
ZZZ3	30.8443010793173	25.6732690179809	29.0839121158821	38.3616227932111	28.2051302140574	29.9081628397481	10.6587497054333	18.5549012572868	14.2501547244999	10.1515387942152	29.125477527236	37.7616823724005	48.7273862122329	30.3492370872039	28.655573455961	32.0846726914146	35.3573265758803	50.6399763590832	50.8685653470618	53.3612873476794	37.5556311057158	31.5111113702788	31.5596293604069	44.9314531050797	33.4403630868265	33.4403630868265	1.65137595490501	30.944813602735	35.8165413997553	39.3172585798084	30.5069979037716	35.7004703851086	44.1178123531466	40.7944678320622	50.7323228591855
USP33	39.3778910445951	38.9749989801956	36.6923616989399	51.9555942772407	41.9820588266077	45.6875246911825	28.4038110282152	34.7558225043207	34.7703775277798	20.6016522588485	48.8121428928678	59.3017969651079	86.5354701920327	61.8225199924524	44.7112008839763	44.1164249506951	43.8771643050081	59.8690371393185	64.8655902873133	57.4420396200355	52.7363975753964	45.0158733861126	44.0366921308004	51.3871216546601	38.8631246684741	53.7072498061153	6.1926598308938	39.7291477867372	42.8871207699335	56.9479450587541	55.6501280442426	58.4860419228911	63.7518033117278	53.1900657674281	71.1084197452519
NEXN	6.68293190051875	8.18567997674752	4.78596022160086	8.14831525155484	7.26419872298104	7.8566697084548	2.40114691166355	3.46173530919529	2.47002681891332	1.19429868167238	2.69680347474407	3.98891010976062	6.27859878364906	2.24809163608918	3.08353109544664	3.50220018814737	5.96388641038944	6.05282557664781	4.24812430093236	5.73174364972155	11.3398496520506	12.218594204802	8.0733935573134	4.64808135569789	5.42276158164754	8.10675468771552	1.23853196617876	4.19252313327377	3.47733411648109	6.20798819681186	3.85527995487223	8.21018569580017	6.17962265230245	7.3078525141336	8.31677423921074
FUBP1	144.86540073586	140.551845964381	154.132462521299	159.497220320039	155.203363060657	157.067371734571	129.369110435726	117.075888156985	130.531417276419	120.62416684891	197.945375046215	212.34298150959	217.567096981231	102.85019235108	178.951132194369	178.44274829609	186.219310365221	121.116440499062	118.130533445158	125.381892337659	153.270871103522	127.330613292147	127.798150287927	176.110638032554	175.335957806604	223.949098248141	31.7889871319215	174.48881992768	176.764484254456	180.362750411374	183.377229157836	180.162838920199	195.323009655686	167.710589976256	204.661952736578
DNAJB4	20.1516100384873	18.3247608570371	13.4988621634896	26.7845610249129	18.2356436907938	17.099810541931	7.9062154408434	13.8469412367812	6.27006807877997	5.37434406752569	27.777075789864	34.9694452955681	55.8249326633145	29.2251912691593	19.0859941942301	19.8269720328988	23.7338336739988	17.4393291366783	13.8336355440618	15.0146762998141	35.7266230973206	44.3727894805967	31.1926569259836	64.8149122377873	65.9769325767118	72.9607921894397	0.412843988726253	23.5579871298241	29.6732511273053	61.5832429123736	62.6902044835745	77.0281466965521	39.033312702518	40.701963369858	40.9601131281129
IFI44L	0	0	0	0.96811666355107	0.751468833411832	0.594201910723472	0.937032941136995	2.70015354117233	48.0705219373131	32.2460644051542	0.539360694948815	0.930745692277478	0.272982555810829	0	0.0531643292318387	0	0.0608559837794841	0.179786898316272	0	0.280357026345076	0	0	0	0	0	0	0	0	0	9.27059570723904	8.38104338015702	7.37994219847206	16.5050680966559	15.0782273392883	19.8216452701189
IFI44	0.0514071684655289	0.186038181289716	0	2.09758610436065	2.00391688909822	1.58453842859593	3.33817985280055	4.29255178340216	79.0408582052263	77.0322649678682	0.539360694948815	0.930745692277478	1.50140405695956	0.562022909022294	0.265821646159193	0.225948399235314	0.121711967558968	0.839005525475934	0.544631320632354	0.747618736920202	0.0609669336131751	0	0	1.80758719388251	0	0	0	0	0.231822274432073	43.124824673853	44.5871507824354	42.6191661961762	57.1028422301365	47.8248069595832	63.9698551899293
TTLL7	7.71107526982933	6.97643179836437	6.25856336670882	7.86594789135244	7.36439456743595	7.1964453632065	3.92382544101117	4.7771947266895	3.99004332285998	3.28432137459903	7.281369381809	9.70634793375084	9.14491561966276	6.74427490826753	6.00756920319777	6.49601647801529	6.99843813464067	8.98934491581358	10.7837001485206	8.47301235176229	6.64539576383608	8.36009077170663	6.78899003683172	4.64808135569789	2.71138079082377	2.02668867192888	1.23853196617876	7.18718251418361	7.53422391904237	7.61513218808921	7.20769730693504	7.47219147595296	6.96185336778377	5.82778111886603	6.51480648738175
PRKACB	21.4881964185911	19.4409899447754	19.2665578151624	24.0415638115182	19.5381896687076	21.7213809586692	11.9471699994967	18.7626053758385	9.88010727565329	7.76294143087044	35.5978058666218	39.2242827459794	51.7301943261521	40.4656494496052	21.2657316927355	24.1199916183698	24.9509533495885	29.125477527236	29.845796370653	29.780146353988	31.2150700099456	28.9387757482153	27.5229325817502	27.6302613922042	27.1138079082377	27.3602970710399	7.01834780834631	21.3619035838235	29.6732511273053	25.8252308987373	16.9297076279172	23.6158150351106	28.8643134012608	26.9187985014288	30.2869195211258
SAMD13	1.33658638010375	0.837171815803724	1.34988621634896	0.76642569197793	1.05205636677656	1.5185159940711	2.04975955873718	2.56168412880452	0.950010314966663	1.19429868167238	0.539360694948815	1.99445505488031	1.63789533486497	0	0.691136280013903	1.29920329560306	1.33883164314865	1.97765588147899	2.45084094284559	1.99364996512054	1.09740480503715	1.28616781103179	0.733944868846673	0.516453483966433	3.61517438776503	1.01334433596444	0	0.79857583490929	0.579555686080182	0.165546351914983	0.16762086760314	0.184498554961802	0.547561500836926	0.185008924408446	0.623758067940806
RPF1	23.3902616518156	25.7662881086257	18.8984070288854	35.6186255798164	27.8544447584652	29.9741852742729	21.5517576461509	29.42475012816	31.7303445198865	27.7674443488827	33.7100434343009	47.0691392951753	64.1509006155448	53.9541992661403	26.4758359574557	30.3900596971498	33.5316470624958	30.3240568493445	27.8306604843133	34.9200251703144	38.4701351099135	35.3696148033742	31.6513724690128	30.987209037986	24.4024271174139	21.2802310552532	35.917427019184	37.133776323282	33.6142297926506	42.5454124421506	41.737596033182	42.0656705312907	43.4920277807615	41.9970258407171	48.7224357513763
GNG5	73.4608437372407	76.6477306913632	64.7945383847501	76.8442601693661	76.5997230857794	70.6440049415684	142.487571611644	121.229970528019	204.062215654839	152.273081913228	76.5892186827317	79.5122748545617	129.120748898522	116.900765076637	65.1263033090024	75.0713556459332	68.0369898654633	66.1016496142825	78.3724470389957	91.2406366849696	82.0005257097205	77.8131525674233	89.2660446734766	94.5109875658572	84.0528045155369	87.1476128929419	166.37612745668	74.4671966052913	71.7489939367266	87.8223396908984	86.6599885508236	84.8693352824287	113.110561458599	85.0116007656807	145.058404022234
CTBS	10.8469125462266	10.6041763335138	11.4126743745867	16.2159541144804	12.1236971790442	12.7423298632922	14.8753979405498	20.9088812675396	12.5401361575599	14.6301588504866	11.0568942464507	15.6897130983918	20.746674241623	14.0505727255574	11.6429881017727	13.5569039541189	12.6580446261327	20.5556353741604	26.6324715789221	21.3071340022258	10.1814779134002	8.36009077170663	10.6422005982768	13.4277905831273	14.4606975510601	20.2668867192888	2.47706393235752	11.9786375236394	14.1411587403565	13.2437081531986	17.2649493631235	16.8816177790048	14.0019298071157	15.0782273392883	14.1385162066583
SSX2IP	24.007147673402	22.8826962986351	15.3396160948746	31.7461589256122	24.5980798136806	24.494323208712	8.90181294080146	10.5929100461376	9.88010727565329	6.86721741961616	26.4286740524919	31.7783172077596	57.0533541644632	37.6555349044937	24.721413092805	24.1199916183698	23.9164016253373	27.3276085440733	29.3556281820839	25.6370925202219	18.3510470175657	14.1478459213497	15.2293560285685	14.9771510350266	25.3062207143552	20.2668867192888	8.66972376325132	20.9626156663689	28.0504952062808	19.8655622297979	17.0973284955203	21.401832375569	34.4181514811782	30.711481451802	36.6631131045207
MCOLN2	5.29493835194947	4.74397362288777	4.66324329284186	5.84903817562104	4.50881300047099	4.88566015483744	5.03655205861135	6.64653179365496	6.65007220476664	5.67291873794379	4.85424625453933	7.18003819756911	8.59895050804111	6.74427490826753	6.27339084935696	5.42276158164754	5.3553265725946	8.2701973225485	9.04087992249707	6.85317175510185	3.47511521595098	3.85850343309537	3.94495367005087	2.06581393586573	0.903793596941257	4.05337734385776	5.77981584216755	4.99109896818306	4.05688980256128	5.62857596510942	3.18479648445967	4.33571604160234	5.71028422301365	7.40035697633782	6.58411293937517
MCOLN3	8.17373978601909	10.7902145148036	7.11758186802179	9.84251941276921	7.56478625634577	6.14008641080921	9.13607117608571	13.1545941749421	8.55009283469996	5.67291873794379	8.36009077170663	8.24374756017195	9.82737200918984	10.1164123624013	6.64554115397983	6.94791327648592	8.15470182645087	11.3865035600305	14.6505825250103	12.4914630627084	7.01119736551513	6.43083905515895	7.24770557986089	5.42276158164754	9.94172956635383	3.04003300789332	0.825687977452507	5.39038688563771	7.65013505625841	3.8075660940446	3.18479648445967	5.25820881641134	7.58763794016883	6.19779896768292	7.48509681528967
WDR63	0.873921863913991	0.558114543869149	0.613584643794982	0.363043748831651	0.601175066729466	0.792269214297963	1.22985573524231	2.63091883498842	0.380004125986665	0	1.61808208484644	1.06370936260283	2.72982555810829	0	0.478478963086548	0.508383898279457	0.608559837794841	0.119857932210848	0.381241924442648	0.342658587755093	11.4008165856637	7.71700686619074	7.15596247125506	11.3619766472615	10.8455231632951	18.2401980473599	0.412843988726253	0.399287917454645	0.463644548864146	0.413865879787457	0.502862602809421	0.461246387404504	0.469338429288793	0.462522311021114	0.97029032790792
SYDE2	3.23865161332832	3.90680180708405	2.45433857517993	3.02536457359709	2.30450442246295	2.90498711909253	0.995597499958058	1.59239824222983	0.570006188979998	0.895724011254282	4.04520521211611	3.32409175813385	4.64070344878409	2.24809163608918	2.49872347389642	2.3724581919708	2.06910344850246	5.21382005117188	4.13919803680589	4.20535539517614	3.29221441511145	0	2.29357771514585	3.0987209037986	4.51896798470629	6.08006601578664	0	3.59359125709181	1.85457819545658	2.8970611585122	1.50858780842826	1.75273627213711	2.50313828954023	2.49762047951401	2.84156453173034
C1orf52	9.6131405030539	10.0460617896447	8.34475115561176	11.2543562137812	9.56870314544399	9.83734274419971	8.02334455848552	11.4929612265284	12.5401361575599	9.55438945337901	9.43881216160426	11.7008029886311	21.9750957427717	10.6784352714236	12.2277957233229	11.5798554608099	11.6234929018815	14.2031649669855	14.105951204378	15.3261841068641	19.8142534242819	18.0063493544451	18.0733923953493	39.5086915234321	38.8631246684741	31.4136744148976	6.60550381962005	13.5757891934579	13.2138696426282	15.8924497838383	14.5830154814732	16.6048699465621	14.5494913079526	16.3732898101474	15.8018710545004
BCL10	8.99625448146755	9.76700451771011	9.08105272816574	10.9316506592642	8.71703846757725	9.96938761324937	10.7173142642544	13.2930635873099	11.5901258425933	11.3458374758876	18.3382636282597	13.6952580435115	18.9722876288526	22.4809163608918	11.9619740771637	11.7493167602363	12.1103407721173	17.0797553400458	20.4781376557765	20.3726105810755	27.0693185242497	27.6526079371835	25.7798135182394	89.8629062101593	62.3617581889468	58.7739714859375	14.4495396054189	12.5775693998213	13.7934253287083	35.4269193098063	31.5127231093904	35.331473275185	22.4500215343139	23.8661512486895	20.3067904340729
DDAH1	12.9546064533133	11.813424511897	13.2534283059716	14.2797207873783	11.3722283456324	12.5442625597177	4.68516470568498	8.03122591733308	5.70006188979997	2.98574670418094	12.6749763312972	13.16340336221	19.5182527404743	11.2404581804459	12.0683027356274	14.3477233514425	13.327460447707	18.9375532893139	24.998577617025	20.9021738530606	52.8583314426228	63.6653066460736	55.7798100323471	27.6302613922042	30.7289822960028	32.4270187508621	10.3210997181563	13.5757891934579	20.2844490128064	14.9819448483059	14.2477737462669	16.8816177790048	22.2153523196695	19.1484236762741	25.6433872375665
CYR61	63.6420745603247	66.1365734484942	72.0348371815309	62.0401428558977	75.0967854189557	78.962831691697	122.634186171304	119.429868167238	88.3509592918996	107.188306680096	39.6430110787379	31.3794261967835	44.2231740413543	51.7061076300511	36.7365514992005	39.4279956665624	39.6781014242236	164.145438162756	104.351361033159	135.661649970312	123.579974433906	129.259865008695	137.247690474328	83.9236911445453	81.3414237247132	82.0808912131197	20.6421994363127	43.7220269612836	33.7301409298666	74.3303120098273	65.2045174976216	74.1684190946442	42.9444662799246	50.3224274390972	38.67300021233
ZNHIT6	25.2923268850402	25.4872308366911	17.9166715988135	34.7311853048946	27.7041509917829	27.3332878932797	21.4346285285088	29.5632195405278	20.9002269292666	22.094525610939	36.406846909045	49.0635943500556	56.7803716086524	44.3998098127613	28.5492447974974	28.5259854034584	36.2093103487931	44.2875059519083	35.8367408976089	41.5862922411862	47.6761420855029	39.2281182364696	41.1926557640195	48.2884007508615	38.8631246684741	47.6271837903287	11.9724756730613	30.7451696440077	35.4688079881072	35.2613729578913	35.8708656670721	40.0361864267109	42.8662432083765	46.0672221777029	46.1580970276196
ODF2L	12.5947562740546	11.7204054212521	11.4126743745867	17.8294818870655	12.3741867901815	13.3365317740157	17.1008511757502	19.7318912624132	20.1402186772932	12.838710827978	12.4052959838227	16.6204587906692	36.9891363123673	19.108778906758	10.9518518217588	10.9584973629127	15.213995944871	18.7577663909977	22.7655892024324	25.3255847131718	13.6565931293512	12.8616781103179	11.3761454671234	15.7518312609762	13.5569039541189	10.1334433596444	4.12843988726253	10.1818418950934	13.4456919170602	12.1676568657512	15.7563615546952	17.1583656114475	20.1815524594181	17.853361205415	20.7919355980269
SH3GLB1	50.5332466016149	41.5795335182516	47.0005837146956	60.9106734150881	47.7934178049925	50.1110278043462	53.0594902918824	68.1961855911473	79.6108643942063	66.8807261736531	59.3296764443696	66.6147988330024	79.8473975746674	66.3187032646308	46.9441027117135	50.8948769277546	51.6058742450025	64.183922698909	78.6992258313751	70.525367516139	59.9914626753643	55.3052158743669	62.7522862863905	70.4959005614181	81.3414237247132	81.0675468771552	31.3761431431953	58.2960359483782	58.1873908824503	75.6546828251471	62.1873418807651	80.5336192408264	79.9439791221911	71.41344482166	89.9597746874629
HS2ST1	39.275076707664	33.1147962695695	28.5930444008462	52.2782998317577	35.3190351703561	36.3783614231815	33.2646694103633	51.7875602255616	34.2003713387998	32.2460644051542	32.9010023918777	43.7450475370415	40.8108920937189	35.4074432684046	40.0859042408064	40.7836860619742	40.5300851971364	52.9172770710893	64.1575695704913	52.6759701721692	34.6292182922834	47.5882090081762	34.4036657271878	39.5086915234321	39.7669182654153	62.8273488297953	11.9724756730613	34.9376927772814	46.9440105724948	37.1651560049136	35.0327613290564	38.4679487095356	42.3969047790877	36.3542536462595	46.5046292875867
LMO4	24.3669978526607	21.7664672108968	23.9298011080043	22.1860068730453	21.9929878578529	21.787403393194	20.0290791168033	24.7860248138383	22.2302413702199	15.2273081913228	28.8557971797616	30.1827531638554	23.8859736334475	21.9188934518695	29.8783530282933	28.4130112038408	28.1154645061217	34.6988713750404	28.7565337293883	31.4622885120585	21.6432614326771	21.2217688820245	26.1467859526627	24.0150870044391	24.4024271174139	28.3736414070043	15.6880715715976	22.7594112949148	23.9936054037196	20.9416135172453	22.628817126424	24.169310699996	16.4268450251078	17.9458656676192	21.5543065699545
PKN2	49.1966602215111	41.6725526088965	38.0422479152889	58.8937636993567	41.581275448788	43.3107170482887	11.6543472053914	19.0395442005741	12.1601320315733	10.7486881350514	60.1387174867929	63.6895980858446	103.733371208115	82.055344717255	47.9010606378866	59.31145479927	58.5434563958637	66.161578580388	83.4375183208766	68.7497730159536	55.0531410526971	61.09297102401	49.9999941901796	81.3414237247132	79.5338365308307	65.8673818376886	2.47706393235752	51.3084973929219	60.6215247639871	65.2252626545032	59.5054079991149	65.7737348438823	80.9608790523168	69.6558600397797	87.9498875796536
GTF2B	20.6656817231426	20.0921235792894	21.3527456040654	25.2113714466424	23.2955338357668	21.4572912205698	29.22371485171	30.117097189999	33.8203672128132	29.8574670418094	18.6079439757341	23.9334606585637	27.1617643031775	13.4885498165351	22.6480042527633	21.6345592267814	24.0381135928962	20.3159195097387	20.4236745237133	24.6091167569566	29.2031612007109	19.9356010709927	24.0366944547285	41.8327322012811	40.6707118623566	41.547117774542	12.3853196617876	22.3601233774601	20.1685378755903	38.572299996191	32.6860691826124	38.8369458194592	33.0883592648599	28.0288520478795	35.900742132593
RBMXL1	7.81388960676039	6.88341270771951	8.22203422685276	9.31812288667904	8.16596132307524	7.39451266678099	5.32937485271666	8.2389300358848	7.98008664571997	6.27006807877997	8.89945146665545	8.50967490082265	15.6964969591227	8.43034363533442	7.49617042168925	9.43334566807437	9.06754158314313	10.1279952718166	9.6944375072559	10.0305513870127	9.93761017894754	7.07392296067484	11.8348610101526	21.432819584607	13.5569039541189	22.2935753912177	3.71559589853628	7.58647043163826	9.38880211449896	12.0848836897937	11.7334607322198	10.5164176328227	12.5156914477012	12.858120246387	12.3365484548293
GBP3	6.11745304739793	6.51133634514007	4.66324329284186	10.9719888535788	9.71899691212636	8.84700622632725	8.84324838198039	11.9776041698157	28.5003094489999	21.4973762701028	2.15744277979526	2.79223707683243	5.18666856040575	2.81011454511147	5.10377560625651	5.931145479927	6.93758215086119	18.098547763838	14.9773613173897	16.0738028437843	5.79185869325163	3.85850343309537	5.59632962495588	5.68098832363076	8.13414237247132	12.1601320315733	2.47706393235752	5.59003084436503	6.49102368409804	74.1647656579123	79.6199121114917	75.3676597018959	66.4113877443643	59.2953602729068	71.6628713611992
GBP1	2.93020860253515	2.60453453805603	2.08618778890294	5.16328887227237	5.81135897838483	4.62157041673812	3.45530897044267	4.36178648958607	36.4803960947198	28.9617430305551	0.269680347474407	0.66481835162677	0.409473833716243	0	1.75442286465068	2.48543239158846	2.79937525385627	7.49112076317799	7.57037535678972	8.41071079035227	8.84020537391038	9.00317467722253	8.89908153476591	7.74680225949649	6.3265551785888	4.05337734385776	1.23853196617876	3.59359125709181	1.97048933267262	156.772395263489	159.239824222983	145.3848613099	129.537406483707	105.917609223835	131.543645883517
GBP2	6.32308172126005	4.55793544159805	3.5587909340109	7.26087497663302	6.26224027843193	6.99837805963201	33.850314998574	34.4096489734012	62.3206766618131	49.5633952894036	3.5058445171673	2.39334606585637	0.955438945337901	0	5.21010426472019	4.7449163839416	5.90303042660996	15.3418153229885	16.0666239586544	17.2263817298696	33.1660118855672	26.3664401261517	28.1651343419911	24.2733137464223	18.0758719388252	26.3469527350754	9.90825572943008	4.3921670920011	6.37511254688201	48.50508111109	52.2977106921798	41.788922698848	19.2428756008405	14.1531827172461	21.7622259259348
GBP4	0.205628673862115	0.186038181289716	0.122716928758996	0.0806763886292558	0.150293766682366	0.264089738099321	1.34698485288443	0.900051180390776	8.1700887087133	9.25581478296091	0.539360694948815	0.797782021952124	0.955438945337901	0.562022909022294	0.265821646159193	0.225948399235314	0.304279918897421	1.61808208484644	1.90620962221324	2.02480074582555	0	0	0	0	0	0	0	0.199643958727323	0.347733411648109	38.3239804683185	35.8708656670721	32.8407427832007	58.0415190887141	55.5951817847379	63.4847100259753
GBP5	0.0514071684655289	0.0930190906448582	0.245433857517993	0.121014582943884	0.100195844454911	0	0.0585645588210622	0.276938824735623	2.85003094489999	4.18004538585332	0	0	0.409473833716243	0	0	0.0564870998088286	0.0608559837794841	0.239715864421696	0.163389396189706	0.124603122820034	0.0609669336131751	0	0	0.258226741983216	0	0	0	0	0	13.4092545051136	16.0916032899015	13.2838959572497	8.05697636945762	7.49286143854204	7.13856455532255
GBP1P1	0	0	0	0	0.0500979222274555	0	0	0.207704118551718	1.71001856693999	2.09002269292666	0	0	0.136491277905414	0	0	0	0	0.239715864421696	0.0544631320632354	0.0623015614100168	0	0	0	0	0	0	0	0	0	0.662185407659931	1.00572520561884	0.553495664885404	1.64268450251078	1.11005354645067	2.07919355980269
LRRC8B	13.5714924748996	13.2087108715699	12.2716928758996	16.6193360576267	15.3299642016014	11.1577914346963	5.91502044092728	8.65433827298823	5.89006395279331	4.47862005627141	18.3382636282597	18.0830591642481	21.2926393532446	19.6708018157803	14.9391765141467	17.5110009407369	17.4048113609325	23.5520836794316	24.1271675040133	20.4037613617805	27.3741531923156	34.0834469923424	24.1284375633344	25.5644474563384	19.8834591327077	32.4270187508621	2.47706393235752	17.967956285459	19.4730710522941	14.2369862646885	9.88963118858529	14.2063887320587	20.4944447456106	18.685901365253	22.1087581859019
LRRC8C	29.3020860253515	25.8593071992706	23.6843672504863	36.2236984945359	25.8004299471396	27.0691981551804	6.73492426442215	8.58510356680432	8.55009283469996	5.0757693971076	21.5744277979526	24.5982790101905	36.5796624786511	24.729007996981	29.7720243698297	31.5198016933264	29.6368641006088	71.3753986315598	73.6341545494942	61.8031489187367	7.07216429912831	11.5755102992861	4.95412786471504	11.6202033892447	9.03793596941258	14.1868207035022	8.66972376325132	26.5526465107339	25.500450187528	34.5164143742739	31.3451022417873	31.8260007309108	47.7942967159088	40.9794767564707	46.9204679995473
LRRC8D	74.5918014434824	67.8109170801016	60.6221628069442	81.4024761269191	67.7323908515198	63.3155147093122	50.7754724978609	64.734450281952	49.7805405042531	52.8477166640026	89.8035557089777	88.5538044366858	122.569167559062	105.660306896191	66.8275618444212	71.173745759124	64.2639188711352	106.134198972706	84.9624860186472	99.7136490367319	59.2598594720062	66.8807261736531	55.6880669237413	53.4529355905258	58.7465838011817	66.8807261736531	35.0917390417315	79.0590076560197	68.2716598202455	58.4378622259889	53.9739193682112	49.5378620072437	78.4577407627766	64.1055923075264	91.3459037273313
GEMIN8P4	2.26191541248327	2.32547726612146	2.69977243269792	2.94468818496784	2.15421065578058	2.64089738099321	4.39234191157967	4.15408237103435	2.66002888190666	5.0757693971076	2.42712312726967	3.59001909878456	1.63789533486497	1.12404581804459	2.6050521323601	3.33273888872089	3.22536714031266	1.37836622042475	2.06959901840294	2.18055464935059	2.62157814536653	1.28616781103179	2.93577947538669	4.13162787173146	3.61517438776503	2.02668867192888	4.54128387598879	3.99287917454645	2.66595615596884	2.81428798255471	3.52003821966595	2.58297976946522	1.79913064560704	1.94259370628868	1.10890323189477
ZNF326	38.6581906860777	40.0912280679339	35.587909340109	53.6901366327697	46.9918510493532	48.9226239828992	41.3465785276699	46.1795490246652	54.7205941420798	28.0660190193008	66.0716851312298	93.2075328980731	89.5382783059518	51.7061076300511	44.498543567049	41.7439667587243	60.3691359092483	39.0736859007364	35.1831833128501	40.3402610129859	40.1162423174692	40.5142860475014	31.9266017948303	45.9643600730125	39.7669182654153	47.6271837903287	10.3210997181563	53.5045809389224	61.7806361361475	59.1000476336489	59.5054079991149	63.190755074417	57.1028422301365	61.885485214625	62.9302584100279
ZNF644	23.4416688202812	23.9059062957286	22.5799148916553	32.5932610062193	23.2454359135393	22.4476277384423	13.3527194112022	17.1009724274247	12.9201402835466	10.1515387942152	28.5861168322872	36.2990819988216	67.9726563968964	43.837786903739	22.9669902281543	24.5154013170316	27.9328965547832	32.2417837647181	37.3072454633162	35.4184376615946	47.4322743510502	45.6589572916285	40.5504540037787	80.8249702407467	69.5921069644768	72.9607921894397	0.825687977452507	30.944813602735	32.9187629693544	30.5433019283143	27.8250640221213	34.408980500376	46.9338429288793	41.4419990674918	58.0095003184949
CDC7	16.7587369197624	15.9062645002708	14.4805975935616	24.2432547830914	19.137406290888	17.0337881074062	9.19463573490677	13.7777065305973	8.1700887087133	6.86721741961616	19.6866653656317	29.2520074715779	35.6242235333132	18.5467559977357	18.9265012065346	21.6345592267814	21.117026371481	14.6226677297234	14.2693406005677	16.0738028437843	7.49893283442053	9.00317467722253	6.60550381962005	8.77970922742936	6.3265551785888	4.05337734385776	5.77981584216755	24.156919006006	20.9799158361026	8.52563712362161	9.55438945337901	8.57918280572377	20.8073370318032	19.7034504494994	26.1978388535138
TGFBR3	11.0525412200887	11.2553099680278	11.7808251608637	14.4410735646368	13.4262431569581	12.9403971668667	10.2487977936859	15.1624006542754	10.6401155276266	7.16579209003426	20.7653867555294	18.2160228345735	28.5266770822316	24.729007996981	11.4303307848453	11.1279586623392	10.8323651127482	11.8060063227685	12.254204714228	11.4323365187381	18.2900800839525	9.00317467722253	16.9724750920793	22.2074998105566	17.1720783418839	30.4003300789332	4.54128387598879	12.976857317276	15.763914661381	15.5613570800084	16.0916032899015	15.8668757267149	19.8686601732256	15.7257585747179	19.6830323661321
BTBD8	0.822514695448462	0.837171815803724	1.10445235883097	1.25048402375346	0.500979222274555	0.792269214297963	0	0	0	0.298574670418094	1.34840173737204	1.32963670325354	1.9108778906758	0.562022909022294	0.531643292318387	0.451896798470629	0.851983772912778	1.43829518653017	2.06959901840294	0.903372640445244	0.731603203358101	0.643083905515895	0.366972434423336	0	0	2.02668867192888	0	0.998219793636613	1.50684478380847	0.248319527872474	0.502862602809421	0.830243497328107	0.312892286192529	0.555026773225337	0.623758067940806
KIAA1107	3.64990896105255	2.97661090063546	2.69977243269792	4.71956873481146	3.7072462448317	3.43316659529117	3.45530897044267	4.7079600205056	5.13005570081998	2.38859736334475	7.01168903433459	7.31300186789447	11.192284788244	7.30629781728983	3.77466737546055	4.51896798470629	5.29447058881512	10.9070718311871	11.1649420729633	9.2517818693875	2.1948096100743	1.92925171654768	2.29357771514585	1.5493604518993	0.903793596941257	0	0.412843988726253	3.79323521581913	5.21600117472164	3.72479291808711	2.68193388165025	4.15121748664053	6.25784572385058	4.44021418580269	7.69301617126994
GLMN	8.99625448146755	8.4647372486821	2.69977243269792	12.787207597737	6.46263196734176	6.33815371438371	6.14927867621153	8.03122591733308	4.18004538585332	4.7771947266895	9.97817285655308	9.83931160407619	15.6964969591227	16.2986643616465	7.9746493847758	8.75550047036843	9.00668559936365	9.2889897463407	9.96675316757207	9.34523421150252	6.70636269744926	7.07392296067484	6.69724692822589	11.3619766472615	4.51896798470629	10.1334433596444	8.66972376325132	10.5811298125481	11.0115580355235	7.28403948425924	8.54866424776016	7.28769292099116	12.2027991615086	11.3780488511194	12.4751613588161
RPAP2	11.4637985678129	11.9994626931867	9.44920351444272	16.9420416121437	11.4724241900873	11.2238138692211	9.31176485254889	10.315971221402	9.50010314966663	7.16579209003426	13.7536977211948	18.8808411862003	24.1589561892583	15.174618543602	13.1315893202642	11.9752651594717	12.7189006099122	22.8928650522719	25.2708932773412	22.5531652304261	15.4246342041333	16.7201815434133	11.6513747929409	22.723953294523	11.7493167602363	26.3469527350754	10.7339437068826	7.9857583490929	10.7797357610914	8.52563712362161	5.53148863090364	10.4241683553418	13.9237067355675	13.8756693306334	17.6731452583228
EVI5	11.0525412200887	9.58096633642039	10.6763728020327	12.8678839863663	9.51860522321654	10.1674549168239	6.55923058795897	10.0390323966663	4.56004951183998	8.06151610128854	15.6414601535156	14.0941490544875	19.5182527404743	11.8024810894682	12.2277957233229	12.8790587564129	13.0231805288096	18.2783346621543	18.6263911656265	15.2327317647491	12.4372544570877	10.9324263937702	10.5504574896709	14.2024708090769	9.94172956635383	22.2935753912177	1.23853196617876	11.5793496061847	13.6775141914923	17.8790060068181	11.3982189970136	17.9886091087756	14.4712682364045	13.5981559440207	17.049387190382
RPL5	735.636580741718	743.222534252417	738.51047727164	844.762465336937	739.395234155015	718.984311975402	1190.50035171455	1244.42460894952	1064.77156101464	1131.59800088458	742.699676944518	807.754297226525	1013.03826461399	791.328255903391	649.933924859228	634.971488951042	680.187330703294	1022.0285879619	1049.34116546236	1067.288048515	884.81310752801	892.600460856062	862.476964003446	750.66513894521	684.171752884532	821.822256467161	1445.77964851934	616.101256632517	618.270005910339	536.204633852629	538.56584760889	518.994435107548	582.527213818941	551.511603661576	635.470858327694
FAM69A	19.8945741961597	19.2549517634856	15.0941822373566	29.80992559851	21.1413231799862	20.4009322681726	16.2809473522553	24.0244430458153	12.7301382205533	19.4073535771761	23.4621902302734	26.3268067244201	34.8052758658807	33.7213745413377	22.9669902281543	26.2100143112965	24.9509533495885	25.3499526625943	28.0485130125662	26.9142745291273	39.8114076494033	40.5142860475014	42.1100868500778	36.4099706196335	30.7289822960028	34.453707422791	14.4495396054189	24.156919006006	24.6890722270158	31.9504459195917	28.1603057573276	29.3352702389264	29.8812133313865	24.8837003329359	36.5938066525273
MTF2	19.4833168484354	16.7434363160745	18.6529731713675	25.4937388068448	21.5922044800333	19.3445733157753	14.8753979405498	15.0931659480915	14.0601526615066	7.46436676045235	21.5744277979526	24.0664243288891	26.2063253578396	28.1011454511147	18.129036268057	20.4483301307959	19.7781947283323	16.959897407835	18.5174649015	18.2543574931349	29.3250950679372	34.7265308978583	27.7981619075677	45.1896798470629	36.1517438776503	53.7072498061153	3.71559589853628	19.9643958727323	20.6321824244545	16.0579961357533	18.6059163039486	18.4498554961802	26.8305135410094	24.9762047951401	28.6928711252771
TMED5	48.8882172107179	46.2304880504945	38.6558325590839	67.0824171452262	49.1961596273613	51.2994316257931	27.4082135282571	44.6563854886193	32.1103486458732	19.108778906758	47.1940608080213	61.2962520199882	117.109516442846	98.3540090789015	47.3694173455683	49.8216220313868	55.683225158228	53.6364246643544	81.9670137551692	69.4350901914637	82.4882611786259	128.616781103179	83.1192563968857	99.1590689215551	103.936263648245	131.734763675377	12.3853196617876	56.0999524023776	70.010326878486	111.578241190698	132.252864538878	145.292612032419	101.298877654831	94.7245692971241	112.345758681338
CCDC18	14.5996358442102	14.1389017780184	8.71290194188875	22.2666832616746	17.9851540796565	15.3172048097606	10.1316686760438	16.6855641903213	7.41008045673997	4.7771947266895	15.3717798060412	19.4126958675017	32.2119415856778	15.7366414526242	11.4834951140772	12.3706748581335	15.7616997988864	8.80955801749731	9.04087992249707	10.3109084133578	3.47511521595098	3.85850343309537	3.02752258399252	4.64808135569789	0	1.01334433596444	4.95412786471504	14.5740089870945	12.634313956548	9.68446158702649	8.38104338015702	8.85593063816647	13.1414760200862	14.523200566063	16.5642420264281
DR1	31.8724444486279	34.8821589918218	31.9064014773391	34.8521998878385	34.4172725702619	36.9725633339049	12.0642991171388	10.4544406337698	14.2501547244999	12.2415614871419	50.4302249777142	41.4846651415104	50.9112466587196	41.5896952676498	31.8985975391032	34.0617211847236	33.4707910787163	29.4251223577631	39.104528821403	36.1972071792198	44.5058615376178	46.3020411971444	42.568802393107	83.1490109185957	75.9186621430656	88.1609572289063	11.1467876956088	34.9376927772814	39.0620532418043	33.688682614699	35.7032447994689	44.1874039133515	43.0226893514727	40.2394410588369	46.0194841236328
FNBP1L	45.392529755062	41.9516098808311	39.0239833453609	59.4181602254469	47.3926344271729	43.9709413935369	26.7640033812254	42.0947013598148	21.4702331182466	11.3458374758876	61.4871192241649	63.6895980858446	79.0284499072349	41.0276723586275	53.3238222195342	58.8595580007994	63.5336470657814	58.6105288511046	79.6795622085134	68.1890589632634	50.2977202308694	51.4467124412716	43.8532059135887	43.8985461371468	41.5745054592978	81.0675468771552	8.25687977452507	61.0910513705607	63.9829477432521	42.8765051459805	41.737596033182	43.4494096935043	59.9970958774174	50.0449140524845	71.454952005219
BCAR3	52.589533340236	62.4158098226999	64.5491045272321	47.4377165140024	53.6047767833773	54.7325982210843	15.7538663228657	17.654850076896	23.9402599371599	24.7816976447018	51.5089463676118	49.595449031357	46.6800170436517	66.8807261736531	55.8757100226624	53.6627448183872	56.2917849960228	79.2860221574758	74.1787858701266	78.8426259643763	32.6782764166618	35.3696148033742	33.9449501841586	34.3441566837678	30.7289822960028	20.2668867192888	11.9724756730613	53.3049369801951	47.4076551213589	81.2832587902566	85.4866424776016	82.4708540679253	80.7262098376725	91.0243908089552	73.3262262090414
DNTTIP2	76.3396451713104	68.2760125333259	65.1626891710271	101.853940644435	85.1664677866743	79.5570336024205	71.8001491146223	93.8130268791924	91.3909922997929	62.4021061173816	75.2408169453597	89.7504774696139	120.794780946292	104.536261078147	62.3617581889468	66.2593680757559	63.4119350982225	61.7268350885866	56.8595098740177	64.7001715243025	123.762875234745	104.179592693575	99.54127283733	154.677818447947	120.204548393187	141.868207035022	93.3027414521333	68.078589926017	70.010326878486	121.676568657512	93.1972023873461	121.215550609904	92.3814474983441	88.2492569428285	111.028936093463
GCLM	170.414763463228	157.76037773368	187.14331635747	178.294818870655	165.824122572878	170.535948377637	86.9098052904563	101.428844559422	66.6907241106597	62.1035314469636	238.397427167376	254.625428673053	264.110622746977	215.254774155539	124.61718771943	123.537287281908	121.346831656291	135.499392364363	107.346833296637	107.906304362149	114.130099723864	142.764627024529	116.605491038015	108.455231632951	125.627309974835	132.748108011342	35.5045830304578	148.535105293128	143.034343324589	103.963109002609	101.075383164694	108.946396704944	108.651846380356	118.96073839463	123.365484548293
ARHGAP29	84.7704207996571	74.5082916065314	67.617027746207	95.8435496915559	76.7500168524618	70.4459376379939	25.4755830871621	29.7709236590795	27.3602970710399	21.1988015996847	97.3546054382611	94.1382785903506	144.680754579739	114.652673440548	66.0300969059436	75.2973040451685	73.0271805353809	93.1895422939341	97.9247114496972	99.5267443525019	110.045315171781	111.25351565425	99.7247590545417	78.759156304881	98.5135020665971	96.2677119166218	8.25687977452507	69.2764536783809	74.4149500926954	42.7937319700231	35.5356239318658	42.8959140286189	101.220654583283	89.0817971026665	115.533855473036
ABCD3	55.6739634481678	45.5793544159805	46.2642821421417	73.2944990696789	57.0114354948443	52.6198803162897	26.8811324988676	34.4788836795851	19.0002062993333	17.3173308842495	64.9929637413322	64.620343778122	99.5021415930471	69.1288178097422	51.5693993548835	58.4076612023288	56.3526409798023	40.3921231550557	36.7626141426839	40.2779594515759	79.6228152988066	69.4530617957166	71.1926522781273	86.7641853063607	84.9565981124782	93.2276789087285	27.660547244659	56.6988842785596	67.1125484480851	41.6349075066182	31.1774813741841	40.9586792015199	59.762426662773	52.727543456407	66.4648874616925
F3	3.64990896105255	3.9998208977289	5.64497872291383	3.75145207126039	4.20822546710626	5.21577232746159	6.73492426442215	7.20040944312621	11.4001237795999	11.9429868167238	2.96648382221848	2.79223707683243	2.59333428020287	5.05820618120065	2.17973749850539	1.86407429369134	2.6776632862973	4.07516969516882	17.3737391281721	4.39226007940619	10.3643787142398	3.21541952757947	10.3669712724593	12.9113370991608	9.94172956635383	2.02668867192888	1.65137595490501	2.19608354600055	2.89777843040091	9.68446158702649	10.2248729237916	9.68617413549458	2.97247671882902	3.33016063935202	3.18809679169745
SLC44A3	4.31820215110442	5.30208816675692	3.68150786276989	5.44565623247477	4.00783377819644	4.81963772031261	9.78028132311739	9.55438945337901	5.32005776381331	5.97149340836188	2.96648382221848	4.65372846138739	4.36772089297326	3.37213745413377	4.99744694779284	5.64870998088286	4.74676673479976	4.67445935622306	5.01060814981765	4.17420461447113	6.70636269744926	1.92925171654768	5.87155895077338	6.97212203354684	2.71138079082377	1.01334433596444	7.01834780834631	4.99109896818306	4.86826776307353	3.31092703829966	3.18479648445967	2.85972760190792	3.83293050585848	3.05264725273935	3.67324195565141
CNN3	111.656369907129	104.646476975465	112.408706743241	122.749125299413	115.976689956559	113.822677120807	76.4853138203073	73.9426662044114	62.7006807877997	64.1935541398902	95.7365233534147	108.099463974513	169.931640992241	119.148856712726	129.667798996455	136.359858938512	144.411249508716	56.8126598679418	66.4994842492104	65.9773535332078	95.3522841710058	97.1056697329001	88.8990722390532	67.1389529156363	58.7465838011817	71.9474478534753	25.5963273010277	128.371065461668	127.849984349288	89.9744422657931	78.9494286410792	92.8027731457862	93.3201243569217	88.0642480184201	105.761645741963
LOC729970	2.77598709713856	2.79057271934575	2.82248936145692	2.90434999065321	2.60509195582768	2.97100955361736	3.22105073515842	3.80790884011482	3.61003919687332	3.88147071543522	3.5058445171673	2.92520074715779	2.8663168360137	3.37213745413377	3.34935274160584	2.88084209025026	2.86023123763575	3.11630623748204	2.777619735225	2.18055464935059	2.07287574284795	3.85850343309537	1.00917419466418	1.29113370991608	0	0	5.36697185344129	3.39394729836448	2.08640046988866	1.57269034319234	3.01717561685653	1.10699132977081	1.87735371715517	0.832540159838005	1.87127420382242
ALG14	10.3328408615713	8.65077542997181	9.44920351444272	11.819090934186	9.46850730098908	10.497567089448	10.8344433818965	13.4315329996777	9.31010108667329	11.9429868167238	7.55104972928341	9.04152958212407	15.4235144033118	8.43034363533442	11.7493167602363	9.885242466545	8.58069371290726	7.61097869538883	5.3918500742603	7.22698112356195	17.070741411689	17.3632654489292	15.8715577888093	5.93921506561398	9.94172956635383	11.1467876956088	11.5596316843351	11.3797056474574	9.15697984006688	6.45630772468433	7.71055990974446	6.73419725610576	9.93433008661279	9.43545514483072	10.9504194149608
TMEM56	33.6202881764559	29.6730899157098	36.9377955564579	33.6420540583997	27.8043468362378	27.9274898040032	16.2223827934342	16.6855641903213	7.6000825197333	8.95724011254282	28.3164364848128	27.6564434276736	47.2259821552734	39.9036265405829	25.1467277266597	30.1641112979145	28.2371764736806	25.8293843914377	34.9653307845971	29.811297134693	14.9978656688411	17.3632654489292	18.4403648297727	12.1366568732112	9.94172956635383	11.1467876956088	18.1651355039551	33.1408971487355	37.6711195952119	13.0781618012836	13.9125320110607	16.0513742816767	26.3611751117206	23.681142324281	26.9602098254415
RWDD3	5.75760286813923	5.67416452933635	2.33162164642093	7.18019858800377	4.45871507824354	3.56521146434083	7.14487617616959	9.20821592245948	3.99004332285998	3.88147071543522	7.281369381809	6.24929250529164	10.2368458429061	6.74427490826753	6.3265551785888	7.1173745759124	6.63330223196377	7.43119179707256	10.0756794316985	13.7997958523187	7.01119736551513	5.14467124412716	4.40366921308004	8.77970922742936	8.13414237247132	8.10675468771552	4.95412786471504	4.79145500945574	8.34560187955463	5.87689549298189	6.36959296891934	4.79696242900684	6.17962265230245	6.38280789209137	8.8019194031647
PTBP2	11.2067627254853	10.8832336054484	8.71290194188875	15.2478374509293	10.6207595122206	10.893701696597	14.4654460288024	19.1780136129419	9.69010521265996	5.97149340836188	15.3717798060412	15.4237857577411	24.4319387450692	13.4885498165351	12.4936173694821	16.155310545325	17.100531442035	15.1620284246722	18.3540755053103	17.6624926597398	17.0097744780758	16.7201815434133	15.0458698113568	32.7947962318685	25.3062207143552	23.3069197271821	2.47706393235752	11.5793496061847	18.5457819545658	9.18782253128155	11.0629772618073	11.9001567950362	19.0082063861961	15.8182630369221	20.9998549540071
DPYD	7.71107526982933	4.65095453224291	4.04965864904688	7.18019858800377	7.41449248966341	5.94201910723472	2.1668886763793	3.87714354629873	3.04003300789332	5.37434406752569	5.66328729696256	5.58447415366487	6.00561622783823	7.86832072631212	6.11389786166145	6.15709387916232	7.48528600487655	15.3418153229885	13.7791724119986	13.7997958523187	2.74351201259288	6.43083905515895	2.47706393235752	4.13162787173146	3.61517438776503	2.02668867192888	1.65137595490501	6.188962720547	5.91146799801786	17.6306864789457	14.7506363490764	15.5901278942722	12.8285837338937	12.4881023975701	14.5543549186188
SNX7	35.2139103988873	31.6264908192518	25.1569703955943	40.0961651487401	32.7139432145284	32.0869031790675	17.6864967639608	29.2170460096083	21.0902289922599	19.108778906758	38.0249289938915	38.692428064678	42.4487874285839	41.5896952676498	34.4504853422315	33.5533372864442	36.0875983812341	39.1336148668418	38.2875818404545	34.7954220474944	22.3748646360353	22.5079366930563	18.0733923953493	19.3670056487412	27.1138079082377	20.2668867192888	28.0733912333852	40.5277236216465	35.7006302625392	33.523136262784	30.0041353009621	34.5012297778569	41.3017817774138	42.0895303029214	41.0294195801063
PALMD	1.74784372782798	2.2324581754766	1.71803700262595	2.25893888161916	1.85362312241585	1.65056086312076	2.57684058812674	3.25403119064357	2.85003094489999	2.68717203376285	0.269680347474407	0	0.136491277905414	0	3.45568140006951	3.1632775892944	2.79937525385627	2.69680347474407	3.21332479173089	3.48888743896094	4.99928855628036	5.78775514964305	5.41284340774421	8.52148248544614	7.23034877553006	13.1734763675377	1.65137595490501	3.39394729836448	2.43413388153677	1.07605128744739	1.50858780842826	2.02948410457982	2.34669214644397	1.85008924408446	2.91087098372376
FRRS1	2.57035842327644	2.97661090063546	3.19064014773391	3.99348123714816	3.35656078923952	4.02736850601465	1.63980764698974	2.14627589170108	1.14001237796	1.79144802250856	2.42712312726967	1.99445505488031	2.18386044648663	3.37213745413377	3.13669542467848	3.33273888872089	3.4687910754306	6.5322573054912	6.42664958346178	6.75971941298682	4.1457514856959	5.14467124412716	4.0366967786567	9.29616271139579	8.13414237247132	8.10675468771552	0	3.59359125709181	4.05688980256128	7.20126630830175	4.69338429288793	7.10319436602936	6.41429186694684	5.55026773225337	6.30688713140148
AGL	21.8480465978498	18.4177799476819	16.9349361687415	21.9036395128429	17.383979012927	18.6183265360021	10.7173142642544	12.1853082883674	7.0300763307533	7.16579209003426	24.2712312726967	28.188298108975	30.9835200845291	28.1011454511147	20.3087737665624	23.2726851212374	21.2995943228194	28.4063299339709	31.8609322569927	23.1450300638212	22.618732370488	28.2956918426994	19.9999976760718	21.9492730685734	30.7289822960028	30.4003300789332	3.30275190981003	20.9626156663689	26.5436504224724	20.2794281095854	13.5772902758544	18.5421047736611	29.0989826159052	23.2186200132599	32.2968066289351
SLC35A3	16.1418508981761	17.8596654038128	10.6763728020327	21.9036395128429	14.5784953681895	13.2705093394909	11.5372180877493	16.200921247034	6.08006601578664	5.67291873794379	19.1473046706829	19.146768526851	22.5210608543934	23.6049621789364	13.8227256002781	13.839339453163	16.8571075069171	22.7130781539557	30.3904276912853	23.3007839673463	16.4001051419441	16.0770976378974	14.4954111597218	18.3340986808084	13.5569039541189	27.3602970710399	2.47706393235752	20.3636837901869	18.6616930917819	18.1273255346906	19.6116415095674	17.5273627213711	18.2259756707148	21.183521844767	21.138467857994
SASS6	13.2630494641064	12.7436154183456	9.81735430071971	19.4833478539653	14.5784953681895	12.0160830835191	4.04095455865329	5.67724590708028	2.66002888190666	2.38859736334475	21.5744277979526	19.9445505488031	43.1312438181109	16.2986643616465	14.4606975510601	14.4606975510601	17.343955377153	11.5662904583468	14.3238037326309	14.952374738404	3.96285068485638	5.78775514964305	2.75229325817502	8.77970922742936	5.42276158164754	10.1334433596444	0.825687977452507	18.3672442029137	19.7048933267262	12.0848836897937	11.901081599823	15.3133800618295	29.0989826159052	22.9411066266472	28.9007904812573
TRMT13	7.40263225903616	7.9996417954578	7.11758186802179	8.99541733216202	7.81527586748305	6.80031075605752	5.79789132328516	8.10046062351698	5.70006188979997	2.09002269292666	9.16913181412985	11.5678393183058	18.5628137951364	15.174618543602	10.3670442002085	9.15091016903023	12.8406125774712	16.7201815434133	19.3344118824486	18.9708254493501	12.1324197890218	23.1510205985722	13.7614662908751	23.2404067784895	25.3062207143552	24.3202640631466	2.47706393235752	10.7807737712754	10.6638246238754	12.3332032176662	11.2305981294104	14.5753858419823	16.4268450251078	17.853361205415	16.6335484784215
DBT	14.4968215072791	16.1853217722053	16.1986345961875	19.5640242425945	13.8771244570052	14.392890726413	9.19463573490677	11.4237265203445	10.0701093386466	5.97149340836188	22.9228295353246	21.8060419333581	26.4793079136504	19.108778906758	15.5239841356969	16.7201815434133	16.3094036529017	24.1513733404858	24.7262619567089	20.3414598003705	21.7042283662903	21.8648527875404	21.9266029567944	13.9442440670937	12.6531103571776	22.2935753912177	6.60550381962005	17.967956285459	18.7776042289979	17.6306864789457	18.4382954363455	20.5715888782409	21.3548985326401	19.9809638361121	21.0691614060005
RTCA	30.9985225847139	30.6032808221584	28.2248936145692	32.5932610062193	28.9065011252418	29.9741852742729	30.9220870575208	35.309700153792	41.0404456065598	30.7531910530637	37.4855682989426	44.1439385480175	53.9140547726387	48.8959930849396	25.2530563851234	26.7748853093848	28.0546085223422	52.6176322405622	48.4177244042163	47.7852976014829	35.2388876284152	36.655782614406	30.3669689485311	25.5644474563384	34.3441566837678	28.3736414070043	18.9908234814077	31.3441015201896	28.8618731667931	40.3933098672558	44.5871507824354	44.0029053583897	41.3800048489619	37.6493161171187	46.7818550955604
CDC14A	5.96323154200135	5.20906907611206	3.3133570764929	6.6558020619136	5.46067352279265	5.87599667270989	2.28401779402143	2.14627589170108	1.52001650394666	2.38859736334475	4.58456590706493	8.3767112304973	15.0140405695956	6.74427490826753	4.99744694779284	5.1403260826034	4.1990628807844	8.50991318697019	9.74890063931913	7.97459986048215	3.59704908317733	0.643083905515895	1.92660528072252	4.90630809768111	8.13414237247132	9.12009902367996	0	5.78967480309235	4.52053435142542	5.87689549298189	7.0400764393319	8.11793641831927	10.638337730546	8.60291498499272	10.5345807030003
EXTL2	17.5812516152109	14.6039972312427	14.1124468072846	22.4683742332477	15.8309434238759	17.3639002800304	13.3527194112022	16.893268308873	8.7400948976933	7.46436676045235	17.5292225858365	18.8808411862003	21.2926393532446	21.3568705428472	19.2986515111574	20.9567140290754	17.9525152149478	21.6942857301634	20.4781376557765	18.690468423005	12.5591883243141	16.7201815434133	11.3761454671234	8.77970922742936	28.9213951021202	4.05337734385776	2.47706393235752	13.5757891934579	19.8208044639422	13.5748008570286	13.2420485406481	14.0218901770969	22.9193599636027	19.2409281384783	24.8810162656388
SLC30A7	13.0574207902443	13.766825415439	8.83561887064774	15.4898666168171	11.5225221123148	7.98871457750446	10.365926911328	16.4086253655857	9.50010314966663	5.0757693971076	22.6531491878502	18.4819501752242	28.663168360137	25.8530538150255	13.1315893202642	17.5674880405457	15.7616997988864	22.6531491878502	28.919923125578	25.5747909588119	30.4834668065875	32.1541952757947	25.7798135182394	51.3871216546601	42.4782990562391	52.6939054701509	9.49541174070383	15.5722287807312	23.1822274432073	32.2815386234216	29.1660309629464	33.6709862805288	32.540797764023	26.9187985014288	33.8215485727903
DPH5	26.3718774228163	24.0919444770183	26.2614227544252	35.9816693286481	26.2012133249592	28.785781452826	40.8194974982804	43.6870996020446	30.9703362679132	29.8574670418094	30.7435596120824	34.570554284592	46.8165083215571	33.7213745413377	32.1112548560306	26.0970401116788	27.8111845872242	63.8243489022764	60.8353185146339	62.862275462707	25.7890129183731	31.5111113702788	24.1284375633344	22.9821800365063	15.3644911480014	19.2535423833244	39.2201789289941	22.9590552536421	23.9936054037196	16.0579961357533	11.7334607322198	13.1916466797688	27.22162889875	27.011302963633	29.8017743571718
COL11A1	5.91182437353582	5.1160499854672	3.80422479152889	5.88937636993567	5.41057560056519	5.34781719651125	0.468516470568498	1.10775529894249	1.90002062993333	2.09002269292666	0.269680347474407	0.132963670325354	0.272982555810829	0	6.53921249551616	5.70519708069169	7.18100608597913	5.57339384780442	10.6747738843941	8.59761547458232	0.12193386722635	0	0	0	0	0	0.412843988726253	4.19252313327377	5.67964572358579	3.55924656617213	4.35814255768165	2.39848121450342	3.28536900502155	3.42266510155624	3.11879033970403
RNPC3	8.12233261755356	7.81360361416809	7.85388344057577	10.084548578657	7.81527586748305	8.38484918465344	7.73052176438021	10.5236753399537	8.1700887087133	2.98574670418094	11.5962549413995	11.8337666589565	24.9779038566908	14.6125956345797	8.13414237247132	7.28683587533889	8.33726977778932	7.67090766149426	7.78822788504266	8.31725844823725	9.20600697558944	10.9324263937702	9.17431086058341	21.432819584607	12.6531103571776	17.2268537113955	2.47706393235752	8.18540230782022	8.22969074233859	6.45630772468433	5.53148863090364	7.01094508854846	6.72718415313937	6.75282574090826	9.98012908705289
AMY2B	0.616886021586346	0.465095453224291	0.859018501312975	1.08913124649495	1.05205636677656	0.660224345248303	3.80669632336904	3.80790884011482	3.61003919687332	2.68717203376285	0.809041042423222	0.797782021952124	1.63789533486497	0	0.531643292318387	0.903793596941257	0.791127789133294	1.31843725431933	1.96067275427647	2.27400699146561	0.670636269744926	1.28616781103179	0.642201760240839	0.774680225949649	1.80758719388251	0	1.23853196617876	1.39750771109126	1.2750225093764	0.57941223170244	0.502862602809421	0.368997109923603	0.234669214644397	0.555026773225337	0.277225807973691
VAV3	15.1137075288655	11.2553099680278	9.57192044320172	16.9823798064583	13.6266348458679	12.7423298632922	23.2501298519617	29.8401583652634	15.5801691654533	16.1230322025771	32.6313220444033	31.3794261967835	30.301063695002	27.5391225420924	22.3290182773722	20.8437398294577	23.8555456415578	5.81310971222612	5.44631320632354	5.85634677254158	14.0833616646434	17.3632654489292	15.4128422457801	17.8176451968419	12.6531103571776	29.3869857429688	8.25687977452507	25.5544267170973	27.1232061085525	5.54580278915192	5.53148863090364	5.53495664885405	12.437468376153	7.67787036295049	13.445451686724
SLC25A24	62.0484523378933	60.7414661910924	51.4183931500195	70.027105330194	56.0094770502952	64.3718736617095	9.07750661726464	13.7777065305973	8.1700887087133	7.46436676045235	60.4083978342673	57.3073419102276	78.7554673514241	61.2604970834301	52.8985075856795	56.8260224076816	62.4382393577507	64.9030702921741	73.6341545494942	65.3543379191076	61.0279005467882	69.4530617957166	52.9357736655663	53.4529355905258	46.9972670409454	64.8540375017242	1.65137595490501	60.0928315769241	63.0556586455238	61.6660160883311	56.9910949850678	66.3272305087677	69.0709721770008	63.2730521476884	74.0192907289756
FAM102B	19.3805025115044	20.7432572138034	15.2168991661156	20.0480825743701	16.9330977128799	14.8550477680868	10.7173142642544	14.1238800615168	7.98008664571997	6.27006807877997	27.2377150949152	24.4653153398651	26.6157991915558	24.729007996981	19.1923228526938	20.7872527296489	19.7173387445529	18.8776243232085	25.5432089376574	19.8118965283853	6.76732963106243	14.7909298268656	7.33944868846673	10.0708429373454	11.7493167602363	10.1334433596444	2.88990792108377	17.3690244092771	23.2981385804233	14.4025326166035	12.7391859378387	14.5753858419823	16.1921758104634	18.7784058274572	16.0790968624741
HENMT1	4.16398064570784	4.74397362288777	2.69977243269792	5.68768539836253	4.85949845606318	4.88566015483744	5.50506852917985	5.74648061326419	2.85003094489999	4.47862005627141	6.47232833938578	7.04707452724376	4.7771947266895	4.49618327217836	6.00756920319777	4.68842928413277	5.05104665369718	5.87303867833154	6.64450211171472	6.10555301818165	2.98737974704558	1.92925171654768	2.93577947538669	1.80758719388251	3.61517438776503	2.02668867192888	4.95412786471504	7.58647043163826	4.17280093977731	3.39370021425715	1.34096694082512	2.67522904694612	4.30226893514727	5.18024988343647	4.22769357159879
PRPF38B	35.1625032304217	35.9053689889153	35.097041625073	51.1084921966335	42.783625582247	46.8099060781047	55.2849435270827	60.6496026171015	81.130880898153	50.1605446302398	50.4302249777142	62.6258887232417	58.6912494993282	31.4732829052485	36.7365514992005	39.4279956665624	46.7373955426438	40.8715548838991	37.6884873877589	41.9912523903513	44.7497292720705	55.3052158743669	38.715591831662	83.9236911445453	86.7641853063607	88.1609572289063	16.5137595490501	44.1213148787383	46.1326326119825	34.2680948464014	38.5527995487223	42.2501690862525	45.3693814979167	51.062463136731	54.4055648148369
STXBP3	28.4281641614375	24.8360972021771	23.6843672504863	35.5379491911872	24.3475902025434	23.9661437325134	24.9485020577725	25.755310700413	20.7102248662732	11.6444121463057	30.7435596120824	37.2298276910991	64.1509006155448	34.28339745036	28.017601505179	27.5092176068995	29.1500162303729	39.0137569346309	40.0848651985412	40.620618039331	28.5934918645791	34.0834469923424	27.7981619075677	34.3441566837678	38.8631246684741	37.4937404306843	2.88990792108377	21.7611915012782	30.4846290878176	30.7088482802293	29.3336518305496	33.0252413381625	32.3843516209267	35.8917313352384	41.4452582920669
GPSM2	24.1613691787986	24.277982658308	23.4389333929683	26.2601644988228	23.8967089024963	21.9194482622436	5.15368117625347	7.20040944312621	3.04003300789332	1.79144802250856	35.058445171673	36.9639003504484	44.7691391529759	41.5896952676498	31.7391045514077	32.8754920887382	33.9576389489521	28.8258326967089	31.1529115401706	34.5773665825593	5.24315629073306	3.85850343309537	4.95412786471504	5.16453483966433	5.42276158164754	1.01334433596444	8.25687977452507	32.3423213138262	35.5847191253232	19.9483354057554	15.4211198194889	21.7708294854926	28.7078672581645	27.1038074258373	34.3760001887377
CLCC1	39.9947770661814	40.4633044305133	46.2642821421417	45.2594540210125	42.8838214267019	42.1223132268417	37.8327049984062	41.4023542979757	32.4903527718599	32.2460644051542	47.1940608080213	41.8835561524865	52.68563327149	41.5896952676498	40.1390685700382	45.4156282462982	42.7817565969773	37.3956748497845	34.8564045204706	39.7483961795907	40.6039777863746	37.9419504254378	34.1284364013703	18.3340986808084	32.5365694898853	20.2668867192888	34.6788950530053	48.3138380120121	47.523566258575	41.2210416268307	37.8823160783097	46.7703836828167	47.4031813581681	43.2920883115763	53.2273551309487
WDR47	13.9827498226239	13.0226726902801	14.3578806648026	12.8275457920517	13.526439001413	13.4685766430654	6.38353691149578	6.71576649983887	6.27006807877997	3.58289604501713	10.7872138989763	14.7589674061143	23.6129910776367	16.2986643616465	11.1645091386861	12.201213558707	11.440924950543	16.120891882359	17.4826653922986	15.5130887910942	11.827585120956	7.07392296067484	10.4587143810651	16.0100580029594	18.0758719388252	14.1868207035022	2.06421994363127	12.5775693998213	10.2001800750112	20.5277476374579	15.5887406870921	18.4498554961802	16.0357296673671	14.9857228770841	20.5147097900532
TAF13	5.7061956996737	5.1160499854672	5.27682793663685	8.18865344586946	5.61096728947501	5.61190693461057	4.50947102922179	5.26183766997684	5.89006395279331	2.09002269292666	5.39360694948815	8.24374756017195	12.830180123109	11.2404581804459	5.68858322780674	7.5127842745742	7.42443002109706	10.3677111362383	8.98641679043384	8.28610766753224	9.93761017894754	9.00317467722253	7.7981642314959	27.8884881341874	21.6910463265902	28.3736414070043	0	5.59003084436503	9.73653552614707	20.3622012855429	19.7792623771706	24.4460585324387	12.9068068054418	11.7480666999363	12.6830807147964
TMEM167B	10.3842480300368	10.2320999709344	8.95833579940674	11.5770617682982	10.0696823677185	9.24314083347624	13.8798004405917	17.7933194892638	10.0701093386466	6.86721741961616	11.8659352888739	13.8282217138368	16.2424620707443	18.5467559977357	13.0784249910323	11.4668812611922	11.0149330640866	35.8375217310435	36.9260035388736	35.5430407844146	14.9978656688411	16.7201815434133	11.4678885757293	22.4657265525398	28.9213951021202	23.3069197271821	9.49541174070383	8.78433418400219	10.3160912122272	13.7403472089436	11.901081599823	13.3761452347306	12.0463530184124	11.3780488511194	11.7820968388819
SCARNA2	0.257035842327644	0.0930190906448582	0.245433857517993	0.0806763886292558	0.250489611137277	0.0660224345248303	0.292822794105311	0.346173530919529	0.190002062993333	0.298574670418094	1.88776243232085	0.132963670325354	0.136491277905414	0	0.0531643292318387	0	0.304279918897421	0.119857932210848	0.108926264126471	0.0934523421150252	0.487735468905401	0	0.275229325817502	5.16453483966433	9.03793596941258	1.01334433596444	0	0.199643958727323	0.115911137216037	0	0.16762086760314	0	0.0782230715481322	0.0925044622042228	0
KIAA1324	2.51895125481091	1.76736272225231	1.84075393138495	1.57318957827049	2.15421065578058	2.11271790479457	2.57684058812674	2.07704118551718	0.76000825197333	2.09002269292666	3.23616416969289	3.85594643943526	2.45684300229746	3.37213745413377	1.54176554772332	1.92056139350017	1.27797565936917	1.37836622042475	1.19818890539118	1.02797576326528	18.4120139511789	28.2956918426994	20.9174287621302	10.5872964213119	8.13414237247132	8.10675468771552	4.12843988726253	1.99643958727323	1.73866705824055	1.98655622297979	1.6762086760314	2.67522904694612	0.782230715481322	1.11005354645067	0.554451615947383
[truncated: 12,602 more rows]
