# Supplementary material for: Integrated network analysis reveals new genes suggesting COVID-19 chronic effects and treatment
Source: Brief Bioinform. 2021 Feb 11;22(2):1430–41. doi: 10.1093/bib/bbaa417 (PMC7929418; doi:10.1093/bib/bbaa417)
Supplement: Supplementary_file_S3_biopsies_bbaa417 [file supplementary_file_s3_biopsies_bbaa417.txt]

	Series15_HealthyLungBiopsy_2	Series15_HealthyLungBiopsy_1	Series15_COVID19Lung_2	Series15_COVID19Lung_1
WASH7P	15.2782606671639	4.52305353168137	0	0
LOC729737	0.878060957882982	2.26152676584069	32.3063713861089	0
LINC00115	2.98540725680214	1.48614616040959	0	0
SAMD11	1.46343492980497	0.161537626131478	0	0
NOC2L	63.3960011591513	64.2596676751018	0	26.6052470238543
KLHL17	3.33663163995533	5.68612443982801	0	0
PLEKHN1	0.409761780345392	1.421531109957	0	0
HES4	18.1465931295816	9.75687261834124	22.804497449018	0
ISG15	81.8352812746939	131.847010448512	4239.73615072993	8620.10003572881
AGRN	37.9322333805448	25.6844825549049	85.5168654338176	26.6052470238543
C1orf159	8.95622177040642	6.75227277229576	0	0
TNFRSF18	3.51224383153193	8.5938017101946	3.80074957483634	0
TNFRSF4	2.98540725680214	8.81995438677867	15.2029982993453	0
SDF4	122.401697528888	83.7734129117843	93.1183645834902	212.841976190835
B3GALT6	18.4978175127348	13.1814702923286	30.4059965986907	0
UBE2J2	60.0008321220038	46.3612986997341	3.80074957483634	0
SCNN1D	3.33663163995533	0.29076772703666	0	0
ACAP3	14.1075127233199	4.94305135962321	0	0
PUSL1	6.14642670518087	6.75227277229576	3.80074957483634	0
DVL1	18.0295183351972	21.9368096286547	1.90037478741817	0
MXRA8	60.059369519196	5.16920403620728	7.60149914967267	0
AURKAIP1	111.221054665178	60.5443022740778	41.8082453231997	26.6052470238543
CCNL2	290.696714456459	173.20064273817	1.90037478741817	53.2104940477087
LOC148413	16.8002329941611	11.695324131919	5.7011243622545	0
MRPL20	87.5719461995294	69.1704115094987	7.60149914967267	159.631482143126
ANKRD65	2.80979506522554	2.06768161448291	0	0
VWA1	58.3617850006222	8.46457160928942	39.9078705357815	0
ATAD3C	6.02935191079648	0.484612878394433	5.7011243622545	0
ATAD3B	37.8151585861604	21.9368096286547	0	0
ATAD3A	17.385606966083	26.8152459378253	0	0
TMEM240	2.04880890172696	0.355382777489251	0	0
SSU72	153.426518040753	83.5149527099739	222.343850127926	133.026235119272
MIB2	11.6489420412476	4.91074383439692	0	26.6052470238543
CDK11B	52.6836574729789	18.6091345303462	3.80074957483634	0
SLC35E2B	18.849041895888	10.1445629210568	13.3026235119272	0
CDK11A	22.1856735358433	7.55996090295315	0	0
NADK	76.8010651161648	44.5843848122878	228.04497449018	266.052470238544
GNB1	555.578436751159	470.785257597578	1360.66834779141	1410.07809226428
PRKCZ	24.2344824375703	16.6706830167685	0	0
SKI	37.9322333805448	34.2136692146469	114.02248724509	0
MORN1	3.39516903714753	0.613842979299615	0	0
RER1	104.606328782459	129.553176157445	115.922862032508	0
PEX10	9.36598355075181	1.67999131176737	0	0
PANK4	17.5612191576596	32.7598305794636	0	0
TNFRSF14	105.250240151573	113.819411372239	19.0037478741817	53.2104940477087
FAM213B	15.2782606671639	13.3753154436863	9.50187393709084	0
MMEL1	1.34636013542057	5.23381908665987	0	0
PRDM16	7.90254862094684	16.7352980672211	7.60149914967267	0
ARHGEF16	1.46343492980497	1.13076338292034	13.3026235119272	0
MEGF6	22.7125101105731	7.8830361552161	34.206746173527	0
TPRG1L	85.2304503118414	55.0843305108338	0	26.6052470238543
WRAP73	16.5075460082001	26.2983255342045	1.90037478741817	0
TP73	0.819523560690783	1.16307090814664	9.50187393709084	0
TP73-AS1	31.493119689403	10.4676381733197	0	0
LRRC47	40.8005658429626	26.1044803828468	0	0
CEP104	11.3562550552866	11.0168661021668	0	0
DFFB	7.43424944340925	2.64921706855623	0	0
C1orf174	13.8733631345511	14.538386351833	11.402248724509	0
AJAP1	0.526836574729789	3.97382560283435	0	0
NPHP4	11.2977176580944	9.82148766879383	3.80074957483634	0
KCNAB2	32.7224050304391	17.4783711474259	0	0
CHD5	2.10734629891916	0.323075252262955	0	0
RPL22	445.703742221402	239.107994199813	427.584327169088	292.657717262398
RNF207	4.56591698099151	2.19691171538809	0	0
ICMT	42.9079121418817	15.9922249870163	22.804497449018	0
GPR153	11.9416290272086	2.58460201810364	0	0
ACOT7	39.9225048850796	12.8907025652919	15.2029982993453	0
HES2	1.99027150453476	1.421531109957	0	0
TNFRSF25	11.8830916300164	13.0199326661971	0	0
PLEKHG5	8.95622177040642	6.75227277229576	0	0
NOL9	20.8393134004228	17.1552958951629	22.804497449018	0
ZBTB48	27.395501885949	15.2491519068115	9.50187393709084	0
KLHL21	42.2640007727675	81.7703463477539	5.7011243622545	26.6052470238543
PHF13	23.7076458628405	58.8966184875367	1.90037478741817	0
THAP3	18.556354909927	26.1690954332994	9.50187393709084	0
DNAJC11	12.2928534103617	15.3460744824904	0	0
CAMTA1	75.7473919667052	122.477828132886	258.450971088871	159.631482143126
VAMP3	250.130298202265	124.319357070785	140.627734268944	106.420988095417
PER3	22.1271361386511	32.145987600164	0	0
UTS2	1.69758451857376	0.258460201810364	0	0
TNFRSF9	2.57564547645675	12.7291649391604	0	0
PARK7	195.105144841599	167.256058096532	131.125860331854	266.052470238544
ERRFI1	151.026484755873	792.115903498313	22.804497449018	0
SLC45A1	4.33176739222271	0.355382777489251	0	0
RERE	131.474994093679	71.0765554978501	74.1146167093085	0
ENO1	931.856825902613	3348.80421980643	879.873526574612	984.394139882611
SLC2A5	3.62931862591633	4.36151590554989	0	0
H6PD	80.1962341533123	25.6844825549049	39.9078705357815	0
SPSB1	176.665864726056	99.4748701717639	112.122112457672	79.8157410715631
SLC25A33	28.9760116101384	28.3013920982349	0	79.8157410715631
TMEM201	13.2879891626291	7.81842110476351	0	0
PIK3CD	21.8929865498823	52.7581886945406	41.8082453231997	0
CLSTN1	84.5865389427273	39.253643149949	34.206746173527	26.6052470238543
CTNNBIP1	37.2883220114306	8.78764686155238	0	26.6052470238543
LZIC	9.07329656479081	10.6291757994512	9.50187393709084	0
NMNAT1	2.80979506522554	1.87383646312514	0	26.6052470238543
RBP7	26.4589035308739	0.678458029752206	11.402248724509	106.420988095417
UBE4B	36.1175740675867	27.332166341446	28.5056218112725	0
KIF1B	53.0348818561321	49.3982060710058	74.1146167093085	79.8157410715631
PGD	121.113874790659	160.72993800082	332.565587798179	425.68395238167
DFFA	17.7368313492362	17.3491410465207	7.60149914967267	53.2104940477087
PEX14	10.7123436861724	9.20764468949422	19.0037478741817	0
CASZ1	12.5270029991305	21.1291214979973	11.402248724509	0
TARDBP	135.104312719595	244.987963790999	64.6127427722177	0
MASP2	4.6244543781837	1.97075903880403	13.3026235119272	0
SRM	64.2740621170343	55.7950960658123	127.325110757017	79.8157410715631
EXOSC10	58.1861728090456	48.8166706169325	41.8082453231997	0
MTOR	36.9370976282774	49.0105157682903	26.6052470238543	0
UBIAD1	21.3661499751526	28.7213899261767	0	0
FBXO2	2.75125766803334	1.51845368563589	3.80074957483634	0
FBXO44	15.5124102559327	9.85379519402013	0	0
FBXO6	13.8733631345511	10.6937908499038	36.1071209609452	106.420988095417
MAD2L2	56.4300508932796	60.1243044461359	43.7086201106179	53.2104940477087
AGTRAP	57.8934858230846	40.6105592094535	26.6052470238543	106.420988095417
MTHFR	59.2983833556974	25.2644847269631	1.90037478741817	0
CLCN6	21.9515239470745	27.4290889171249	0	0
KIAA2013	35.0639009181271	21.4845042754865	17.1033730867635	0
PLOD1	101.503846731273	98.828719667238	51.3101192602905	0
MFN2	116.430883015283	138.14697786764	0	79.8157410715631
MIIP	18.9661166902724	9.49841241653088	1.90037478741817	53.2104940477087
TNFRSF8	3.10248205118654	2.22921924061439	0	0
TNFRSF1B	158.987570774012	219.368096286546	76.0149914967267	212.841976190835
VPS13D	56.7812752764328	74.56576822229	3.80074957483634	0
DHRS3	58.4203223978144	96.3087326995869	79.8157410715631	26.6052470238543
LRRC38	0	0.93691823156257	0	53.2104940477087
PDPN	50.4006989824832	111.71942223253	197.638977891489	266.052470238544
PRDM2	45.0737958379931	84.7749461937994	0	26.6052470238543
KAZN	51.6885217207115	27.8490867450667	3.80074957483634	0
TMEM51-AS1	1.46343492980497	2.06768161448291	0	0
TMEM51	25.5808425729909	118.762462731862	5.7011243622545	0
FHAD1	2.86833246241774	1.38922358473071	0	0
EFHD2	94.9476582457464	96.1795025986817	497.89819430356	266.052470238544
CASP9	27.8638010634866	10.7907134255827	1.90037478741817	0
DNAJC16	11.6489420412476	11.0491736273931	57.011243622545	0
DDI2	0.760986163498584	2.58460201810364	0	0
RSC1A1	2.34149588768795	3.06921489649807	11.402248724509	0
PLEKHM2	79.1425610038528	103.61023340073	1.90037478741817	0
SLC25A34	3.80493081749292	3.97382560283435	0	0
FBLIM1	79.7279349757748	14.6030014022856	36.1071209609452	0
UQCRHL	6.02935191079648	6.04150721731726	5.7011243622545	0
FLJ37453	8.54645999006102	3.74767292625028	1.90037478741817	0
SPEN	88.9768437321422	123.802436667164	77.9153662841449	79.8157410715631
ZBTB17	68.7229043036414	51.5951177863939	1.90037478741817	26.6052470238543
HSPB7	34.0102277686675	6.26765989390133	0	0
EPHA2	43.7274357025725	221.209625224445	28.5056218112725	0
ARHGEF19	16.6246208025845	6.10612226776985	7.60149914967267	0
FBXO42	17.7953687464284	34.5367444669099	17.1033730867635	0
SZRD1	179.241510202513	166.092987188385	163.432231717962	186.23672916698
NECAP2	103.669730427384	138.793128372166	68.413492347054	26.6052470238543
CROCCP3	3.86346821468512	2.42306439197216	0	0
NBPF1	7.43424944340925	5.7830470155069	0	0
CROCCP2	25.4637677786065	13.1814702923286	22.804497449018	0
CROCC	16.6831581997767	4.52305353168137	0	0
MFAP2	7.20009985464045	2.1322966649355	0	0
ATP13A2	13.5221387513979	25.6844825549049	5.7011243622545	0
SDHB	81.6596690831173	81.0272732675491	34.206746173527	133.026235119272
PADI2	7.20009985464045	4.23228580464471	248.94909715178	345.868211310107
PADI4	11.2977176580944	0.581535454073319	49.4097444728724	212.841976190835
RCC2	100.391636184621	107.067138599943	28.5056218112725	26.6052470238543
ARHGEF10L	19.6685654565788	16.0891475626952	0	0
IGSF21	2.45857068207235	0.0969225756788865	0	0
ALDH4A1	17.385606966083	2.71383211900882	0	0
IFFO2	23.0051970965341	27.2675512909934	11.402248724509	0
UBR4	114.616223702325	381.55187292255	114.02248724509	79.8157410715631
EMC1	34.4199895490129	45.4566879933978	34.206746173527	53.2104940477087
MRTO4	68.9570538924102	86.8749353335086	43.7086201106179	26.6052470238543
AKR7L	1.87319671015036	0.193845151357773	0	0
AKR7A3	1.52197232699717	0.452305353168137	0	0
LOC100506730	2.57564547645675	0.678458029752206	0	0
AKR7A2	55.2593029494357	12.0830144346345	9.50187393709084	0
PQLC2	11.8245542328242	7.85072862998981	1.90037478741817	0
CAPZB	335.946122486029	200.888191857105	1090.81512797803	1436.68333928814
MINOS1	72.4107603267499	56.958166973959	214.742350978253	53.2104940477087
NBL1	2.10734629891916	0.29076772703666	0	0
TMCO4	12.8196899850915	6.13842979299615	0	0
OTUD3	14.4587371064731	75.1473036763634	0	0
PLA2G2A	110.050306721334	0.549227928847024	34.206746173527	106.420988095417
PLA2G5	10.595268891788	0.839995655883683	5.7011243622545	0
UBXN10	4.15615520064611	1.09845585769405	0	0
CAMK2N1	65.3277352664939	20.6445086196028	119.723611607345	79.8157410715631
MUL1	31.3760448950185	48.1705201124066	1.90037478741817	0
CDA	15.5709476531249	1.06614833246775	389.576831420724	718.341669644068
PINK1	96.3525557783592	23.8429536170061	5.7011243622545	26.6052470238543
DDOST	140.899515041622	140.311582057801	98.8194889457447	106.420988095417
KIF17	16.1563216250469	22.7768052845383	3.80074957483634	0
SH2D5	0.0585373971921988	23.3260332133854	0	0
HP1BP3	136.743359840976	156.10996189346	127.325110757017	53.2104940477087
EIF4G3	32.0199562641327	42.8074709248415	133.026235119272	26.6052470238543
ECE1	355.731762736992	281.624697397618	131.125860331854	0
LOC100506801	0.995135752267379	1.38922358473071	0	0
NBPF3	1.99027150453476	3.71536540102398	0	0
ALPL	102.674594675117	18.802979681704	716.441294856649	1543.10432738355
RAP1GAP	2.75125766803334	5.55689433892283	9.50187393709084	0
USP48	33.5419285911299	39.5121033517594	7.60149914967267	0
HSPG2	24.1174076431859	35.5705852741514	7.60149914967267	53.2104940477087
LINC00339	14.4001997092809	5.55689433892283	5.7011243622545	0
CDC42	319.965413052559	364.170424350803	1117.42037500188	1197.23611607345
WNT4	1.69758451857376	1.87383646312514	0	0
ZBTB40	30.2638343483668	46.0382234474711	19.0037478741817	0
C1QA	340.687651658597	110.556351324383	323.063713861089	718.341669644068
C1QC	77.5035138824712	40.0613312806064	822.862282952067	1436.68333928814
C1QB	246.969278753887	115.305557532649	955.888518071339	1809.1567976221
EPHB2	4.33176739222271	41.1920946635268	24.7048722364362	0
KDM1A	60.5276686967335	81.0595807927754	5.7011243622545	0
LUZP1	51.0446103515973	129.617791207898	7.60149914967267	0
HTR1D	1.81465931295816	0.064615050452591	0	26.6052470238543
HNRNPR	149.797199414837	136.91929190904	121.623986394763	106.420988095417
ZNF436	29.3272359932916	12.9876251409708	28.5056218112725	0
TCEA3	33.4248537967455	6.75227277229576	0	0
ASAP3	27.102814899988	6.17073731822244	0	0
ID3	259.145057369864	191.357471915348	62.7123679847995	0
RPL11	1662.40354286125	1138.90487927737	1670.42943814057	2314.65649107533
PITHD1	70.2448766306385	69.3319491356302	32.3063713861089	0
LYPLA2	60.5862060939257	58.9935410632156	34.206746173527	0
GALE	13.6392135457823	32.4367553272007	24.7048722364362	0
HMGCL	34.0687651658597	29.076772703666	3.80074957483634	0
FUCA1	26.5174409280661	10.4676381733197	39.9078705357815	133.026235119272
PNRC2	21.4246873723448	46.6197589015444	0	79.8157410715631
SRSF10	16.3319338166235	28.7860049766293	0	0
MYOM3	2.22442109330355	0	9.50187393709084	0
IFNLR1	0.760986163498584	6.17073731822244	0	0
STPG1	9.8342827282894	5.94458464163837	15.2029982993453	0
NIPAL3	24.3515572319547	12.6645498887078	0	0
RCAN3	5.44397793887449	5.16920403620728	11.402248724509	106.420988095417
NCMAP	2.04880890172696	1.29230100905182	1.90037478741817	0
SRRM1	87.8060957882982	104.644074207971	81.7161158589812	239.447223214689
CLIC4	377.156450109337	564.638618379967	1484.19270897359	824.762657739485
RUNX3	20.1954020313086	30.2721511370389	5.7011243622545	53.2104940477087
SYF2	78.5571870319308	54.7289477333446	55.1108688351269	0
RHD	1.46343492980497	1.00153328201516	0	0
TMEM50A	109.699082338181	149.196151495033	649.928177297013	532.104940477087
LDLRAP1	33.8346155770909	21.5814268511654	0	0
MAN1C1	12.8196899850915	2.48767944242475	49.4097444728724	0
MTFR1L	51.0446103515973	25.8460201810364	0	26.6052470238543
LOC646471	2.34149588768795	2.00306656403032	0	0
PAQR7	11.9416290272086	9.43379736607829	3.80074957483634	0
STMN1	51.9812087066725	38.2844173931602	20.9041226615998	26.6052470238543
PAFAH2	10.9464932749412	5.39535671279135	15.2029982993453	0
PDIK1L	3.80493081749292	4.58766858213396	0	0
FAM110D	64.8008986917641	2.22921924061439	0	0
ZNF593	57.1910370567782	51.4012726350362	7.60149914967267	0
CNKSR1	5.15129095291349	7.85072862998981	30.4059965986907	0
CEP85	5.50251533606669	6.4938125704854	0	0
SH3BGRL3	489.138490938013	456.602254023234	4063.00129550004	5746.73335715254
UBXN11	26.5759783252583	14.4414637761541	9.50187393709084	106.420988095417
CD52	168.938928296686	32.1136800749377	195.738603104071	558.710187500941
ZNF683	1.81465931295816	0.29076772703666	0	0
DHDDS	21.7173743583058	27.8490867450667	0	0
HMGN2	195.339294430367	60.4150721731726	43.7086201106179	26.6052470238543
RPS6KA1	67.2594693738364	77.5380605431092	110.221737670254	106.420988095417
MIR1976	0	0	0	79.8157410715631
ARID1A	56.6056630848562	66.5535019661687	58.9116184099632	26.6052470238543
PIGV	8.42938519567663	9.14302963904163	36.1071209609452	26.6052470238543
ZDHHC18	36.527335847932	40.6105592094535	39.9078705357815	26.6052470238543
SFN	27.1613522971802	248.509484040665	1.90037478741817	0
GPN2	17.6197565548518	17.0260657942577	0	0
GPATCH3	23.4734962740717	13.0845477166497	0	0
NR0B2	0.585373971921988	14.4414637761541	1.90037478741817	0
NUDC	168.295016927572	205.185092712203	95.0187393709084	26.6052470238543
TRNP1	6.67326327991066	11.4691714553349	3.80074957483634	0
SLC9A1	27.68818887191	52.693573644088	0	0
WDTC1	38.283457763698	24.3275664954005	28.5056218112725	26.6052470238543
TMEM222	56.4885882904718	45.3597654177189	15.2029982993453	0
SYTL1	4.50737958379931	5.0399739353021	3.80074957483634	53.2104940477087
MAP3K6	300.004160610019	10.7584059003564	0	0
FCN3	940.813047673019	38.0259571913498	161.531856930544	159.631482143126
GPR3	17.2099947745064	4.45843848122878	0	0
WASF2	203.827217023236	126.580883836626	100.719863733163	0
AHDC1	22.5954353161887	11.4045564048823	1.90037478741817	0
FGR	182.753754034045	73.8873101925378	3521.39448108587	2261.44599702762
IFI6	106.772212478571	119.473228286841	20966.8350295846	24796.0902262323
FAM76A	14.1660501205121	5.39535671279135	17.1033730867635	0
STX12	120.645575613122	177.982156471662	532.104940477087	399.078705357815
PPP1R8	48.0592030947952	45.9413008717922	34.206746173527	53.2104940477087
THEMIS2	49.6982502161768	31.9844499740326	79.8157410715631	106.420988095417
RPA2	44.6054966604555	42.8397784500678	100.719863733163	0
SMPDL3B	1.63904712138157	3.77998045147657	0	0
XKR8	8.89768437321422	5.0399739353021	0	53.2104940477087
EYA3	26.4003661336817	36.3459658795824	104.520613307999	0
PTAFR	16.5075460082001	40.4813291085483	91.2179897960721	106.420988095417
DNAJC8	115.084522879863	152.717671744699	182.435979592144	345.868211310107
SESN2	19.8441776481554	43.0336236014256	0	0
MED18	0.643911369114187	0.613842979299615	17.1033730867635	0
PHACTR4	11.5318672468632	10.6937908499038	17.1033730867635	0
SNHG3	47.2982169312966	79.0888217539714	7.60149914967267	26.6052470238543
RCC1	12.3513908075539	36.0875056777721	24.7048722364362	26.6052470238543
TRNAU1AP	24.5857068207235	37.056731434561	3.80074957483634	0
SNHG12	26.4003661336817	98.3117992636172	11.402248724509	0
SNORD99	4.09761780345392	1.67999131176737	0	0
SNORA61	2.98540725680214	4.52305353168137	11.402248724509	0
SNORA44	1.34636013542057	2.22921924061439	5.7011243622545	0
SNORA16A	0.819523560690783	2.64921706855623	1.90037478741817	26.6052470238543
TAF12	24.0003328488015	22.9383429106698	45.608994898036	159.631482143126
RNU11	0.760986163498584	1.09845585769405	22.804497449018	159.631482143126
GMEB1	5.56105273325888	11.7922467075979	0	0
YTHDF2	86.1085112697244	80.9949657423228	60.8119931973814	53.2104940477087
EPB41	14.2831249148965	29.9490758847759	24.7048722364362	0
TMEM200B	2.45857068207235	0.613842979299615	0	0
SRSF4	216.17860783079	254.034070854362	275.554344175634	106.420988095417
MECR	20.0783272369242	9.82148766879383	7.60149914967267	0
PTPRU	12.8196899850915	9.95071776969902	7.60149914967267	0
MATN1-AS1	1.58050972418937	2.00306656403032	0	0
LAPTM5	441.196362637602	292.996946277274	1037.60463393032	1330.26235119272
SDC3	63.7472255423045	35.1505874462095	0	26.6052470238543
PUM1	58.30324760343	105.096379561139	186.23672916698	0
SNRNP40	29.5613855820604	50.2382017268895	34.206746173527	133.026235119272
ZCCHC17	38.3419951608902	31.4029145199592	11.402248724509	53.2104940477087
FABP3	25.7564547645675	16.4445303401844	5.7011243622545	0
SERINC2	12.1757786159773	38.7690302715546	15.2029982993453	26.6052470238543
TINAGL1	183.339128005967	28.6890824009504	20.9041226615998	26.6052470238543
PEF1	123.162683692386	105.451762338629	76.0149914967267	239.447223214689
COL16A1	26.0491417505285	24.489104121532	0	0
SPOCD1	6.90741286867946	8.52918665974201	0	0
PTP4A2	197.680790318055	347.079743506093	372.473458333961	159.631482143126
KHDRBS1	157.407061049823	152.685364219473	397.178330570397	239.447223214689
TMEM39B	29.2686985960994	16.186070138374	0	0
KPNA6	72.4692977239421	81.4149635702647	119.723611607345	79.8157410715631
TXLNA	128.606661631261	117.017856369642	34.206746173527	0
CCDC28B	7.14156245744825	4.87843630917062	0	0
IQCC	2.04880890172696	2.8753697451403	0	0
DCDC2B	4.33176739222271	2.71383211900882	0	0
TMEM234	8.25377300410003	5.36304918756505	0	0
EIF3I	186.265997865577	374.153449645728	176.73485522989	585.315434524796
MTMR9LP	55.961751715742	7.75380605431092	0	0
FAM167B	27.102814899988	8.23841893270535	0	26.6052470238543
LCK	5.38544054168229	25.1029471008316	0	0
HDAC1	103.552655633	104.224076380029	131.125860331854	106.420988095417
MARCKSL1	99.0452760492004	70.8827103464923	205.240477041162	106.420988095417
FAM229A	3.21955684557093	1.87383646312514	0	0
TSSK3	3.80493081749292	2.03537408925662	1.90037478741817	0
BSDC1	65.1521230749173	63.5812096453496	7.60149914967267	0
ZBTB8A	11.473329849671	2.9076772703666	0	0
ZBTB8OS	25.3466929842221	24.5860266972109	157.731107355708	53.2104940477087
RBBP4	46.8884551509512	74.5011531718374	39.9078705357815	0
SYNC	4.21469259783831	0.161537626131478	0	0
KIAA1522	21.5417621667292	35.3444325975673	11.402248724509	26.6052470238543
YARS	91.9037135917521	198.012822111965	57.011243622545	0
S100PBP	18.6734297043114	21.0645064475447	1.90037478741817	0
FNDC5	1.99027150453476	0.193845151357773	0	0
TMEM54	24.4686320263391	9.75687261834124	1.90037478741817	0
RNF19B	46.0689315902604	106.388680570191	1871.8691656069	1277.05185714501
AK2	123.982207253077	270.801676446809	279.355093750471	106.420988095417
TRIM62	5.50251533606669	4.68459115781285	9.50187393709084	0
ZNF362	27.5711140775256	3.81228797670287	11.402248724509	0
PHC2	267.632979962733	231.968031124802	24.7048722364362	79.8157410715631
ZSCAN20	1.99027150453476	2.32614181629328	0	0
GJB3	0	3.48921272443991	0	0
GJA4	135.806761485901	71.2057855987553	5.7011243622545	26.6052470238543
SMIM12	68.2546051261038	65.8750439364165	58.9116184099632	0
LOC653160	5.79520232202768	1.61537626131478	0	0
ZMYM6	12.6440777935149	14.9906917050011	0	0
ZMYM1	4.39030478941491	3.03690737127178	0	0
SFPQ	161.153454470123	210.96813972771	275.554344175634	106.420988095417
ZMYM4	28.6833246241774	41.9997827941842	100.719863733163	106.420988095417
KIAA0319L	44.1957348801101	26.9121685135042	83.6164906463994	159.631482143126
NCDN	13.2879891626291	9.82148766879383	0	0
TFAP2E	2.34149588768795	2.35844934151957	0	0
PSMB2	79.2596357982372	144.899250639935	583.415059737378	212.841976190835
C1orf216	32.6638676332469	15.1522293311326	0	0
CLSPN	2.69272027084114	0.807688130657388	0	0
AGO4	41.0932528289235	28.43062219914	38.0074957483634	0
AGO1	31.3760448950185	18.3183668033096	0	0
AGO3	5.44397793887449	23.8429536170061	7.60149914967267	106.420988095417
TEKT2	1.11221054665178	3.23075252262955	0	53.2104940477087
ADPRHL2	30.2638343483668	62.5796763633344	32.3063713861089	26.6052470238543
COL8A2	4.21469259783831	2.93998479559289	0	0
TRAPPC3	69.9521896446775	84.5487935172153	49.4097444728724	26.6052470238543
MAP7D1	45.4835576183385	139.665431553275	34.206746173527	26.6052470238543
THRAP3	102.674594675117	122.219367931076	114.02248724509	133.026235119272
SH3D21	1.46343492980497	19.3845151357773	0	0
EVA1B	32.4297180444781	18.479904429441	7.60149914967267	0
STK40	127.78713807057	178.951382228451	24.7048722364362	79.8157410715631
LSM10	44.4884218660711	26.459863160336	87.4172402212357	79.8157410715631
OSCP1	3.57078122872413	3.74767292625028	0	26.6052470238543
MRPS15	53.4446436364775	46.4905288006392	95.0187393709084	133.026235119272
CSF3R	34.7712139321661	11.9537843337293	720.242044431486	1117.42037500188
ZC3H12A	80.0206219617357	242.241824146764	1383.47284524043	611.92068154865
MEAF6	58.7130093837754	44.164386984346	55.1108688351269	0
SNIP1	17.5026817604674	33.3090585083107	15.2029982993453	0
DNALI1	16.9758451857377	12.5030122625764	13.3026235119272	0
GNL2	64.8008986917641	140.085429381217	13.3026235119272	0
RSPO1	5.15129095291349	1.00153328201516	0	0
C1orf109	12.6440777935149	18.8352872069303	3.80074957483634	26.6052470238543
MANEAL	3.21955684557093	2.06768161448291	0	0
YRDC	26.5759783252583	50.1412791512106	9.50187393709084	0
C1orf122	55.7276021269733	38.2521098679339	96.9191141583266	0
MTF1	24.9369312038767	40.9336344617164	172.934105655053	53.2104940477087
INPP5B	20.2539394285008	12.9230100905182	0	0
SF3A3	95.5330322176684	86.0672472028512	28.5056218112725	53.2104940477087
FHL3	23.6491084656483	18.9322097826092	155.83073256829	239.447223214689
RRAGC	49.3470258330236	78.5395938251244	32.3063713861089	0
AKIRIN1	88.2158575686436	99.8625604744794	79.8157410715631	0
NDUFS5	205.173577158657	159.049946689053	110.221737670254	159.631482143126
MACF1	227.476325488884	595.363074870174	235.646473639853	106.420988095417
KIAA0754	1.52197232699717	4.03844065328694	0	0
BMP8A	7.66839903217804	1.38922358473071	0	0
PPIEL	4.09761780345392	1.71229883699366	0	0
PABPC4	193.934396897755	144.931558165162	254.650221514035	0
HEYL	105.016090562805	9.53071994175717	5.7011243622545	0
HPCAL4	2.75125766803334	0.516920403620728	0	0
PPIE	47.6494413144498	40.0936388058327	7.60149914967267	53.2104940477087
TRIT1	15.2782606671639	29.30292538025	0	0
MFSD2A	18.7905044986958	111.816344808209	22.804497449018	53.2104940477087
CAP1	330.794831533115	416.863997994891	1430.98221492588	1117.42037500188
PPT1	91.4939518114067	49.7212813232688	136.826984694108	159.631482143126
RLF	24.6442442179157	121.540909901324	26.6052470238543	0
ZMPSTE24	35.7663496844335	29.9167683595496	127.325110757017	0
COL9A2	2.98540725680214	1.67999131176737	20.9041226615998	53.2104940477087
SMAP2	134.16771436452	51.4335801602625	781.054037628867	1010.99938690647
ZFP69	6.14642670518087	1.22768595859923	0	0
EXO5	6.26350149956527	7.39842327682167	15.2029982993453	0
ZNF684	4.7415291725681	1.97075903880403	9.50187393709084	0
RIMS3	43.9615852913413	5.23381908665987	0	0
NFYC	57.3081118511626	46.3936062249604	45.608994898036	0
KCNQ4	10.4781940974036	1.93845151357773	0	0
CITED4	4.6829917753759	13.4722380193652	22.804497449018	0
CTPS1	33.3077790023611	70.1719447915138	1.90037478741817	0
SCMH1	34.4785269462051	49.0751308187429	28.5056218112725	0
EDN2	0.292686985960994	2.26152676584069	0	0
HIVEP3	15.0441110783951	57.6689325289375	64.6127427722177	133.026235119272
FOXJ3	45.3079454267619	86.5518600812457	34.206746173527	0
RIMKLA	6.26350149956527	4.49074600645508	11.402248724509	0
ZMYND12	1.52197232699717	0.613842979299615	22.804497449018	0
PPCS	55.4934525382045	22.3244999313702	28.5056218112725	0
CCDC30	1.11221054665178	1.55076121086218	0	0
PPIH	28.3906376382164	14.538386351833	3.80074957483634	0
YBX1	786.508468674383	579.43546493361	419.982828019415	399.078705357815
C1orf50	9.19037135917521	8.88456943723127	24.7048722364362	0
ERMAP	14.5758119008575	6.97842544887983	0	0
ZNF691	9.24890875636741	6.55842762093799	0	0
SLC2A1	33.1321668107845	236.16800940422	74.1146167093085	0
FAM183A	1.11221054665178	1.64768378654107	15.2029982993453	0
EBNA1BP2	59.3569207528896	150.359222403179	13.3026235119272	0
TMEM125	28.9174742129462	16.0891475626952	0	0
C1orf210	3.39516903714753	1.00153328201516	7.60149914967267	0
TIE1	141.309276821968	73.0473145366542	89.3176150086539	212.841976190835
CDC20	0.702448766306386	1.58306873608848	0	0
ELOVL1	61.4642670518087	99.6687153231216	26.6052470238543	106.420988095417
MED8	33.0150920164001	49.8828189494003	28.5056218112725	53.2104940477087
SZT2	34.3614521518207	27.5583190180301	11.402248724509	0
PTPRF	32.2541058529015	60.3181495974937	26.6052470238543	53.2104940477087
KDM4A	22.7125101105731	16.5737604410896	11.402248724509	0
ST3GAL3	23.8247206572249	16.0568400374689	0	0
ARTN	3.98054300906952	0.549227928847024	0	0
IPO13	23.4734962740717	16.5414529158633	11.402248724509	26.6052470238543
DPH2	33.8346155770909	46.3289911745078	9.50187393709084	0
ATP6V0B	128.372512042492	183.635973386264	140.627734268944	186.23672916698
B4GALT2	27.6296514747178	23.1644955872539	0	0
CCDC24	3.92200561187732	1.67999131176737	0	0
SLC6A9	18.4978175127348	1.67999131176737	5.7011243622545	0
KLF17	4.21469259783831	0.161537626131478	0	0
DMAP1	49.4055632302158	13.7630057464019	0	106.420988095417
ERI3	54.4983167859371	22.6475751836332	24.7048722364362	0
RNF220	70.1863392334464	38.1874948174813	32.3063713861089	0
TMEM53	9.19037135917521	3.55382777489251	1.90037478741817	0
KIF2C	2.10734629891916	2.26152676584069	5.7011243622545	0
RPS8	1744.88273550506	1364.18525268033	1339.76422512981	1436.68333928814
SNORD55	1.75612191576596	2.06768161448291	0	0
SNORD38A	1.99027150453476	0.516920403620728	0	0
SNORD38B	7.08302506025605	3.39229014876103	0	0
PLK3	72.1766107379811	76.9242175638096	28.5056218112725	133.026235119272
BTBD19	0.760986163498584	2.26152676584069	0	0
PTCH2	1.40489753261277	1.51845368563589	9.50187393709084	0
EIF2B3	18.3807427183504	18.3829818537621	32.3063713861089	0
HECTD3	34.7126765349739	24.2952589701742	127.325110757017	186.23672916698
UROD	78.6742618263152	33.0829058317266	3.80074957483634	0
ZSWIM5	5.0342161585291	4.61997610736026	0	0
MUTYH	18.263667923966	11.4368639301086	7.60149914967267	0
TOE1	16.0392468306625	25.0706395756053	0	0
TESK2	7.25863725183265	7.2045781254639	0	0
PRDX1	363.107474783209	653.516620277505	534.005315264505	345.868211310107
AKR1A1	88.5085445546046	76.7303724124518	20.9041226615998	79.8157410715631
NASP	165.485221862346	148.711538616638	26.6052470238543	26.6052470238543
CCDC17	3.45370643433973	6.07381474254356	0	0
GPBP1L1	87.2792592135684	96.211810123908	83.6164906463994	0
RPS15AP10	1.46343492980497	0.0969225756788865	0	0
TMEM69	12.4099282047461	12.3414746364449	39.9078705357815	26.6052470238543
IPP	2.63418287364895	0.355382777489251	0	0
MAST2	38.283457763698	26.8152459378253	3.80074957483634	0
PIK3R3	413.4496363685	10.4353306480934	51.3101192602905	53.2104940477087
TSPAN1	8.13669820971563	19.7722054384929	13.3026235119272	159.631482143126
POMGNT1	45.1908706323775	42.9367010257467	26.6052470238543	26.6052470238543
RAD54L	1.52197232699717	1.64768378654107	0	0
LRRC41	74.2839570369003	84.5487935172153	74.1146167093085	159.631482143126
UQCRH	139.143393125857	126.774728987984	178.635230017308	159.631482143126
NSUN4	21.6588369611136	28.3660071486875	0	0
FAAH	7.66839903217804	6.33227494435392	0	0
MKNK1	34.5956017405895	28.1398544721034	34.206746173527	79.8157410715631
MOB3C	85.5231372978024	65.2935084823432	20.9041226615998	0
ATPAF1	28.4491750354086	12.6968574139341	0	106.420988095417
EFCAB14	126.616390126726	76.2134520088311	285.056218112725	53.2104940477087
CYP4B1	62.2252532153073	34.0521315885155	102.620238520581	0
CYP4A11	2.51710807926455	0.0323075252262955	0	0
CYP4X1	11.1221054665178	1.22768595859923	3.80074957483634	0
PDZK1IP1	5.67812752764328	75.211918726816	85.5168654338176	79.8157410715631
TAL1	49.8738624077534	26.0398653323942	20.9041226615998	0
CMPK1	158.285122007706	92.3349070967526	104.520613307999	26.6052470238543
FOXD2-AS1	1.87319671015036	1.32460853427812	0	0
TRABD2B	7.66839903217804	1.80922141267255	13.3026235119272	0
SLC5A9	2.28295849049575	3.00459984604548	11.402248724509	0
SPATA6	16.5075460082001	2.93998479559289	7.60149914967267	0
BEND5	6.55618848552626	4.42613095600248	0	0
FAF1	42.4981503615363	30.1106135109074	24.7048722364362	53.2104940477087
CDKN2C	16.2733964194313	3.68305787579769	15.2029982993453	0
RNF11	106.655137684186	85.0334063956098	85.5168654338176	0
TTC39A	9.07329656479081	6.81688782274835	0	0
EPS15	64.8594360889563	59.252001265026	153.930357780872	0
OSBPL9	66.1472588271846	42.1936279455419	133.026235119272	212.841976190835
TXNDC12	56.6056630848562	76.4072971601889	245.148347576944	266.052470238544
BTF3L4	51.6885217207115	43.6151590554989	157.731107355708	133.026235119272
ZFYVE9	22.7710475077653	13.7306982211756	17.1033730867635	0
CC2D1B	35.9419618760101	48.655132990801	0	0
PRPF38A	38.6346821468512	62.4504462624292	55.1108688351269	26.6052470238543
GPX7	6.49765108833407	4.68459115781285	3.80074957483634	0
ZYG11B	27.2784270915646	14.0537734734385	15.2029982993453	53.2104940477087
ECHDC2	45.0152584408009	12.5353197878027	9.50187393709084	26.6052470238543
SCP2	96.2354809839748	23.1644955872539	47.5093696854542	79.8157410715631
PODN	86.4011982556854	4.71689868303914	0	0
SLC1A7	8.42938519567663	0.613842979299615	0	0
CPT2	13.8148257373589	8.56149418496831	5.7011243622545	0
C1orf123	62.5179402012683	26.3952481098834	41.8082453231997	0
MAGOH	48.8201892582938	65.8104288859639	68.413492347054	26.6052470238543
LRP8	0.995135752267379	9.72456509311495	1.90037478741817	0
YIPF1	21.1320003863838	22.2275773556913	115.922862032508	133.026235119272
HSPB11	18.556354909927	19.0614398835143	41.8082453231997	0
LRRC42	19.0831914846568	41.3859398148845	5.7011243622545	0
TMEM59	214.949322489754	177.723696269852	488.396320366469	372.473458333961
TCEANC2	2.98540725680214	2.51998696765105	19.0037478741817	0
CYB5RL	1.99027150453476	0.839995655883683	0	0
MRPL37	54.0300176083995	46.0705309726974	9.50187393709084	26.6052470238543
SSBP3	40.2737292682328	23.4875708395168	45.608994898036	186.23672916698
PARS2	1.05367314945958	2.45537191719846	0	0
DHCR24	90.6158908535237	68.6211835806517	64.6127427722177	53.2104940477087
PCSK9	0.643911369114187	2.77844716946141	41.8082453231997	0
USP24	42.8493747446895	93.4333629544466	57.011243622545	0
LOC100507634	1.34636013542057	1.58306873608848	17.1033730867635	0
PRKAA2	5.09275355572129	5.49227928847024	0	0
C8A	0.175612191576596	0.29076772703666	19.0037478741817	0
OMA1	9.24890875636741	3.94151807760805	15.2029982993453	0
TACSTD2	26.2832913392973	293.933864508837	216.642725765671	53.2104940477087
MYSM1	19.0831914846568	45.1659202663611	1.90037478741817	53.2104940477087
JUN	794.879316472867	1222.80752229006	100.719863733163	53.2104940477087
FGGY	10.3611193030192	5.16920403620728	0	0
HOOK1	2.63418287364895	7.59226842817944	0	0
CYP2J2	0	0.581535454073319	0	106.420988095417
NFIA	86.4597356528776	11.3076338292034	34.206746173527	0
TM2D1	22.9466596993419	21.7752720025232	17.1033730867635	0
KANK4	3.80493081749292	1.13076338292034	0	0
USP1	23.2978840824951	30.0136909352285	58.9116184099632	53.2104940477087
DOCK7	11.4147924524788	34.1167466389681	0	26.6052470238543
ATG4C	7.43424944340925	3.97382560283435	28.5056218112725	0
ALG6	8.72207218163762	3.5861353001188	38.0074957483634	0
ITGB3BP	6.14642670518087	2.19691171538809	36.1071209609452	0
EFCAB7	4.8586039669525	1.58306873608848	0	0
PGM1	76.2156911442428	43.3890063789149	68.413492347054	0
ROR1	3.68785602310852	7.72149852908463	1.90037478741817	0
CACHD1	20.605163811654	15.1522293311326	20.9041226615998	0
RAVER2	19.5514906621944	7.39842327682167	11.402248724509	0
JAK1	175.612191576596	619.044490861048	809.55965944014	425.68395238167
AK4	17.9124435408128	47.3951395069755	3.80074957483634	53.2104940477087
DNAJC6	3.39516903714753	4.19997827941842	11.402248724509	0
LEPROT	126.674927523918	61.5781430813192	119.723611607345	79.8157410715631
LEPR	53.5617184308619	4.91074383439692	0	0
PDE4B	73.6400456677861	259.494042617605	1887.07216390624	1277.05185714501
SGIP1	32.5467928388625	48.428980314217	13.3026235119272	0
TCTEX1D1	21.5417621667292	0.64615050452591	9.50187393709084	0
WDR78	3.45370643433973	2.68152459378253	36.1071209609452	0
MIER1	39.161518721581	55.0520229856075	640.426303359923	505.499693453233
SLC35D1	10.0684323170582	10.9199435264879	0	53.2104940477087
IL12RB2	0.46829917753759	1.67999131176737	13.3026235119272	0
SERBP1	252.062032309608	305.49995853985	520.702691752578	319.262964286252
GADD45A	141.309276821968	544.963335517153	51.3101192602905	79.8157410715631
GNG12	101.445309334081	124.997815100537	167.232981292799	79.8157410715631
DIRAS3	4.9756787613369	3.42459767398732	0	0
WLS	88.2158575686436	58.1535454073319	125.424735969599	0
LRRC40	12.058703821593	9.49841241653088	0	0
SRSF11	115.201597674247	131.491627671023	129.225485544435	79.8157410715631
ANKRD13C	26.0491417505285	21.3875816998076	26.6052470238543	0
HHLA3	19.2002662790412	1.35691605950441	0	0
CTH	3.62931862591633	6.4938125704854	0	0
PTGER3	2.40003328488015	1.38922358473071	0	0
ZRANB2	54.0885550055917	72.9826994862015	62.7123679847995	0
NEGR1	9.95135752267379	2.58460201810364	0	0
FPGT	7.55132423779364	2.06768161448291	0	0
CRYZ	19.6100280593866	10.499945698546	22.804497449018	0
TYW3	21.483224769537	13.2460853427812	22.804497449018	0
ACADM	26.4589035308739	14.5706938770593	26.6052470238543	0
RABGGTB	68.1375303317194	119.634765912972	91.2179897960721	0
ST6GALNAC3	12.5270029991305	3.6184428253451	26.6052470238543	0
ST6GALNAC5	2.51710807926455	4.55536105690767	0	0
PIGK	16.8002329941611	4.94305135962321	17.1033730867635	0
AK5	1.63904712138157	0.29076772703666	0	0
ZZZ3	17.092919980122	27.7844716946141	19.0037478741817	0
USP33	30.4979839371356	31.3059919442804	13.3026235119272	0
NEXN	40.5078788570016	10.6291757994512	205.240477041162	239.447223214689
FUBP1	47.0640673425278	127.743954744772	55.1108688351269	0
DNAJB4	35.7078122872413	42.6136257734838	1.90037478741817	0
GIPC2	15.8050972418937	0.775380605431092	15.2029982993453	0
PTGFR	2.69272027084114	1.13076338292034	0	0
IFI44L	22.6539727133809	61.3842979299615	1976.38977891489	1596.31482143126
IFI44	39.3956683103498	101.413321685342	1014.8001364813	665.131175596359
TTLL7	1.99027150453476	3.65075035057139	0	0
PRKACB	17.5026817604674	11.146096203072	70.3138671344722	0
SAMD13	2.28295849049575	0.193845151357773	0	0
DNASE2B	3.74639342030072	0.452305353168137	34.206746173527	0
RPF1	46.4786933706058	61.4812205056404	91.2179897960721	0
GNG5	173.446307880485	191.939007369422	4239.73615072993	2367.86698512304
CTBS	19.0246540874646	11.6630166066927	114.02248724509	53.2104940477087
SSX2IP	6.32203889675747	1.90614398835144	0	0
MCOLN2	3.33663163995533	13.8922358473071	45.608994898036	0
MCOLN3	5.15129095291349	2.1322966649355	0	0
SYDE2	1.93173410734256	2.39075686674587	0	0
C1orf52	28.3321002410242	42.3874730968997	43.7086201106179	0
BCL10	27.395501885949	64.9704332300803	43.7086201106179	0
DDAH1	48.4104274779484	61.8042957579033	349.668960884943	0
CYR61	283.028315424281	682.011857527098	803.858535077885	1303.65710416886
ZNHIT6	27.980875857871	24.2952589701742	43.7086201106179	133.026235119272
COL24A1	2.16588369611136	0.355382777489251	0	0
ODF2L	25.0540059982611	27.1060136648619	15.2029982993453	0
CLCA3P	0.117074794384398	0.129230100905182	13.3026235119272	0
SH3GLB1	142.948323943349	147.516160183265	509.300443028069	26.6052470238543
HS2ST1	19.0831914846568	16.3799152897318	3.80074957483634	0
LMO4	55.961751715742	29.9167683595496	58.9116184099632	0
PKN2	24.5857068207235	23.9075686674587	7.60149914967267	79.8157410715631
GTF2B	36.1175740675867	65.7135063102851	429.484701956506	212.841976190835
RBMXL1	23.4734962740717	35.9259680516406	72.2142419218904	53.2104940477087
GBP3	8.83914697602202	67.8134954499943	1877.57028996915	611.92068154865
GBP1	45.3079454267619	243.469510105363	4629.31298215066	1277.05185714501
GBP2	66.264333621569	210.838909626804	644.227052934759	638.525928572505
GBP4	71.0058627941371	211.48506013133	2633.91945536158	1968.78827976522
GBP5	3.98054300906952	37.3798066868239	1385.37322002784	1090.81512797803
GBP1P1	6.20496410237307	8.98149201291015	148.229233418617	133.026235119272
LRRC8B	21.1320003863838	22.3244999313702	34.206746173527	0
LRRC8C	33.6590033855143	42.3874730968997	64.6127427722177	0
LRRC8D	8.89768437321422	11.7276316571453	20.9041226615998	0
ZNF326	21.6002995639214	14.6676164527382	19.0037478741817	0
ZNF644	17.2685321716986	48.4935953646696	32.3063713861089	0
CDC7	12.3513908075539	7.68919100385833	0	0
TGFBR3	89.7378298956407	44.164386984346	55.1108688351269	0
GLMN	5.79520232202768	7.33380822636908	0	0
RPAP2	8.60499738725322	10.3384080724146	57.011243622545	53.2104940477087
GFI1	2.10734629891916	4.42613095600248	0	0
EVI5	20.1368646341164	15.8629948861111	0	0
RPL5	1194.80681408997	985.31490435156	731.644293155995	585.315434524796
FAM69A	5.15129095291349	8.14149635702647	7.60149914967267	26.6052470238543
SNORD21	1.58050972418937	0.452305353168137	0	0
MTF2	18.9661166902724	18.3183668033096	43.7086201106179	0
TMED5	47.415291725681	94.3379736607829	343.967836522688	106.420988095417
CCDC18	3.45370643433973	1.84152893789884	0	0
DR1	44.4298844688789	43.4213139041412	98.8194889457447	0
FNBP1L	56.254438701703	30.4336887631704	30.4059965986907	0
BCAR3	16.3904712138157	79.2180518548766	20.9041226615998	0
DNTTIP2	110.577143296064	198.723587666944	140.627734268944	0
GCLM	17.970980938005	34.0198240632892	17.1033730867635	79.8157410715631
ABCA4	0.760986163498584	2.22921924061439	0	0
ARHGAP29	80.8401455224265	46.8459115781285	7.60149914967267	0
ABCD3	19.9612524425398	18.3506743285358	20.9041226615998	0
F3	28.1564880494476	149.066921394127	248.94909715178	266.052470238544
SLC44A3	5.50251533606669	6.65535019661687	11.402248724509	0
CNN3	433.059664427887	166.286832339743	361.071209609452	133.026235119272
LOC729970	9.4830583451362	9.3368747903994	0	0
ALG14	7.66839903217804	4.16767075419212	0	0
TMEM56	2.04880890172696	1.84152893789884	0	0
RWDD3	6.02935191079648	4.23228580464471	7.60149914967267	0
PTBP2	21.483224769537	22.0660397295598	0	0
DPYD	24.2930198347625	15.4429970581693	49.4097444728724	0
SNX7	17.5612191576596	9.11072211381533	26.6052470238543	26.6052470238543
PALMD	48.8201892582938	1.71229883699366	0	0
FRRS1	2.10734629891916	1.51845368563589	0	0
AGL	12.058703821593	4.36151590554989	17.1033730867635	0
SLC35A3	19.141728881849	10.3384080724146	0	0
SASS6	1.58050972418937	1.25999348382552	0	0
TRMT13	8.78060957882982	9.07841458858904	26.6052470238543	0
DBT	9.8928201254816	4.36151590554989	7.60149914967267	0
RTCA	35.7078122872413	16.6706830167685	26.6052470238543	0
CDC14A	10.7708810833646	20.5475860439239	0	0
VCAM1	84.4109267511507	94.790279013951	309.761090349161	133.026235119272
EXTL2	13.5806761485901	7.07534802455872	24.7048722364362	0
SLC30A7	38.6932195440434	92.7549049246944	138.727359481526	0
DPH5	12.5855403963227	10.6937908499038	0	0
S1PR1	396.473791182762	522.380375383972	524.503441327414	452.289199405524
COL11A1	2.57564547645675	0.129230100905182	0	26.6052470238543
RNPC3	6.32203889675747	5.45997176324394	0	0
AMY2B	24.0588702459937	8.07688130657388	9.50187393709084	0
PRMT6	8.95622177040642	4.97535888484951	0	26.6052470238543
NTNG1	1.81465931295816	0.743073080204797	0	0
VAV3	8.83914697602202	3.90921055238176	32.3063713861089	0
SLC25A24	16.6831581997767	22.0660397295598	11.402248724509	0
FAM102B	19.3173410734256	12.0507069094082	19.0037478741817	0
HENMT1	6.26350149956527	3.13382994695066	0	0
PRPF38B	63.2789263647669	93.8210532571622	39.9078705357815	0
STXBP3	25.5223051757987	29.626000632513	47.5093696854542	0
GPSM2	6.96595026587166	4.13536322896583	5.7011243622545	0
CLCC1	18.7319671015036	24.812179373795	0	79.8157410715631
WDR47	15.9221720362781	15.7337647852059	19.0037478741817	0
TAF13	0.585373971921988	1.61537626131478	0	0
TMEM167B	68.020455537335	134.754687718879	195.738603104071	26.6052470238543
SCARNA2	0.526836574729789	35.2152024966621	11.402248724509	26.6052470238543
C1orf194	1.46343492980497	0.93691823156257	26.6052470238543	26.6052470238543
KIAA1324	3.33663163995533	2.09998913970921	13.3026235119272	0
SARS	195.807593607905	254.680221358888	77.9153662841449	26.6052470238543
CELSR2	2.10734629891916	1.22768595859923	0	0
PSRC1	16.9173077885455	1.77691388744625	0	0
SORT1	148.509376676608	22.6475751836332	43.7086201106179	53.2104940477087
PSMA5	69.8351148502932	193.715921256868	127.325110757017	0
SYPL2	3.62931862591633	2.48767944242475	0	0
ATXN7L2	5.85373971921988	4.13536322896583	0	0
CYB561D1	8.95622177040642	6.81688782274835	0	0
GNAI3	79.7279349757748	141.345422865043	402.879454932652	159.631482143126
AMPD2	26.0491417505285	88.3287739686919	20.9041226615998	0
GSTM4	34.7126765349739	2.45537191719846	22.804497449018	0
GSTM2	47.8250535060264	4.03844065328694	0	0
GSTM1	38.9273691328122	0.0969225756788865	0	0
GSTM5	38.3419951608902	4.07074817851323	7.60149914967267	79.8157410715631
GSTM3	87.9817079798748	24.2629514449479	20.9041226615998	0
CSF1	59.1227711641208	546.126406425299	167.232981292799	133.026235119272
AHCYL1	98.5184394744706	186.640573232309	186.23672916698	133.026235119272
STRIP1	28.7418620213696	37.6705744138606	5.7011243622545	0
ALX3	2.28295849049575	3.52152024966621	0	0
KCNC4	14.5172745036653	3.97382560283435	0	0
RBM15	12.0001664244008	28.6244673504978	19.0037478741817	0
SLC16A4	7.14156245744825	8.5938017101946	24.7048722364362	26.6052470238543
LAMTOR5	86.6938852416464	112.527110363187	222.343850127926	106.420988095417
KCNA3	2.63418287364895	5.58920186414912	5.7011243622545	0
CD53	47.2982169312966	135.303915647726	3648.71959184288	2554.10371429002
LRIF1	9.42452094794401	19.901435539398	13.3026235119272	0
DRAM2	45.7762446042994	34.8921272443991	152.029982993453	0
CEPT1	17.9124435408128	34.4075143660047	85.5168654338176	26.6052470238543
DENND2D	17.9124435408128	38.6074926454231	114.02248724509	53.2104940477087
CHI3L2	7.55132423779364	31.7582972974485	915.980647535557	1303.65710416886
CHIAP2	1.34636013542057	1.64768378654107	0	0
CHIA	5.44397793887449	0.581535454073319	0	0
PIFO	6.96595026587166	5.29843413711246	30.4059965986907	0
OVGP1	6.96595026587166	9.40148984085199	0	0
WDR77	28.9174742129462	56.5381691460171	26.6052470238543	0
C1orf162	121.348024379428	14.4091562509278	400.979080145233	665.131175596359
ADORA3	7.20009985464045	0.129230100905182	7.60149914967267	0
RAP1A	113.15278877252	58.2181604577845	64.6127427722177	0
DDX20	13.9319005317433	21.9368096286547	13.3026235119272	0
CTTNBP2NL	42.7322999503051	87.6503159389397	87.4172402212357	0
WNT2B	6.32203889675747	4.74920620826544	0	0
ST7L	22.1271361386511	18.1891367024044	26.6052470238543	159.631482143126
CAPZA1	138.206794770781	202.24510791661	2044.80327126195	824.762657739485
MOV10	62.8691645844215	78.9595916530662	209.041226615998	266.052470238544
RHOC	585.139822333219	697.681007261852	188.137103954399	212.841976190835
PPM1J	1.87319671015036	1.35691605950441	0	0
SLC16A1	21.0734629891916	40.8690194112638	96.9191141583266	0
LRIG2	7.43424944340925	7.9153436804424	0	0
LOC643441	1.58050972418937	1.06614833246775	1.90037478741817	0
MAGI3	17.5026817604674	12.9230100905182	38.0074957483634	26.6052470238543
PHTF1	13.6977509429745	16.1214550879215	11.402248724509	0
RSBN1	20.312476825693	30.0136909352285	19.0037478741817	0
PTPN22	2.40003328488015	7.04304049933242	9.50187393709084	0
AP4B1	14.6343492980497	12.7291649391604	7.60149914967267	0
DCLRE1B	11.18064286371	8.36764903361054	0	26.6052470238543
HIPK1	66.3814084159534	103.25485062324	20.9041226615998	0
OLFML3	56.1959013045108	6.62304267139058	34.206746173527	79.8157410715631
TRIM33	40.2737292682328	49.2043609196481	51.3101192602905	53.2104940477087
BCAS2	40.2151918710406	67.0058073193369	64.6127427722177	0
DENND2C	0.995135752267379	2.1646041901618	5.7011243622545	0
NRAS	48.4104274779484	61.1904527786037	95.0187393709084	0
CSDE1	609.66699175675	525.514205330923	594.817308461887	425.68395238167
SIKE1	19.2002662790412	22.744497759312	39.9078705357815	0
TSPAN2	16.3319338166235	2.58460201810364	9.50187393709084	0
NGF	1.75612191576596	14.8291540788696	0	0
VANGL1	7.43424944340925	4.16767075419212	0	186.23672916698
CASQ2	27.5711140775256	1.61537626131478	0	0
SLC22A15	3.33663163995533	4.10305570373953	17.1033730867635	0
ATP1A1	444.415919483173	428.139324298868	153.930357780872	79.8157410715631
CD58	24.9369312038767	27.9783168459719	49.4097444728724	0
IGSF3	6.96595026587166	161.957623959419	22.804497449018	0
CD2	13.7562883401667	39.4797958265331	7.60149914967267	0
PTGFRN	15.7465598447015	11.4691714553349	3.80074957483634	0
CD101	3.92200561187732	0.775380605431092	0	0
TTF2	4.03908040626172	11.372248879656	1.90037478741817	0
TRIM45	3.74639342030072	5.58920186414912	0	0
MAN1A2	4.15615520064611	9.53071994175717	15.2029982993453	0
GDAP2	13.4050639570135	24.0367987683639	19.0037478741817	0
WDR3	28.566249829793	59.5750765172889	93.1183645834902	26.6052470238543
SPAG17	0.409761780345392	1.421531109957	7.60149914967267	0
TBX15	4.09761780345392	0.0323075252262955	0	0
WARS2	10.9464932749412	14.6999239779645	38.0074957483634	0
HSD3BP4	0.292686985960994	1.77691388744625	0	0
LINC00622	1.87319671015036	10.1122553958305	0	0
ZNF697	12.5270029991305	69.5581018122142	3.80074957483634	0
PHGDH	12.3513908075539	4.49074600645508	1.90037478741817	0
NOTCH2	52.9178070617477	274.872424625322	28.5056218112725	0
FCGR1B	1.58050972418937	0.355382777489251	32.3063713861089	0
SRGAP2D	0	1.93845151357773	0	0
EMBP1	0.292686985960994	0.193845151357773	9.50187393709084	0
ANKRD20A12P	9.6586705367128	0.355382777489251	0	0
NBPF9	3.62931862591633	16.8645281681263	0	0
PDE4DIP	38.4005325580824	147.806927910302	15.2029982993453	0
SEC22B	44.2542722773023	153.654589976261	545.407563989014	452.289199405524
NBPF10	5.20982835010569	23.6814159908746	0	0
TXNIP	1919.09002954905	343.816683458237	1668.52906335315	1144.02562202574
POLR3GL	50.5763111740598	14.6999239779645	9.50187393709084	0
ANKRD34A	1.46343492980497	0.839995655883683	0	0
LIX1L	9.717207933905	10.6614833246775	19.0037478741817	26.6052470238543
RBM8A	128.255437248108	211.937365484499	117.823236819926	79.8157410715631
GNRHR2	2.16588369611136	1.25999348382552	13.3026235119272	0
PEX11B	25.7564547645675	15.8953024113374	184.336354379562	0
ITGA10	24.1174076431859	17.6076012483311	0	0
ANKRD35	11.2977176580944	1.35691605950441	0	0
PIAS3	51.5714469263271	36.1198132029984	9.50187393709084	0
NUDT17	2.34149588768795	2.19691171538809	0	0
POLR3C	23.1222718909185	30.3690737127178	1.90037478741817	0
RNF115	24.6442442179157	12.3091671112186	51.3101192602905	133.026235119272
CD160	5.50251533606669	2.1322966649355	0	0
GPR89A	5.50251533606669	6.94611792365353	0	0
PRKAB2	18.849041895888	23.4875708395168	13.3026235119272	0
FMO5	4.39030478941491	0.678458029752206	0	0
CHD1L	35.7078122872413	43.841311732083	45.608994898036	0
BCL9	11.8245542328242	12.567627313029	32.3063713861089	0
ACP6	6.79033807429506	4.39382343077619	24.7048722364362	0
GJA5	32.3711806472859	11.4691714553349	5.7011243622545	0
NBPF14	7.78547382656244	15.2168443815852	5.7011243622545	26.6052470238543
NBPF15	0.643911369114187	3.6184428253451	0	0
HIST2H2BF	0	1.421531109957	0	0
FCGR1A	7.49278684060145	2.1646041901618	49.4097444728724	106.420988095417
HIST2H2BC	0.0585373971921988	0.419997827941842	11.402248724509	0
HIST2H2BE	14.8099614896263	20.2891258421136	572.012811012869	319.262964286252
HIST2H2AC	1.34636013542057	2.51998696765105	7.60149914967267	106.420988095417
BOLA1	10.1269697142504	6.17073731822244	7.60149914967267	0
SV2A	5.32690314449009	2.71383211900882	13.3026235119272	0
SF3B4	57.3666492483548	75.9226842817944	661.330426021522	425.68395238167
MTMR11	25.7564547645675	8.81995438677867	0	106.420988095417
OTUD7B	27.980875857871	50.4966619286999	1.90037478741817	0
VPS45	26.7515905168348	16.7029905419948	148.229233418617	26.6052470238543
PLEKHO1	54.4397793887449	159.534559567447	7.60149914967267	26.6052470238543
ANP32E	52.5080452814023	36.5075035057139	85.5168654338176	26.6052470238543
APH1A	213.602962354333	113.108645817261	30.4059965986907	0
C1orf54	43.3176739222271	8.14149635702647	20.9041226615998	26.6052470238543
MRPS21	92.2549379749053	63.1289042921814	269.85321981338	106.420988095417
PRPF3	60.352056505157	78.281133623314	81.7161158589812	0
RPRD2	30.4979839371356	21.6783494268443	11.402248724509	0
TARS2	15.4538728587405	5.55689433892283	0	0
ECM1	50.9275355572129	36.1198132029984	15.2029982993453	0
ADAMTSL4	21.2490751807682	13.7630057464019	20.9041226615998	26.6052470238543
MCL1	1510.55753454469	1946.62531745998	1708.43693388893	1330.26235119272
ENSA	276.296514747178	174.202176020185	180.535604804726	79.8157410715631
GOLPH3L	18.263667923966	19.7075903880403	60.8119931973814	0
CTSS	114.382074113556	243.081819802647	1373.97097130334	1090.81512797803
CTSK	45.6591698099151	16.7999131176737	53.2104940477087	53.2104940477087
ARNT	59.9422947248116	52.4028059170513	41.8082453231997	26.6052470238543
SETDB1	33.8346155770909	31.2090693686015	13.3026235119272	0
CERS2	160.860767484162	173.523717990433	319.262964286252	79.8157410715631
BNIPL	2.51710807926455	2.843062219914	0	0
C1orf56	3.45370643433973	2.843062219914	1.90037478741817	0
CDC42SE1	193.875859500562	362.910430866977	636.625553785086	319.262964286252
MLLT11	18.4978175127348	21.5814268511654	36.1071209609452	53.2104940477087
GABPB2	5.50251533606669	2.58460201810364	0	0
SEMA6C	3.74639342030072	0.904610706336274	0	0
TNFAIP8L2	10.7708810833646	5.10458898575469	1.90037478741817	0
LYSMD1	4.6244543781837	3.6184428253451	0	0
VPS72	40.7420284457704	37.5736518381817	150.129608206035	79.8157410715631
PIP5K1A	58.1861728090456	184.346738941242	38.0074957483634	159.631482143126
PSMD4	141.660501205121	115.951708037175	47.5093696854542	26.6052470238543
ZNF687	12.2343160131695	12.7614724643867	0	0
PI4KB	74.4010318312847	93.4010554292203	24.7048722364362	53.2104940477087
RFX5	42.4396129643441	72.6596242339386	51.3101192602905	53.2104940477087
SELENBP1	169.524302268608	47.4597545574281	7.60149914967267	0
PSMB4	244.042408894277	344.172066235726	148.229233418617	106.420988095417
POGZ	83.7670153820365	96.211810123908	32.3063713861089	0
CGN	29.2101611989072	50.8843522314154	13.3026235119272	0
TUFT1	9.01475916759861	29.7229232081919	26.6052470238543	0
SNX27	33.0736294135923	26.9767835639567	13.3026235119272	26.6052470238543
MRPL9	34.4199895490129	40.9659419869427	100.719863733163	159.631482143126
OAZ3	1.58050972418937	0.549227928847024	0	0
TDRKH	3.80493081749292	4.74920620826544	0	0
RORC	4.9171413641447	3.74767292625028	0	0
THEM4	24.1174076431859	10.1445629210568	0	0
S100A10	813.025909602449	852.595590721938	1210.53873958537	1596.31482143126
S100A11	502.953316675372	737.968491219042	15075.6731885883	20486.0402083679
TCHH	2.45857068207235	1.71229883699366	0	0
FLG	0.409761780345392	0.193845151357773	0	931.183645834902
FLG2	0	0	0	372.473458333961
CRCT1	0	0	0	106.420988095417
KPRP	0	0.064615050452591	0	79.8157410715631
LCE1C	0	0	0	53.2104940477087
SPRR1B	0	0.29076772703666	9.50187393709084	0
SPRR2D	0	0.64615050452591	13.3026235119272	0
SPRR2A	0	1.51845368563589	5.7011243622545	0
SPRR2E	0.234149588768795	0.258460201810364	7.60149914967267	26.6052470238543
LOR	0	0.0323075252262955	0	106.420988095417
S100A9	1030.60941496585	183.894433588074	13521.1666124803	22135.5655238468
S100A12	54.9666159634747	3.94151807760805	6275.03754805479	6757.73274405901
S100A8	566.817617012061	62.1273710101663	17829.3162555573	19634.6723036045
S100A7	0	14.3122336752489	0	0
S100A6	1715.55549951177	3187.97735922994	4650.21710481226	5241.23366369931
S100A4	746.410351597727	223.309614364155	1144.02562202574	1144.02562202574
S100A3	10.7123436861724	123.543976465354	20.9041226615998	186.23672916698
S100A2	3.74639342030072	150.068454676143	0	0
S100A16	193.81732210337	414.537856178598	89.3176150086539	133.026235119272
S100A14	35.3565879040881	72.7565468096175	17.1033730867635	0
S100A13	174.265831441176	96.3410402248132	0	0
CHTOP	85.2889877090336	132.493160953038	307.860715561743	133.026235119272
SNAPIN	37.5224716001994	22.518345082728	51.3101192602905	133.026235119272
ILF2	196.861266757365	331.184441094755	304.059965986907	0
NPR1	108.87955877749	14.538386351833	11.402248724509	0
INTS3	66.6740954019144	111.525577081172	43.7086201106179	53.2104940477087
SLC27A3	49.171413641447	14.8937691293222	0	53.2104940477087
GATAD2B	41.8542389924221	53.1458789972561	93.1183645834902	53.2104940477087
DENND4B	50.634848571252	44.2613095600248	32.3063713861089	0
CRTC2	74.4595692284769	118.407079954373	32.3063713861089	0
SLC39A1	150.441110783951	200.24204135258	87.4172402212357	53.2104940477087
CREB3L4	6.38057629394967	8.20611140747906	9.50187393709084	0
JTB	168.997465693878	169.162202084883	229.945349277598	106.420988095417
RAB13	218.988402896016	185.315964698031	133.026235119272	319.262964286252
RPS27	1900.35806244754	1622.35468676366	3262.94350999699	3671.5240892919
TPM3	729.961342986719	478.377526025758	988.194889457447	904.578398811048
C1orf189	0	0.0969225756788865	0	53.2104940477087
C1orf43	236.608159450868	171.488343901177	319.262964286252	212.841976190835
UBAP2L	110.694218090448	129.456253581766	214.742350978253	159.631482143126
HAX1	89.3280681152954	72.1427038303179	152.029982993453	266.052470238544
ATP8B2	39.0444439271966	42.2905505212208	1.90037478741817	0
IL6R	35.5907374928569	88.554926645276	68.413492347054	0
SHE	61.6984166405775	4.97535888484951	0	0
TDRD10	20.3710142228852	3.52152024966621	0	0
UBE2Q1	84.1182397651897	71.1411705483027	24.7048722364362	0
ADAR	201.251571546779	282.593923154407	748.747666242758	611.92068154865
KCNN3	11.766016835632	7.01073297410612	0	0
PMVK	52.4495078842101	12.1799370103134	13.3026235119272	0
PBXIP1	180.822019926702	38.704415221102	0	26.6052470238543
PYGO2	32.7224050304391	27.1383211900882	0	0
SHC1	332.024116874152	224.278840120943	226.144599702762	212.841976190835
CKS1B	13.5806761485901	12.1799370103134	0	0
FLAD1	40.1566544738484	31.4029145199592	3.80074957483634	0
ZBTB7B	11.0635680693256	16.509145390637	9.50187393709084	0
DCST2	2.80979506522554	0.419997827941842	0	0
ADAM15	322.306908940247	61.0612226776985	3.80074957483634	0
EFNA4	1.63904712138157	3.94151807760805	0	0
EFNA3	1.52197232699717	1.61537626131478	0	0
EFNA1	97.1135419418578	137.985440241508	45.608994898036	0
SLC50A1	32.8394798248235	38.3490324436128	70.3138671344722	0
DPM3	40.624953651386	14.9906917050011	3.80074957483634	0
KRTCAP2	113.562550552866	73.5965424655012	406.680204507488	292.657717262398
TRIM46	2.40003328488015	0.904610706336274	0	0
MUC1	53.5031810336697	45.812070770887	119.723611607345	26.6052470238543
THBS3	52.2153582954413	11.3076338292034	1.90037478741817	0
MTX1	32.4882554416703	13.9568508977597	0	0
GBAP1	4.21469259783831	1.32460853427812	0	0
GBA	26.5759783252583	25.2644847269631	5.7011243622545	26.6052470238543
FAM189B	9.6586705367128	8.69072428587349	0	0
SCAMP3	66.0301840328002	88.1672363425604	28.5056218112725	133.026235119272
CLK2	61.6398792433853	69.1057964590461	93.1183645834902	0
HCN3	1.58050972418937	1.64768378654107	0	0
PKLR	0	0.0323075252262955	0	53.2104940477087
FDPS	100.216023993044	71.6257834266971	13.3026235119272	0
RUSC1	34.3029147546285	17.4783711474259	32.3063713861089	0
ASH1L	32.5467928388625	95.2425843671192	68.413492347054	0
ASH1L-AS1	3.45370643433973	1.61537626131478	13.3026235119272	0
MSTO2P	1.87319671015036	3.10152242172437	0	0
YY1AP1	122.46023492608	225.248065877732	83.6164906463994	0
DAP3	84.9377633258804	125.385505403253	68.413492347054	26.6052470238543
GON4L	38.1078455721214	34.6336670425888	17.1033730867635	0
SYT11	39.454205707542	13.7630057464019	1.90037478741817	0
RIT1	40.0981170766562	76.6334498367729	102.620238520581	0
ARHGEF2	88.332932363028	211.032754778162	176.73485522989	79.8157410715631
SSR2	244.686320263391	296.809234253977	271.753594600798	425.68395238167
UBQLN4	36.0004992732023	50.3351243025684	11.402248724509	0
LAMTOR2	68.7814417008336	28.2690845730086	20.9041226615998	0
RAB25	18.1465931295816	27.7198566441615	134.92660990669	53.2104940477087
MEX3A	3.51224383153193	2.39075686674587	3.80074957483634	0
LMNA	682.136289480693	215.975806137785	83.6164906463994	79.8157410715631
SEMA4A	20.9563881948072	56.1181713180753	203.340102253744	292.657717262398
SLC25A44	84.0597023679975	74.9857660502319	0	0
PMF1	24.4686320263391	14.8291540788696	24.7048722364362	53.2104940477087
PAQR6	1.40489753261277	1.67999131176737	7.60149914967267	0
SMG5	79.0840236066606	86.4549375055668	26.6052470238543	0
TMEM79	2.28295849049575	4.58766858213396	0	0
CCT3	209.388269756495	293.933864508837	248.94909715178	372.473458333961
MEF2D	112.860101786559	82.4488043775061	5.7011243622545	53.2104940477087
GPATCH4	57.8934858230846	61.8042957579033	22.804497449018	0
HAPLN2	3.98054300906952	0	0	0
NES	200.490585383281	98.7641046167854	5.7011243622545	0
CRABP2	12.6440777935149	19.8368204889454	1.90037478741817	0
ISG20L2	28.1564880494476	32.1136800749377	1.90037478741817	0
RRNAD1	18.7905044986958	12.4383972121238	22.804497449018	0
MRPL24	58.6544719865832	29.8521533090971	15.2029982993453	159.631482143126
HDGF	242.52043656728	417.703993650775	676.533424320868	1037.60463393032
PRCC	55.4349151410123	59.3812313659311	34.206746173527	186.23672916698
SH2D2A	6.26350149956527	24.6183342224372	3.80074957483634	0
NTRK1	0.409761780345392	2.29383429106698	0	0
PEAR1	77.7962008684322	70.4627125185505	20.9041226615998	106.420988095417
LRRC71	1.63904712138157	2.03537408925662	0	0
ARHGEF11	39.746892693503	42.1290128950893	26.6052470238543	79.8157410715631
ETV3	2.57564547645675	27.3967813918986	20.9041226615998	0
FCRL5	3.16101944837873	0.64615050452591	0	0
FCRL3	0.0585373971921988	7.04304049933242	0	0
FCRL1	0.351224383153193	0.0969225756788865	11.402248724509	0
CD5L	3.62931862591633	0.484612878394433	0	79.8157410715631
CD1D	3.86346821468512	1.16307090814664	0	0
CD1A	1.58050972418937	0.0323075252262955	0	0
CD1C	2.16588369611136	0.484612878394433	0	0
CD1E	2.45857068207235	0.0323075252262955	0	0
MNDA	42.2054633755753	4.81382125871803	1159.22862032508	744.946916667922
PYHIN1	1.69758451857376	5.97689216686467	0	0
IFI16	306.911573478698	311.024545353547	1242.84511097148	345.868211310107
AIM2	2.45857068207235	1.64768378654107	93.1183645834902	0
CADM3	9.07329656479081	0.258460201810364	7.60149914967267	0
FCER1A	7.20009985464045	0.323075252262955	0	0
DUSP23	66.0301840328002	22.8737278602172	20.9041226615998	0
FCRL6	2.22442109330355	3.35998262353473	0	0
SLAMF8	6.73180067710286	12.0507069094082	30.4059965986907	53.2104940477087
TAGLN2	1664.97918833771	1324.51161170244	1288.45410586952	1862.3672916698
SLAMF9	0.292686985960994	5.13689651098099	0	0
PIGM	6.90741286867946	6.04150721731726	0	0
IGSF8	22.5954353161887	13.7306982211756	51.3101192602905	0
ATP1A2	43.2591365250349	0.387690302715546	13.3026235119272	0
PEA15	442.250035787062	989.191807378716	722.142419218904	877.973151787194
DCAF8	116.782107398437	89.9441502300067	41.8082453231997	0
PEX19	68.898516495218	35.7644304255091	91.2179897960721	0
COPA	109.816157132565	205.12047766175	682.234548683122	79.8157410715631
NCSTN	65.3277352664939	50.1412791512106	328.764838223343	319.262964286252
NHLH1	1.05367314945958	0.193845151357773	7.60149914967267	0
VANGL2	12.058703821593	14.3122336752489	3.80074957483634	0
SLAMF6	1.46343492980497	7.59226842817944	0	133.026235119272
CD84	5.85373971921988	12.3737821616712	1.90037478741817	0
SLAMF1	40.8591032401548	31.8229123479011	110.221737670254	79.8157410715631
CD48	21.6002995639214	43.6474665807252	570.11243622545	212.841976190835
SLAMF7	12.9953021766681	63.1612118174077	680.334173895704	771.552163691776
LY9	4.03908040626172	10.0799478706042	0	0
CD244	2.34149588768795	5.97689216686467	0	0
ITLN2	11.5904046440554	11.2107112535245	0	0
F11R	119.474827669278	294.547707488136	152.029982993453	0
TSTD1	21.0734629891916	21.2260440736761	32.3063713861089	26.6052470238543
USF1	101.562384128465	75.1796112015897	15.2029982993453	0
ARHGAP30	52.8592696645555	33.1475208821792	5.7011243622545	186.23672916698
KLHDC9	2.75125766803334	0.93691823156257	0	0
PFDN2	104.489253988075	236.361854555578	100.719863733163	106.420988095417
NIT1	30.7321335259044	35.8290454759617	19.0037478741817	26.6052470238543
DEDD	96.7623175587046	58.1535454073319	79.8157410715631	292.657717262398
UFC1	119.065065888932	74.888843474553	76.0149914967267	159.631482143126
USP21	28.2150254466398	17.0260657942577	7.60149914967267	0
PPOX	16.8587703913533	7.23688565069019	0	0
B4GALT3	73.5815082705939	97.7948788599965	7.60149914967267	0
ADAMTS4	776.908335534862	764.622199530736	1936.48190837911	1010.99938690647
NDUFS2	221.212823989319	257.717128730159	102.620238520581	79.8157410715631
FCER1G	127.084689304264	223.051154162344	36901.477622086	27483.2201756415
TOMM40L	21.6588369611136	9.23995221472052	9.50187393709084	0
NR1I3	1.58050972418937	0.226152676584069	0	0
PCP4L1	0.878060957882982	1.03384080724146	7.60149914967267	0
MPZ	10.7708810833646	3.32767509830844	41.8082453231997	0
SDHC	54.4983167859371	30.7890715406596	28.5056218112725	26.6052470238543
FCGR2A	59.7081451360428	125.514735504158	1438.58371407555	931.183645834902
HSPA6	76.2156911442428	1148.56482932003	203.340102253744	159.631482143126
FCGR3A	56.1373639073186	39.1244130490439	262.251720663707	452.289199405524
FCGR2C	1.11221054665178	1.4538386351833	26.6052470238543	0
HSPA7	16.0977842278547	63.3227494435392	22.804497449018	0
FCGR3B	31.3175074978264	1.03384080724146	1698.93505995184	638.525928572505
FCGR2B	12.6440777935149	11.3399413544297	157.731107355708	0
FCRLA	0.117074794384398	0.775380605431092	24.7048722364362	0
DUSP12	23.2393466853029	30.17522856136	19.0037478741817	53.2104940477087
ATF6	52.1568208982491	120.830144346345	167.232981292799	79.8157410715631
OLFML2B	21.190537783576	4.68459115781285	1.90037478741817	0
C1orf226	4.39030478941491	3.45690519921362	0	0
SH2D1B	0.46829917753759	5.36304918756505	0	0
UHMK1	57.6007988371236	42.419780622126	83.6164906463994	0
UAP1	126.792002318303	181.212908994291	131.125860331854	79.8157410715631
DDR2	3.04394465399434	7.52765337772685	0	26.6052470238543
HSD17B7	9.6001331395206	6.88150287320094	0	0
RGS4	3.80493081749292	3.39229014876103	76.0149914967267	0
RGS5	525.665826785945	46.6197589015444	277.454718963053	133.026235119272
NUF2	1.46343492980497	0.419997827941842	0	0
PBX1	74.5181066256691	14.6676164527382	17.1033730867635	0
RXRG	7.60986163498584	0.258460201810364	0	0
MGST3	136.626285046592	54.4381800063079	68.413492347054	26.6052470238543
ALDH9A1	75.0449432003989	59.1550786893471	95.0187393709084	53.2104940477087
TMCO1	54.7324663747059	64.6796655030436	243.247972789526	26.6052470238543
UCK2	56.8983500708172	127.517802068188	0	53.2104940477087
POGK	43.0249869362661	75.4703789286263	119.723611607345	133.026235119272
TADA1	6.84887547148726	8.88456943723127	9.50187393709084	0
GPA33	11.766016835632	0.193845151357773	0	0
POU2F1	27.395501885949	42.7105483491627	24.7048722364362	0
CD247	7.02448766306385	38.5428775949705	7.60149914967267	79.8157410715631
CREG1	122.226085337311	394.797958265331	608.119931973814	611.92068154865
RCSD1	28.3906376382164	129.747021308803	91.2179897960721	0
MPZL1	89.6207551012563	616.879886670886	112.122112457672	26.6052470238543
ADCY10	0.175612191576596	2.51998696765105	0	0
MPC2	53.2104940477087	210.61275695022	85.5168654338176	26.6052470238543
DCAF6	58.7715467809676	90.3641480579485	22.804497449018	106.420988095417
GPR161	17.970980938005	37.4767292625028	3.80074957483634	53.2104940477087
TIPRL	41.2688650205001	75.4057638781737	237.546848427271	106.420988095417
SFT2D2	2.28295849049575	7.07534802455872	0	0
TBX19	4.21469259783831	7.72149852908463	9.50187393709084	0
XCL1	0.409761780345392	2.74613964423512	0	0
DPT	84.7621511343038	10.7907134255827	3.80074957483634	0
ATP1B1	14.7514240924341	88.231851393013	262.251720663707	26.6052470238543
NME7	6.02935191079648	10.4676381733197	13.3026235119272	0
BLZF1	6.26350149956527	19.352207610551	58.9116184099632	26.6052470238543
SLC19A2	29.3857733904838	70.6888651951346	17.1033730867635	0
F5	2.10734629891916	1.64768378654107	110.221737670254	26.6052470238543
SELP	210.383405508762	17.5752937231048	36.1071209609452	26.6052470238543
SELL	31.8443440725561	13.2460853427812	17846.419628644	11440.2562202574
SELE	494.231244493734	42.3228580464471	961.589642433593	478.894446429378
METTL18	5.56105273325888	5.81535454073319	15.2029982993453	0
C1orf112	2.86833246241774	2.48767944242475	0	0
SCYL3	9.4830583451362	7.26919317591649	26.6052470238543	0
KIFAP3	29.3857733904838	29.1090802288923	55.1108688351269	53.2104940477087
GORAB	6.14642670518087	21.4198892250339	7.60149914967267	0
PRRX1	40.5664162541938	205.152785186976	43.7086201106179	79.8157410715631
FMO3	23.9417954516093	1.84152893789884	0	0
FMO2	106.772212478571	26.3306330594308	22.804497449018	0
FMO1	1.58050972418937	0.161537626131478	0	0
FMO4	4.6829917753759	1.22768595859923	7.60149914967267	0
PRRC2C	175.553654179404	410.660953151442	338.266712160434	345.868211310107
MYOC	14.0489753261277	0.484612878394433	0	0
VAMP4	30.7321335259044	25.1998696765105	19.0037478741817	0
METTL13	29.3272359932916	33.7936713867051	43.7086201106179	0
DNM3	12.058703821593	2.26152676584069	0	0
DNM3OS	8.83914697602202	12.2122445355397	1.90037478741817	0
PIGC	19.6685654565788	14.1830035743437	49.4097444728724	79.8157410715631
SUCO	21.1320003863838	45.9413008717922	24.7048722364362	0
FASLG	0.117074794384398	2.97229232081919	0	0
TNFSF4	1.81465931295816	1.93845151357773	1.90037478741817	0
LOC100506023	1.75612191576596	0.516920403620728	0	0
PRDX6	359.770843143254	255.907907317487	801.958160290467	638.525928572505
KLHL20	21.0149255919994	11.4045564048823	9.50187393709084	0
CENPL	2.22442109330355	4.00613312806064	9.50187393709084	0
DARS2	8.72207218163762	9.20764468949422	7.60149914967267	0
GAS5	211.788303041375	421.354744001346	123.524361182181	79.8157410715631
SNORD81	5.0342161585291	2.1322966649355	11.402248724509	0
SNORD47	6.08788930798867	4.42613095600248	0	0
SNORD80	4.33176739222271	8.91687696245756	0	0
SNORD79	1.52197232699717	0.839995655883683	0	0
SNORD78	2.28295849049575	1.55076121086218	0	0
SNORD44	1.81465931295816	2.68152459378253	0	0
SNORD76	1.17074794384398	2.48767944242475	0	0
ZBTB37	1.63904712138157	1.80922141267255	0	0
RC3H1	43.3762113194193	52.0797306647884	114.02248724509	0
RABGAP1L	38.6346821468512	25.1029471008316	330.665213010761	133.026235119272
CACYBP	37.698083791776	68.8473362572357	47.5093696854542	0
MRPS14	22.4783605218043	20.5798935691502	55.1108688351269	0
KIAA0040	340.863263850174	108.004056831506	167.232981292799	26.6052470238543
SEC16B	7.60986163498584	0.710765554978501	0	0
RASAL2-AS1	1.69758451857376	1.64768378654107	0	0
RASAL2	43.5518235109959	75.3411488277211	53.2104940477087	0
RALGPS2	7.20009985464045	3.87690302715546	28.5056218112725	0
ANGPTL1	12.7611525878993	3.23075252262955	20.9041226615998	0
FAM20B	62.1667158181151	48.2028276376329	9.50187393709084	0
TOR3A	83.8255527792287	19.3845151357773	32.3063713861089	0
ABL2	84.8792259286882	174.428328696769	49.4097444728724	79.8157410715631
SOAT1	33.5419285911299	64.0012074732914	123.524361182181	133.026235119272
TOR1AIP2	44.9567210436087	76.6980648872255	117.823236819926	159.631482143126
TOR1AIP1	48.5275022723328	60.8027624758881	144.428483843781	79.8157410715631
CEP350	26.4003661336817	42.6782408239364	30.4059965986907	0
QSOX1	164.431548712886	347.952046687203	57.011243622545	26.6052470238543
FLJ23867	17.2685321716986	16.9937582690314	0	0
ACBD6	35.6492748900491	17.930676500594	7.60149914967267	0
XPR1	27.2784270915646	53.8566445522346	125.424735969599	0
KIAA1614	2.16588369611136	1.74460636221996	0	0
STX6	32.7809424276313	122.025522779718	72.2142419218904	53.2104940477087
MR1	20.4295516200774	22.4860375575017	98.8194889457447	0
IER5	58.595934589391	136.951599434267	110.221737670254	186.23672916698
CACNA1E	0.0585373971921988	0.193845151357773	0	79.8157410715631
GLUL	1356.01880595728	356.998153750565	2449.58310098202	2234.84075000377
RNASEL	9.19037135917521	5.33074166233876	26.6052470238543	0
RGS16	232.978840824951	137.145444585624	159.631482143126	26.6052470238543
NPL	20.2539394285008	15.2814594320378	83.6164906463994	79.8157410715631
DHX9	96.7623175587046	203.37587129953	34.206746173527	53.2104940477087
LAMC1	126.792002318303	264.986321906076	159.631482143126	266.052470238544
LAMC2	11.6489420412476	558.661726213102	556.809812713523	345.868211310107
NMNAT2	6.14642670518087	1.71229883699366	0	53.2104940477087
SMG7-AS1	0.175612191576596	1.32460853427812	7.60149914967267	0
SMG7	71.4156245744825	122.154752880623	292.657717262398	159.631482143126
NCF2	102.440445086348	35.1828949714358	440.886950681015	452.289199405524
ARPC5	241.232613829051	175.849859806726	919.781397110393	718.341669644068
RGL1	49.5811754217924	34.0521315885155	205.240477041162	212.841976190835
TSEN15	22.9466596993419	18.802979681704	19.0037478741817	0
C1orf21	77.7962008684322	58.0243153064267	32.3063713861089	79.8157410715631
EDEM3	21.3076125779604	35.4413551732462	41.8082453231997	26.6052470238543
FAM129A	66.0887214299924	58.056622831653	387.676456633306	159.631482143126
RNF2	15.2782606671639	20.6445086196028	26.6052470238543	0
TRMT1L	11.7074794384398	12.7614724643867	89.3176150086539	0
SWT1	5.97081451360428	6.97842544887983	0	0
IVNS1ABP	162.851038988697	323.172174838634	1411.9784670517	984.394139882611
HMCN1	16.1563216250469	5.10458898575469	7.60149914967267	79.8157410715631
PRG4	3.21955684557093	2.03537408925662	9.50187393709084	0
TPR	60.0008321220038	101.187169008758	15.2029982993453	53.2104940477087
PTGS2	45.8933193986839	1054.35608576015	910.279523173302	771.552163691776
PLA2G4A	3.86346821468512	15.4429970581693	1.90037478741817	0
RGS18	3.16101944837873	0.64615050452591	70.3138671344722	133.026235119272
RGS1	48.0592030947952	34.7952046687203	76.0149914967267	53.2104940477087
RGS13	3.62931862591633	2.64921706855623	26.6052470238543	0
RGS2	338.990067140023	227.089594815631	182.435979592144	159.631482143126
UCHL5	22.8295849049575	23.0352654863487	5.7011243622545	0
TROVE2	14.9855736812029	24.0367987683639	15.2029982993453	0
GLRX2	8.07816081252343	13.5691605950441	26.6052470238543	0
CDC73	30.2052969511746	51.5951177863939	36.1071209609452	0
B3GALT2	1.81465931295816	1.421531109957	0	0
KCNT2	3.68785602310852	1.48614616040959	5.7011243622545	0
CFH	164.548623507271	51.6274253116202	117.823236819926	0
ZBTB41	6.73180067710286	5.97689216686467	0	0
DENND1B	7.31717464902485	5.0076664100758	0	26.6052470238543
C1orf53	1.46343492980497	0.0969225756788865	0	0
NEK7	59.766682533235	34.2136692146469	5.7011243622545	53.2104940477087
PTPRC	23.7076458628405	107.422521377433	598.618058036723	425.68395238167
NR5A2	19.9027150453476	5.42766423801764	0	0
ZNF281	4.9171413641447	20.9352763466395	22.804497449018	0
DDX59	24.0003328488015	18.9645173078355	24.7048722364362	53.2104940477087
CAMSAP2	56.6642004820484	58.1535454073319	19.0037478741817	0
KIF21B	10.0684323170582	34.3105917903258	1.90037478741817	0
TMEM9	42.9079121418817	20.3214333673399	20.9041226615998	0
IGFN1	0.995135752267379	18.1245216519518	0	0
PKP1	5.26836574729789	24.8444868990212	3.80074957483634	0
TNNT2	26.6345157224504	8.36764903361054	1.90037478741817	0
LAD1	4.56591698099151	28.3336996234612	41.8082453231997	159.631482143126
PHLDA3	35.1809757125115	16.8322206429	0	0
CSRP1	977.633070506912	258.977122213985	486.495945579051	638.525928572505
NAV1	36.8785602310852	222.760386435308	89.3176150086539	0
IPO9	49.171413641447	63.1612118174077	93.1183645834902	79.8157410715631
SHISA4	7.84401122375464	2.71383211900882	0	0
LMOD1	199.202762645053	3.00459984604548	0	0
TIMM17A	59.3569207528896	134.593150092747	121.623986394763	53.2104940477087
RNPEP	59.6496077388506	32.7921381046899	13.3026235119272	0
ELF3	31.200432703442	354.704319459498	76.0149914967267	133.026235119272
GPR37L1	0	0.969225756788865	11.402248724509	0
ARL8A	50.5763111740598	61.6427581317718	199.539352678908	159.631482143126
PTPN7	6.96595026587166	16.6060679663159	13.3026235119272	0
LGR6	12.058703821593	2.51998696765105	0	0
UBE2T	1.81465931295816	1.87383646312514	0	0
PPP1R12B	140.782440247238	21.2583515989024	32.3063713861089	0
SYT2	1.75612191576596	0.516920403620728	0	0
KDM5B	29.9711473624058	112.462495312735	47.5093696854542	0
RABIF	12.4684656019383	14.4737713013804	57.011243622545	79.8157410715631
KLHL12	29.151623801715	19.4168226610036	68.413492347054	0
ADIPOR1	146.402030377689	158.468411234979	393.377580995561	452.289199405524
CYB5R1	45.3079454267619	43.3243913284623	0	26.6052470238543
TMEM183A	2.98540725680214	3.00459984604548	0	0
PPFIA4	2.86833246241774	6.75227277229576	0	186.23672916698
ADORA1	2.98540725680214	0.549227928847024	0	0
CHI3L1	4.21469259783831	39.5121033517594	1185.83386734894	957.788892858757
CHIT1	15.0441110783951	48.3643652637644	387.676456633306	665.131175596359
BTG2	601.705905738611	150.779220231121	110.221737670254	79.8157410715631
FMOD	103.142893852654	66.9734997941106	100.719863733163	0
PRELP	222.149422344394	20.8383537709606	47.5093696854542	79.8157410715631
ATP2B4	138.499481756742	358.322762284843	180.535604804726	53.2104940477087
LAX1	1.69758451857376	2.03537408925662	0	0
ZC3H11A	107.533198642069	268.443227105289	45.608994898036	26.6052470238543
ZBED6	0.117074794384398	7.39842327682167	7.60149914967267	0
SNRPE	58.7130093837754	76.6011423115467	117.823236819926	0
SOX13	69.0155912896024	16.186070138374	7.60149914967267	0
ETNK2	6.49765108833407	4.78151373349174	0	0
REN	0	6.81688782274835	0	0
GOLT1A	1.46343492980497	23.0998805368013	1.90037478741817	0
PLEKHA6	9.4830583451362	4.10305570373953	15.2029982993453	0
PPP1R15B	82.3035804522315	270.349371093641	266.052470238544	133.026235119272
PIK3C2B	80.1962341533123	181.439061670876	39.9078705357815	26.6052470238543
MDM4	31.9028814697483	38.3167249183865	26.6052470238543	26.6052470238543
NFASC	61.1715800658477	7.30150070114278	7.60149914967267	0
CNTN2	0.526836574729789	0.258460201810364	0	79.8157410715631
TMEM81	3.62931862591633	6.94611792365353	0	0
RBBP5	12.9953021766681	23.7460310413272	15.2029982993453	0
DSTYK	16.3904712138157	18.9645173078355	0	0
TMCC2	3.39516903714753	39.9967162301538	5.7011243622545	0
NUAK2	2.86833246241774	101.381014160115	161.531856930544	133.026235119272
CDK18	17.2685321716986	33.5029036596684	0	26.6052470238543
LOC284578	2.86833246241774	0.387690302715546	0	0
ELK4	41.1517902261158	78.9595916530662	87.4172402212357	0
SLC45A3	2.16588369611136	4.00613312806064	3.80074957483634	0
NUCKS1	254.110841211335	149.357689121164	121.623986394763	53.2104940477087
SLC41A1	56.7812752764328	267.764769075537	110.221737670254	0
SLC26A9	2.22442109330355	12.0183993841819	11.402248724509	26.6052470238543
FAM72A	0.526836574729789	0.226152676584069	7.60149914967267	0
CTSE	8.89768437321422	57.2166271757693	583.415059737378	798.15741071563
SRGAP2	36.4687984507398	35.2475100218884	0	79.8157410715631
IKBKE	6.26350149956527	9.11072211381533	15.2029982993453	53.2104940477087
RASSF5	43.3176739222271	110.168661021668	95.0187393709084	133.026235119272
EIF2D	51.9812087066725	16.9291432185788	7.60149914967267	0
DYRK3	11.6489420412476	59.7689216686467	0	0
MAPKAPK2	220.217688237052	196.074370598387	28.5056218112725	0
IL10	2.57564547645675	27.0737061396356	96.9191141583266	0
IL19	0.351224383153193	3.03690737127178	0	0
IL20	0	0.549227928847024	11.402248724509	0
IL24	7.31717464902485	64.8088956039488	9.50187393709084	0
PIGR	26.2832913392973	61.8366032831296	319.262964286252	399.078705357815
FCAMR	0	8.30303398315795	0	0
C1orf116	45.8933193986839	42.419780622126	15.2029982993453	53.2104940477087
YOD1	3.98054300906952	28.5921598252715	58.9116184099632	106.420988095417
PFKFB2	13.6977509429745	21.3875816998076	7.60149914967267	133.026235119272
C4BPA	42.9079121418817	27.9460093207456	62.7123679847995	212.841976190835
CD55	155.709476531249	436.830048584742	2193.03250468057	2421.07747917075
CR1	3.33663163995533	2.06768161448291	45.608994898036	79.8157410715631
CR1L	0	4.45843848122878	0	0
CD46	121.93339835135	121.443987325645	138.727359481526	133.026235119272
MIR29C	4.15615520064611	8.10918883180017	0	0
MIR29B2	1.11221054665178	1.97075903880403	0	0
LOC148696	0	2.32614181629328	0	0
CD34	413.508173765692	5.97689216686467	9.50187393709084	0
PLXNA2	111.923503431484	144.899250639935	0	0
CAMK1G	0.702448766306386	12.7614724643867	68.413492347054	26.6052470238543
LAMB3	13.5221387513979	460.511464575616	119.723611607345	266.052470238544
G0S2	232.627616441798	1133.96182791775	2639.62057972384	1942.18303274137
HSD11B1	7.37571204621705	42.1936279455419	62.7123679847995	53.2104940477087
TRAF3IP3	6.67326327991066	16.3476077645055	15.2029982993453	0
C1orf74	1.05367314945958	2.19691171538809	0	0
IRF6	8.89768437321422	36.4751959804876	22.804497449018	53.2104940477087
SERTAD4-AS1	6.32203889675747	4.00613312806064	0	0
SERTAD4	3.04394465399434	1.06614833246775	0	0
HHAT	6.43911369114187	0.969225756788865	0	0
KCNH1	2.22442109330355	0.161537626131478	0	0
RCOR3	33.1321668107845	18.253751752857	19.0037478741817	0
TRAF5	23.8832580544171	30.8213790658859	0	0
LINC00467	3.98054300906952	0.93691823156257	5.7011243622545	0
SLC30A1	8.54645999006102	7.65688347863204	3.80074957483634	0
LPGAT1	40.6834910485782	47.8151373349174	96.9191141583266	26.6052470238543
INTS7	8.31231040129223	10.3707155976409	0	0
PPP2R5A	104.138029604922	56.6673992469223	66.5131175596359	106.420988095417
TMEM206	3.86346821468512	9.40148984085199	36.1071209609452	0
NENF	143.006861340542	48.0412900115014	39.9078705357815	79.8157410715631
ATF3	358.60009519941	1004.4086517603	459.890698555197	319.262964286252
FAM71A	4.03908040626172	6.4938125704854	0	0
BATF3	42.9079121418817	24.3921815458531	36.1071209609452	106.420988095417
NSL1	26.5174409280661	15.1199218059063	41.8082453231997	0
TATDN3	10.595268891788	4.55536105690767	7.60149914967267	0
FLVCR1	12.058703821593	13.8599283220808	3.80074957483634	0
VASH2	5.15129095291349	4.84612878394433	0	0
ANGEL2	25.6393799701831	13.4722380193652	22.804497449018	0
RPS6KC1	15.5124102559327	26.2014029585257	76.0149914967267	159.631482143126
PROX1	3.98054300906952	1.84152893789884	0	0
SMYD2	28.858936815754	13.3107003932337	11.402248724509	0
PTPN14	38.3419951608902	28.8829275523082	39.9078705357815	0
KCTD3	52.2153582954413	17.3168335212944	1.90037478741817	0
USH2A	2.63418287364895	0.0969225756788865	0	0
ESRRG	1.81465931295816	0.0323075252262955	0	0
GPATCH2	6.67326327991066	5.36304918756505	24.7048722364362	186.23672916698
RRP15	26.4003661336817	34.0521315885155	74.1146167093085	79.8157410715631
TGFB2	13.7562883401667	37.1859615354661	0	53.2104940477087
LYPLAL1	14.7514240924341	6.68765772184317	36.1071209609452	0
EPRS	33.0150920164001	45.1013052159085	30.4059965986907	0
BPNT1	12.5270029991305	4.36151590554989	20.9041226615998	0
IARS2	39.0444439271966	51.1428124332258	13.3026235119272	0
RAB3GAP2	26.2832913392973	34.3428993155521	13.3026235119272	0
MARK1	8.31231040129223	5.52458681369653	0	0
C1orf115	115.201597674247	25.8460201810364	38.0074957483634	0
MARC2	20.1368646341164	16.3799152897318	15.2029982993453	0
MARC1	7.43424944340925	2.09998913970921	0	0
HLX	36.7614854367008	48.6228254655747	30.4059965986907	0
DUSP10	8.01962341533124	35.7321229002828	0	0
TAF1A	2.45857068207235	11.7599391823716	0	0
MIA3	31.1418953062498	55.9566336919438	271.753594600798	186.23672916698
AIDA	26.8686653112192	32.0490650244851	68.413492347054	53.2104940477087
BROX	2.51710807926455	5.84766206595949	15.2029982993453	0
DISP1	26.1662165449129	10.0153328201516	0	0
TLR5	3.04394465399434	1.00153328201516	0	0
SUSD4	6.14642670518087	0.258460201810364	0	0
CAPN8	3.68785602310852	27.881394270293	1.90037478741817	0
CAPN2	282.794165835512	568.353983780991	596.717683249305	372.473458333961
TP53BP2	56.254438701703	237.492617938498	47.5093696854542	0
FBXO28	32.0199562641327	48.9459007178377	89.3176150086539	0
DEGS1	51.2787599403661	146.708472052608	96.9191141583266	79.8157410715631
NVL	14.2831249148965	15.0553067554537	9.50187393709084	26.6052470238543
CNIH4	20.2539394285008	46.9428341538074	85.5168654338176	159.631482143126
WDR26	84.5865389427273	149.519226747296	129.225485544435	0
CNIH3	2.80979506522554	0.807688130657388	0	0
DNAH14	1.46343492980497	3.52152024966621	20.9041226615998	0
LBR	32.8980172220157	53.6951069261031	24.7048722364362	0
ENAH	113.621087950058	43.1305461771045	89.3176150086539	53.2104940477087
SRP9	108.001497819607	75.9226842817944	252.749846726616	159.631482143126
EPHX1	208.919970578958	23.1321880620276	55.1108688351269	212.841976190835
TMEM63A	21.483224769537	30.4013812379441	13.3026235119272	26.6052470238543
PYCR2	61.4642670518087	56.8289368730538	0	0
LEFTY2	1.52197232699717	0.872303181109979	0	0
SDE2	23.9417954516093	31.3382994695066	7.60149914967267	0
ACBD3	35.5907374928569	53.9212596026872	51.3101192602905	0
LIN9	0.936598355075181	1.51845368563589	0	0
PARP1	56.4885882904718	79.8642023594025	152.029982993453	26.6052470238543
ITPKB	87.3963340079528	173.652948091338	5.7011243622545	0
PSEN2	19.0246540874646	14.4091562509278	1.90037478741817	26.6052470238543
CDC42BPA	65.2691978693016	48.2028276376329	20.9041226615998	0
ZNF678	4.9171413641447	4.42613095600248	15.2029982993453	0
JMJD4	4.8000665697603	3.48921272443991	11.402248724509	0
SNAP47	18.3807427183504	15.95991746179	43.7086201106179	0
WNT9A	0.526836574729789	2.45537191719846	0	0
WNT3A	1.99027150453476	0.258460201810364	0	0
ARF1	634.603922960627	671.318066677194	995.79638860712	824.762657739485
C1orf35	20.7222386060384	7.23688565069019	9.50187393709084	0
MRPL55	45.4250202211463	20.2891258421136	0	0
GUK1	454.19166481427	261.077111353694	49.4097444728724	186.23672916698
GJC2	3.80493081749292	0.581535454073319	0	0
IBA57	11.3562550552866	7.23688565069019	0	0
OBSCN	49.464100627408	6.23535236867503	1.90037478741817	0
TRIM11	17.1514573773142	15.9922249870163	0	0
HIST3H2A	1.63904712138157	1.25999348382552	0	0
RNF187	54.9080785662825	21.3552741745813	24.7048722364362	26.6052470238543
RHOU	99.3965004323535	35.0213573453043	76.0149914967267	0
RAB4A	39.6883552963108	13.989158422986	0	0
CCSAP	6.26350149956527	6.68765772184317	0	0
ACTA1	2.98540725680214	0.129230100905182	0	0
NUP133	30.907745717481	26.233710483752	9.50187393709084	0
ABCB10	14.3416623120887	6.52612009571169	0	0
TAF5L	34.4785269462051	30.498303813623	15.2029982993453	0
URB2	15.2197232699717	28.1398544721034	5.7011243622545	0
GALNT2	67.2594693738364	136.790061808135	22.804497449018	106.420988095417
PGBD5	1.87319671015036	1.67999131176737	0	0
COG2	18.2051305267738	16.9937582690314	17.1033730867635	0
AGT	24.7613190123001	0.93691823156257	0	0
CAPN9	6.08788930798867	1.64768378654107	0	0
C1orf198	155.124102559327	78.7011314512559	64.6127427722177	0
TTC13	10.1269697142504	10.6291757994512	20.9041226615998	0
ARV1	12.7026151907071	5.20151156143358	13.3026235119272	26.6052470238543
FAM89A	38.283457763698	20.7091236700554	45.608994898036	0
C1orf131	9.01475916759861	5.97689216686467	0	0
GNPAT	40.624953651386	39.1567205742702	11.402248724509	79.8157410715631
EXOC8	12.7026151907071	20.3860484177925	13.3026235119272	53.2104940477087
SPRTN	9.13183396198301	10.0153328201516	1.90037478741817	0
EGLN1	47.8250535060264	72.6273167087123	47.5093696854542	0
TSNAX	29.444310787676	11.695324131919	36.1071209609452	26.6052470238543
SIPA1L2	40.624953651386	47.9766749610488	30.4059965986907	53.2104940477087
NTPCR	23.9417954516093	15.7983798356585	7.60149914967267	53.2104940477087
KCNK1	5.73666492483548	9.85379519402013	30.4059965986907	0
SLC35F3	0.643911369114187	0.0969225756788865	9.50187393709084	0
COA6	16.3319338166235	21.4198892250339	38.0074957483634	0
TARBP1	14.5172745036653	10.4676381733197	9.50187393709084	0
IRF2BP2	93.3671485215571	75.987299332247	114.02248724509	106.420988095417
TOMM20	172.743859114179	170.32527299303	157.731107355708	79.8157410715631
RBM34	38.6346821468512	51.7566554125254	62.7123679847995	0
ARID4B	37.0541724226618	69.0411814085935	85.5168654338176	0
GGPS1	34.4199895490129	36.5075035057139	76.0149914967267	0
TBCE	8.89768437321422	10.2414854967357	0	0
B3GALNT2	23.7076458628405	18.7383646312514	1.90037478741817	0
GNG4	2.51710807926455	0.613842979299615	0	0
LYST	31.1418953062498	51.1428124332258	45.608994898036	26.6052470238543
NID1	126.148090949188	45.6505331447556	264.152095451125	425.68395238167
GPR137B	21.8344491526902	36.9921163841084	39.9078705357815	0
EDARADD	1.28782273822837	2.843062219914	11.402248724509	0
LGALS8	51.3958347347505	79.5088195819132	138.727359481526	26.6052470238543
HEATR1	11.0635680693256	40.8044043608112	17.1033730867635	0
ACTN2	12.4099282047461	10.3061005471883	15.2029982993453	0
MTR	37.0541724226618	41.1274796130742	24.7048722364362	53.2104940477087
RYR2	16.5660834053923	4.68459115781285	15.2029982993453	53.2104940477087
GREM2	4.03908040626172	0.387690302715546	0	0
FH	35.1224383153193	36.7013486570717	34.206746173527	0
KMO	2.28295849049575	14.9906917050011	83.6164906463994	26.6052470238543
OPN3	5.91227711641208	4.23228580464471	0	0
CHML	8.01962341533124	5.81535454073319	17.1033730867635	0
EXO1	1.11221054665178	0.0323075252262955	0	53.2104940477087
MAP1LC3C	8.95622177040642	0.226152676584069	0	0
CEP170	15.8636346390859	72.1427038303179	24.7048722364362	26.6052470238543
SDCCAG8	16.7416955969689	24.5214116467583	11.402248724509	0
AKT3	61.8154914349619	90.4287631084011	26.6052470238543	0
ZBTB18	19.727102853771	11.8245542328242	1.90037478741817	0
ADSS	41.2103276233079	54.3735649558553	24.7048722364362	133.026235119272
DESI2	60.9959678742711	45.8443782961133	24.7048722364362	0
COX20	2.51710807926455	1.03384080724146	0	0
HNRNPU	453.020916870426	529.164955681494	621.422555485741	558.710187500941
EFCAB2	10.1855071114426	5.10458898575469	0	53.2104940477087
SMYD3	20.2539394285008	7.52765337772685	0	0
TFB2M	15.9807094334703	29.4967705316078	5.7011243622545	0
CNST	30.61505873152	84.9687913451572	7.60149914967267	0
SCCPDH	44.9567210436087	16.2829927140529	45.608994898036	0
AHCTF1	42.7322999503051	60.1889194965885	20.9041226615998	0
ZNF670	5.44397793887449	21.0645064475447	7.60149914967267	0
ZNF669	1.63904712138157	2.26152676584069	0	0
ZNF124	3.62931862591633	3.74767292625028	0	0
ZNF496	12.9953021766681	10.8876360012616	0	0
NLRP3	11.5904046440554	7.62457595340574	57.011243622545	0
GCSAML	1.69758451857376	3.29536757308214	5.7011243622545	0
TRIM58	2.63418287364895	0.839995655883683	0	26.6052470238543
SH3BP5L	21.7759117554979	13.0522401914234	3.80074957483634	0
ZNF672	34.5370643433973	36.8628862832032	28.5056218112725	0
ZNF692	13.6392135457823	25.6844825549049	0	26.6052470238543
PGBD2	4.9756787613369	4.36151590554989	0	0
ZMYND11	78.4986496347386	73.467312364596	108.321362882836	0
DIP2C	25.4052303814143	26.4275556351097	1.90037478741817	212.841976190835
LARP4B	78.4401122375464	95.2102768418929	11.402248724509	133.026235119272
GTPBP4	54.4397793887449	144.382330236315	34.206746173527	0
IDI2	10.2440445086348	6.78458029752206	0	0
IDI2-AS1	1.75612191576596	4.23228580464471	0	0
IDI1	77.2108268965102	61.3842979299615	138.727359481526	106.420988095417
WDR37	32.0199562641327	37.056731434561	0	0
ADARB2	2.40003328488015	1.16307090814664	0	0
PFKP	87.162184419184	288.312355119461	91.2179897960721	53.2104940477087
PITRM1	63.6301507479201	112.720955514545	24.7048722364362	26.6052470238543
PITRM1-AS1	1.87319671015036	4.45843848122878	0	0
KLF6	403.732428434595	570.066282617984	374.373833121379	133.026235119272
AKR1E2	2.92686985960994	1.22768595859923	0	26.6052470238543
AKR1C1	49.2884884358314	91.8179866931318	184.336354379562	0
AKR1C2	9.8342827282894	12.0507069094082	106.420988095417	26.6052470238543
AKR1C3	39.2200561187732	44.3259246104774	123.524361182181	53.2104940477087
NET1	73.1717464902485	32.7921381046899	43.7086201106179	26.6052470238543
ASB13	32.1955684557093	6.20304484344874	0	0
FAM208B	29.3857733904838	84.5811010424416	19.0037478741817	0
GDI2	218.754253307247	301.558440462242	495.997819516142	292.657717262398
ANKRD16	5.15129095291349	3.55382777489251	0	0
IL15RA	53.7958680196307	218.172717853174	85.5168654338176	0
IL2RA	4.7415291725681	48.105905061954	93.1183645834902	106.420988095417
RBM17	237.193533422789	257.814051305838	207.14085182858	53.2104940477087
PFKFB3	255.223051757987	543.574111932422	591.01655888705	478.894446429378
LOC399715	0.702448766306386	3.77998045147657	22.804497449018	106.420988095417
PRKCQ	3.68785602310852	9.75687261834124	5.7011243622545	0
PRKCQ-AS1	4.27322999503051	5.45997176324394	3.80074957483634	0
SFMBT2	9.8342827282894	17.9629840258203	17.1033730867635	26.6052470238543
ITIH5	129.543259986336	5.84766206595949	0	26.6052470238543
KIN	13.9319005317433	19.2875925600984	0	26.6052470238543
TAF3	10.7708810833646	8.30303398315795	3.80074957483634	0
GATA3	3.10248205118654	3.97382560283435	0	0
SFTA1P	34.7712139321661	150.00383962569	41.8082453231997	159.631482143126
CELF2	74.1668822425159	90.6226082597589	144.428483843781	0
USP6NL	10.4781940974036	23.3906482638379	3.80074957483634	0
ECHDC3	21.190537783576	8.10918883180017	0	0
PROSER2	5.20982835010569	7.43073080204797	0	0
UPF2	40.5078788570016	42.2582429959945	51.3101192602905	106.420988095417
DHTKD1	8.07816081252343	5.0722814605284	19.0037478741817	0
SEC61A2	7.08302506025605	9.56302746698347	30.4059965986907	0
NUDT5	16.3904712138157	18.1245216519518	30.4059965986907	0
CDC123	52.1568208982491	54.115104754045	39.9078705357815	0
CAMK1D	5.26836574729789	2.843062219914	9.50187393709084	0
CCDC3	144.119071887193	5.20151156143358	11.402248724509	0
OPTN	123.279758486771	232.42033647797	233.746098852435	106.420988095417
PHYH	35.9419618760101	8.39995655883683	60.8119931973814	0
SEPHS1	42.7322999503051	25.0060245251527	0	0
BEND7	11.3562550552866	19.9337430646243	0	0
PRPF18	24.3515572319547	22.9706504358961	19.0037478741817	0
FRMD4A	54.7910037718981	103.125620522335	51.3101192602905	0
FAM107B	92.6061623580585	136.790061808135	119.723611607345	0
HSPA14	17.1514573773142	30.2721511370389	1.90037478741817	53.2104940477087
SUV39H2	3.45370643433973	10.3384080724146	0	0
DCLRE1C	5.91227711641208	5.52458681369653	0	79.8157410715631
RPP38	17.9124435408128	12.8907025652919	22.804497449018	0
NMT2	14.5758119008575	9.72456509311495	0	0
FAM171A1	54.2641671971683	22.4214225070491	26.6052470238543	0
ITGA8	7.08302506025605	3.42459767398732	0	0
PTER	7.90254862094684	7.62457595340574	15.2029982993453	0
RSU1	98.8696638576238	27.1706287153145	133.026235119272	53.2104940477087
CUBN	1.75612191576596	0.839995655883683	0	0
TRDMT1	7.90254862094684	2.09998913970921	0	0
VIM	3242.09374348993	2352.92475470588	1524.10057950937	904.578398811048
ST8SIA6	2.34149588768795	0.29076772703666	0	0
ST8SIA6-AS1	1.69758451857376	0.064615050452591	0	0
STAM	19.0246540874646	41.2890172392057	13.3026235119272	0
MRC1	5.97081451360428	1.87383646312514	11.402248724509	0
CACNB2	6.90741286867946	4.58766858213396	7.60149914967267	0
NSUN6	14.3416623120887	8.56149418496831	17.1033730867635	0
ARL5B	7.90254862094684	42.2582429959945	733.544667943413	159.631482143126
PLXDC2	17.0343825829298	6.07381474254356	36.1071209609452	0
NEBL	48.7031144639094	34.1490541641944	0	0
SKIDA1	2.51710807926455	0.355382777489251	0	0
MLLT10	24.3515572319547	25.910635231489	3.80074957483634	0
DNAJC1	34.0687651658597	60.1889194965885	43.7086201106179	106.420988095417
EBLN1	0	0	13.3026235119272	0
LOC100130992	1.34636013542057	0.93691823156257	9.50187393709084	0
COMMD3	11.5904046440554	10.3061005471883	0	0
BMI1	0.760986163498584	1.35691605950441	0	0
SPAG6	1.58050972418937	2.9076772703666	45.608994898036	0
LOC100499489	6.73180067710286	1.74460636221996	0	0
PIP4K2A	113.15278877252	44.0997719338934	112.122112457672	372.473458333961
ARMC3	1.11221054665178	1.64768378654107	3.80074957483634	0
MSRB2	42.4396129643441	12.4060896868975	93.1183645834902	79.8157410715631
C10orf67	2.40003328488015	1.87383646312514	0	0
OTUD1	17.7368313492362	16.4122228149581	39.9078705357815	0
KIAA1217	41.4444772120767	80.3811227630232	32.3063713861089	79.8157410715631
ARHGAP21	53.0348818561321	83.2888000333898	34.206746173527	0
PRTFDC1	9.95135752267379	0.93691823156257	0	0
ENKUR	1.40489753261277	5.0722814605284	19.0037478741817	53.2104940477087
THNSL1	3.21955684557093	3.39229014876103	0	0
APBB1IP	5.79520232202768	4.68459115781285	214.742350978253	79.8157410715631
PDSS1	4.8586039669525	6.68765772184317	57.011243622545	0
ABI1	52.8592696645555	119.925533640009	330.665213010761	212.841976190835
ANKRD26	3.86346821468512	2.06768161448291	0	0
YME1L1	88.1573201714514	195.395912568635	450.388824618106	133.026235119272
MASTL	7.84401122375464	16.0891475626952	22.804497449018	53.2104940477087
ACBD5	20.4880890172696	18.7060571060251	49.4097444728724	26.6052470238543
RAB18	58.8300841781598	75.5349939790789	136.826984694108	26.6052470238543
MPP7	14.0489753261277	5.29843413711246	0	0
WAC-AS1	13.5221387513979	3.74767292625028	13.3026235119272	0
WAC	142.772711751773	239.237224300718	328.764838223343	133.026235119272
BAMBI	10.8294184805568	16.7352980672211	5.7011243622545	0
SVIL	82.1865056578471	179.177534905035	95.0187393709084	0
MTPAP	26.3418287364895	25.5552524539997	17.1033730867635	53.2104940477087
MAP3K8	86.6353478444542	108.068671881958	134.92660990669	106.420988095417
ZNF438	23.0051970965341	15.636842209527	17.1033730867635	0
ZEB1-AS1	4.6829917753759	3.6184428253451	9.50187393709084	0
ZEB1	68.9570538924102	134.560842567521	70.3138671344722	0
ARHGAP12	18.0295183351972	27.1060136648619	26.6052470238543	26.6052470238543
KIF5B	117.601630959127	138.857743422618	131.125860331854	26.6052470238543
EPC1	43.4347487166115	60.9319925767933	5.7011243622545	0
ITGB1	187.495283206613	577.07701559209	188.137103954399	53.2104940477087
NRP1	107.357586450493	85.5180192740042	134.92660990669	478.894446429378
PARD3	44.7811088520321	76.6011423115467	17.1033730867635	0
CUL2	24.4100946291469	37.5090367877291	17.1033730867635	26.6052470238543
CREM	136.099448471862	205.928165792408	497.89819430356	372.473458333961
CCNY	79.0840236066606	42.6782408239364	85.5168654338176	0
FZD8	4.9756787613369	14.7322315031908	0	0
ZNF248	10.1269697142504	10.8553284760353	0	0
ZNF25	18.7905044986958	10.8553284760353	0	0
ZNF33A	24.7027816151079	21.096813972771	32.3063713861089	0
ZNF37A	17.678293952044	15.9276099365637	26.6052470238543	26.6052470238543
HSD17B7P2	3.57078122872413	3.23075252262955	0	0
LINC00839	11.7074794384398	5.49227928847024	11.402248724509	0
ZNF37BP	19.2588036762334	11.9537843337293	19.0037478741817	0
ZNF33B	13.7562883401667	6.00919969209096	0	79.8157410715631
BMS1	61.3471922574243	79.4118970062344	5.7011243622545	53.2104940477087
RET	1.69758451857376	0.484612878394433	0	26.6052470238543
CSGALNACT2	34.9468261237427	113.72248879656	57.011243622545	26.6052470238543
RASGEF1A	2.45857068207235	2.35844934151957	1.90037478741817	0
HNRNPF	259.84750613617	371.988845455566	381.975332271052	106.420988095417
ZNF239	0.351224383153193	2.51998696765105	1.90037478741817	0
ZNF485	0.760986163498584	2.03537408925662	0	0
ZNF32	21.2490751807682	11.7922467075979	7.60149914967267	0
CXCL12	116.665032604052	19.5460527619088	39.9078705357815	0
RASSF4	42.0883885811909	30.498303813623	26.6052470238543	26.6052470238543
C10orf25	4.50737958379931	1.90614398835144	0	0
ZNF22	42.4396129643441	52.4674209675039	155.83073256829	53.2104940477087
ALOX5	88.7426941433734	26.0075578071679	81.7161158589812	186.23672916698
MARCH8	6.20496410237307	3.23075252262955	0	0
ZFAND4	6.32203889675747	3.97382560283435	0	0
AGAP4	0.702448766306386	2.51998696765105	0	0
SYT15	15.1026484755873	1.93845151357773	0	0
GPRIN2	1.81465931295816	1.35691605950441	0	0
LINC00842	1.87319671015036	2.51998696765105	5.7011243622545	0
HNRNPA1P33	2.57564547645675	2.58460201810364	0	0
GDF10	7.49278684060145	5.16920403620728	0	0
MAPK8	5.97081451360428	34.3752068407784	0	0
ARHGAP22	0.234149588768795	4.74920620826544	0	0
WDFY4	4.6829917753759	11.0168661021668	0	0
LRRC18	0.46829917753759	0.484612878394433	7.60149914967267	0
VSTM4	45.4250202211463	12.7614724643867	0	0
ERCC6	7.37571204621705	7.13996307501131	0	0
PGBD3	2.51710807926455	2.42306439197216	0	0
PARG	8.66353478444542	5.87996959118578	0	0
MSMB	2.16588369611136	0	15.2029982993453	0
NCOA4	126.557852729534	174.622173848127	311.66146513658	239.447223214689
TIMM23	33.0150920164001	48.978208243064	425.68395238167	425.68395238167
AGAP6	25.2881555870299	27.655241593709	0	26.6052470238543
SGMS1	26.7515905168348	33.4382886092159	5.7011243622545	0
PRKG1	18.6734297043114	8.56149418496831	7.60149914967267	0
CSTF2T	36.0004992732023	28.0106243711982	26.6052470238543	26.6052470238543
DKK1	2.40003328488015	45.3274578924926	1.90037478741817	0
PCDH15	1.69758451857376	0.93691823156257	0	0
ZWINT	2.40003328488015	0.613842979299615	17.1033730867635	0
IPMK	11.18064286371	26.4275556351097	41.8082453231997	0
CISD1	17.9124435408128	56.2797089442068	87.4172402212357	0
UBE2D1	28.8003994185618	30.498303813623	57.011243622545	159.631482143126
TFAM	28.6833246241774	43.0982386518782	38.0074957483634	0
BICC1	1.11221054665178	3.65075035057139	3.80074957483634	0
FAM13C	9.24890875636741	0.549227928847024	0	0
SLC16A9	2.63418287364895	2.03537408925662	0	0
CCDC6	43.0835243334583	41.1920946635268	41.8082453231997	53.2104940477087
ANK3	10.1855071114426	12.9230100905182	0	0
CDK1	3.98054300906952	1.74460636221996	1.90037478741817	0
RHOBTB1	17.8539061436206	4.3292083803236	11.402248724509	0
TMEM26	0.878060957882982	4.78151373349174	0	0
ARID5B	118.011392739473	111.590192131625	197.638977891489	0
RTKN2	50.04947459933	32.9213682055951	5.7011243622545	0
ZNF365	2.10734629891916	2.45537191719846	0	0
ADO	23.2978840824951	18.7060571060251	47.5093696854542	0
EGR2	25.2296181898377	18.253751752857	0	0
NRBF2	25.4052303814143	26.2014029585257	32.3063713861089	26.6052470238543
JMJD1C	63.3960011591513	140.957732562327	51.3101192602905	0
REEP3	44.4884218660711	39.0597979985913	47.5093696854542	0
DNAJC12	2.10734629891916	1.13076338292034	0	0
SIRT1	22.4198231246121	39.8028710787961	3.80074957483634	0
HERC4	22.0685987414589	82.9657247811269	20.9041226615998	0
MYPN	0	1.61537626131478	0	0
PBLD	8.13669820971563	1.77691388744625	0	0
HNRNPH3	200.666197574857	418.608604357111	186.23672916698	53.2104940477087
RUFY2	12.9953021766681	12.6645498887078	36.1071209609452	53.2104940477087
DNA2	1.58050972418937	3.71536540102398	0	0
SLC25A16	7.31717464902485	8.6261092354209	3.80074957483634	0
CCAR1	41.6200894036533	45.9089933465659	9.50187393709084	0
STOX1	1.93173410734256	0.775380605431092	0	0
DDX50	54.9666159634747	65.5842762093799	55.1108688351269	106.420988095417
DDX21	192.236812379181	439.156190401035	296.458466837234	425.68395238167
SRGN	403.498278845826	594.361541588159	37505.796804485	15643.8852500264
VPS26A	70.069264439062	98.4087218392961	41.8082453231997	133.026235119272
SUPV3L1	29.9126099652136	46.1028384979237	28.5056218112725	159.631482143126
HKDC1	1.87319671015036	1.74460636221996	3.80074957483634	0
HK1	173.680457469254	355.576622640608	134.92660990669	106.420988095417
TACR2	2.57564547645675	0.64615050452591	0	0
TSPAN15	66.3228710187612	64.3565902507807	87.4172402212357	133.026235119272
COL13A1	9.36598355075181	7.59226842817944	11.402248724509	0
H2AFY2	9.95135752267379	14.1183885238911	22.804497449018	0
AIFM2	16.8002329941611	55.762788540586	5.7011243622545	26.6052470238543
TYSND1	9.8928201254816	5.45997176324394	0	0
SAR1A	150.206961195182	200.468194029164	226.144599702762	79.8157410715631
PPA1	194.753920458445	256.48944277156	558.710187500941	292.657717262398
LRRC20	13.6392135457823	4.97535888484951	0	0
EIF4EBP2	181.934230473354	103.739463501635	222.343850127926	79.8157410715631
PALD1	69.1326660839868	27.4937039675775	3.80074957483634	0
PRF1	20.4880890172696	57.1520121253168	87.4172402212357	0
ADAMTS14	16.1563216250469	4.07074817851323	0	0
SGPL1	30.61505873152	42.1613204203156	115.922862032508	0
PCBD1	44.6640340576477	32.469062852427	169.133356080217	186.23672916698
UNC5B	14.7514240924341	17.0906808447103	0	0
SLC29A3	5.56105273325888	5.13689651098099	0	0
CDH23	12.7611525878993	17.6076012483311	9.50187393709084	0
C10orf105	0.234149588768795	2.09998913970921	0	0
PSAP	1062.04399725806	1330.58542644498	781.054037628867	399.078705357815
CHST3	49.9909372021378	15.9276099365637	45.608994898036	0
SPOCK2	67.142394579452	65.4227385832484	22.804497449018	159.631482143126
ASCC1	22.3612857274199	26.6860158369201	38.0074957483634	0
ANAPC16	140.138528878124	60.0273818704571	209.041226615998	26.6052470238543
DDIT4	210.793167289108	525.061899977755	349.668960884943	319.262964286252
DNAJB12	70.7717132053683	52.6289585936354	26.6052470238543	0
MICU1	45.4835576183385	38.9305678976861	77.9153662841449	106.420988095417
MCU	19.0246540874646	36.8305787579769	30.4059965986907	53.2104940477087
P4HA1	28.9174742129462	177.885233895983	250.849471939198	0
NUDT13	3.68785602310852	1.80922141267255	0	53.2104940477087
ECD	33.6004659883221	51.0781973827732	13.3026235119272	79.8157410715631
FAM149B1	22.0100613442667	8.43226408406313	20.9041226615998	0
DNAJC9	25.1710807926455	17.3491410465207	7.60149914967267	26.6052470238543
MRPS16	42.7322999503051	37.7351894643132	43.7086201106179	0
ANXA7	129.543259986336	136.434679030646	134.92660990669	133.026235119272
MSS51	0.819523560690783	5.26612661188617	0	0
PPP3CB	53.2104940477087	46.9428341538074	38.0074957483634	0
USP54	17.7368313492362	46.3612986997341	15.2029982993453	79.8157410715631
MYOZ1	9.8928201254816	1.00153328201516	0	0
SYNPO2L	1.46343492980497	0.0323075252262955	0	159.631482143126
AGAP5	2.63418287364895	2.1646041901618	0	0
BMS1P4	1.05367314945958	1.90614398835144	0	0
SEC24C	103.669730427384	148.614616040959	11.402248724509	79.8157410715631
FUT11	3.68785602310852	9.07841458858904	11.402248724509	0
CHCHD1	38.1663829693136	46.2966836492815	96.9191141583266	106.420988095417
ZSWIM8	35.1224383153193	59.0258485884419	0	0
ZSWIM8-AS1	0.409761780345392	1.06614833246775	32.3063713861089	0
NDST2	28.8003994185618	32.5013703776533	45.608994898036	0
CAMK2G	57.4837240427392	10.1445629210568	17.1033730867635	26.6052470238543
PLAU	60.8203556826945	968.83806648615	338.266712160434	212.841976190835
VCL	130.070096561066	186.123652828688	264.152095451125	133.026235119272
AP3M1	30.7321335259044	47.4597545574281	136.826984694108	0
ADK	18.4978175127348	51.9505005638832	13.3026235119272	0
KAT6B	21.0734629891916	10.8553284760353	32.3063713861089	0
SAMD8	31.3760448950185	69.6873319131194	115.922862032508	0
VDAC2	120.587038215929	129.003948228598	138.727359481526	26.6052470238543
COMTD1	17.5612191576596	4.03844065328694	0	0
ZNF503-AS1	2.86833246241774	1.74460636221996	0	0
ZNF503	11.2977176580944	7.65688347863204	7.60149914967267	0
ZNF503-AS2	1.63904712138157	1.74460636221996	0	26.6052470238543
KCNMA1	21.3661499751526	14.0860809986648	5.7011243622545	0
DLG5	28.3321002410242	22.7121902340857	9.50187393709084	0
POLR3A	18.556354909927	18.5445194798936	39.9078705357815	0
RPS24	1151.8403645509	862.643231067316	2278.54937011438	2953.18241964783
ZMIZ1-AS1	2.51710807926455	19.7722054384929	0	0
ZMIZ1	113.094251375328	136.628524182004	91.2179897960721	26.6052470238543
PPIF	83.9426275736131	180.922141267255	121.623986394763	239.447223214689
ZCCHC24	132.58720464033	13.8276207968545	3.80074957483634	0
EIF5AL1	6.96595026587166	6.65535019661687	43.7086201106179	0
SFTPA2	811.094175495106	1124.46341550121	6227.52817836934	5347.65465179473
SFTPA1	642.799158567535	609.061465566123	3487.18773491234	2926.57717262398
BEND3P3	0.526836574729789	5.0722814605284	0	0
LOC642361	3.33663163995533	4.39382343077619	3.80074957483634	0
SFTPD	34.9468261237427	136.693139232456	28.5056218112725	26.6052470238543
TMEM254	9.717207933905	5.39535671279135	22.804497449018	0
PLAC9	182.929366225621	9.3368747903994	7.60149914967267	0
ANXA11	256.803561482176	122.671673284244	323.063713861089	106.420988095417
LINC00857	0.175612191576596	5.65381691460171	0	0
TSPAN14	155.182639956519	144.576175387672	77.9153662841449	0
GHITM	153.309443246369	194.685147013657	298.358841624652	26.6052470238543
CCSER2	43.1420617306505	56.5381691460171	100.719863733163	79.8157410715631
GRID1	12.1172412187851	1.97075903880403	0	0
LDB3	33.0150920164001	0.064615050452591	0	0
BMPR1A	5.50251533606669	4.13536322896583	5.7011243622545	0
MMRN2	185.914773482423	25.587559979226	58.9116184099632	266.052470238544
SNCG	93.5427607131337	3.29536757308214	3.80074957483634	0
ADIRF	562.427312222646	127.873184845678	60.8119931973814	186.23672916698
AGAP11	25.1710807926455	3.68305787579769	0	0
GLUD1	133.875027378559	125.999348382552	178.635230017308	26.6052470238543
MINPP1	8.01962341533124	8.81995438677867	0	26.6052470238543
PAPSS2	129.016423411606	71.7550135276023	41.8082453231997	0
ATAD1	27.1613522971802	52.2735758161461	81.7161158589812	0
KLLN	1.81465931295816	0.193845151357773	0	0
PTEN	164.607160904463	39.0597979985913	368.672708759125	399.078705357815
RNLS	5.61959013045108	1.38922358473071	7.60149914967267	0
LIPN	1.93173410734256	0.710765554978501	15.2029982993453	0
ANKRD22	2.04880890172696	5.0399739353021	298.358841624652	133.026235119272
STAMBPL1	5.85373971921988	8.49687913451572	19.0037478741817	0
ACTA2	1396.23399782833	50.0120490503054	2101.81451488449	1330.26235119272
FAS	30.4394465399434	89.5887674525174	362.97158439687	186.23672916698
FAS-AS1	0	2.1322966649355	20.9041226615998	0
CH25H	115.5528220574	19.9660505898506	233.746098852435	0
LIPA	77.3279016908946	32.145987600164	285.056218112725	239.447223214689
IFIT2	19.2002662790412	60.2858420722674	4737.63434503349	3618.31359524419
IFIT3	48.878726655486	99.7333303735742	7816.24150065093	5853.15434524796
IFIT1	19.141728881849	38.9628754229124	4878.26207930244	3245.84013691023
IFIT5	28.0394132550632	47.1366793051651	993.896013819702	505.499693453233
PANK1	1.58050972418937	0.775380605431092	0	0
KIF20B	3.39516903714753	1.71229883699366	7.60149914967267	0
RPP30	26.1662165449129	19.6106678123614	30.4059965986907	0
ANKRD1	24.3515572319547	136.499294081099	115.922862032508	26.6052470238543
PCGF5	60.1764443135804	54.8904853594761	1347.36572427948	505.499693453233
HECTD2	11.3562550552866	10.3384080724146	1.90037478741817	0
PPP1R3C	8.95622177040642	78.0226734215037	0	0
TNKS2	46.1860063846448	69.751946963572	144.428483843781	0
FGFBP3	4.27322999503051	0.710765554978501	0	0
BTAF1	39.9225048850796	97.6979562843176	114.02248724509	0
CPEB3	6.32203889675747	3.74767292625028	0	79.8157410715631
MARCH5	31.200432703442	59.3812313659311	146.328858631199	79.8157410715631
IDE	13.4636013542057	19.5460527619088	19.0037478741817	26.6052470238543
HHEX	16.1563216250469	16.8968356933525	26.6052470238543	0
EXOC6	34.5370643433973	14.0860809986648	64.6127427722177	0
MYOF	85.406062503418	157.628415579096	74.1146167093085	26.6052470238543
FFAR4	4.03908040626172	0	0	26.6052470238543
RBP4	4.15615520064611	6.39688999480651	203.340102253744	79.8157410715631
FRA10AC1	19.2002662790412	12.0183993841819	0	0
SLC35G1	1.58050972418937	0.872303181109979	0	0
PLCE1	40.9761780345392	7.30150070114278	0	0
NOC3L	17.385606966083	73.4026973141434	15.2029982993453	53.2104940477087
TBC1D12	11.5318672468632	15.9922249870163	15.2029982993453	0
HELLS	1.22928534103617	1.93845151357773	26.6052470238543	0
CYP2C8	1.99027150453476	1.00153328201516	0	0
PDLIM1	1332.01847310848	352.410485168431	2865.7651794266	2873.36667857627
SORBS1	86.3426608584932	23.5844934151957	32.3063713861089	0
ALDH18A1	23.4149588768795	53.0812639468035	24.7048722364362	0
TCTN3	35.8248870816257	35.2798175471147	79.8157410715631	26.6052470238543
ENTPD1	115.143060277055	16.9937582690314	110.221737670254	79.8157410715631
CC2D2B	4.03908040626172	0.193845151357773	0	0
CCNJ	11.6489420412476	17.1876034203892	0	26.6052470238543
ZNF518A	12.8782273822837	6.91381039842724	0	0
BLNK	3.10248205118654	2.64921706855623	1.90037478741817	0
TM9SF3	172.743859114179	234.908015920395	824.762657739485	478.894446429378
PIK3AP1	10.9464932749412	49.1397458691955	798.15741071563	319.262964286252
LCOR	13.0538395738603	16.5737604410896	28.5056218112725	79.8157410715631
ARHGAP19	13.5221387513979	8.6261092354209	0	26.6052470238543
FRAT1	5.38544054168229	1.4538386351833	5.7011243622545	0
FRAT2	11.5904046440554	4.23228580464471	0	0
RRP12	98.5184394744706	116.856318743511	3.80074957483634	53.2104940477087
PGAM1	47.5909039172576	117.793236975073	62.7123679847995	212.841976190835
EXOSC1	24.8198564094923	19.8368204889454	15.2029982993453	26.6052470238543
ZDHHC16	22.2442109330355	32.2106026506166	5.7011243622545	0
MMS19	43.6103609081881	66.4888869157162	1.90037478741817	79.8157410715631
UBTD1	9.19037135917521	15.3783820077167	7.60149914967267	0
HOGA1	2.10734629891916	0.193845151357773	0	0
MORN4	6.14642670518087	2.32614181629328	1.90037478741817	0
PI4K2A	37.698083791776	74.7596133736478	13.3026235119272	0
AVPI1	25.3466929842221	13.7306982211756	9.50187393709084	0
MARVELD1	44.3713470716867	8.01226625612129	9.50187393709084	26.6052470238543
ZFYVE27	39.8054300906952	42.7751633996153	9.50187393709084	0
GOLGA7B	1.34636013542057	6.71996524706947	0	0
CRTAC1	6.02935191079648	14.1830035743437	3.80074957483634	0
R3HCC1L	15.7465598447015	30.7890715406596	15.2029982993453	0
LOXL4	4.7415291725681	3.42459767398732	9.50187393709084	0
PYROXD2	8.66353478444542	3.19844499740326	3.80074957483634	0
HPS1	76.3327659386272	35.2475100218884	41.8082453231997	0
HPSE2	5.91227711641208	0.129230100905182	0	0
CNNM1	0.878060957882982	5.39535671279135	0	0
GOT1	24.8783938066845	33.1798284074055	32.3063713861089	0
SLC25A28	88.332932363028	74.339615545706	231.845724065016	532.104940477087
ENTPD7	4.8000665697603	18.6091345303462	55.1108688351269	26.6052470238543
COX15	23.2393466853029	17.2522184708418	26.6052470238543	0
CUTC	20.4295516200774	13.989158422986	0	212.841976190835
ABCC2	0.819523560690783	1.64768378654107	26.6052470238543	0
DNMBP	44.4298844688789	25.3290997774157	15.2029982993453	0
ERLIN1	28.0394132550632	42.419780622126	34.206746173527	53.2104940477087
CHUK	27.8052636662944	30.1429210361337	95.0187393709084	53.2104940477087
CWF19L1	23.1222718909185	19.0291323582881	7.60149914967267	0
SNORA12	0.234149588768795	0.484612878394433	60.8119931973814	0
BLOC1S2	61.6398792433853	60.4796872236252	83.6164906463994	53.2104940477087
PKD2L1	1.34636013542057	1.48614616040959	0	0
SCD	52.8007322673633	120.862451871571	210.941601403417	106.420988095417
SEC31B	15.3367980643561	12.8907025652919	0	0
NDUFB8	143.358085723695	117.567084298489	74.1146167093085	106.420988095417
HIF1AN	34.5370643433973	39.8028710787961	11.402248724509	106.420988095417
SEMA4G	3.51224383153193	2.1646041901618	0	0
MRPL43	54.6739289775137	33.9875165380629	95.0187393709084	53.2104940477087
LZTS2	30.4979839371356	30.3367661874915	5.7011243622545	26.6052470238543
SFXN3	59.0642337669286	38.3167249183865	28.5056218112725	0
KAZALD1	2.16588369611136	0.0969225756788865	7.60149914967267	0
BTRC	16.9758451857377	21.7752720025232	45.608994898036	0
POLL	21.1320003863838	11.5660940310138	15.2029982993453	0
DPCD	12.3513908075539	12.1799370103134	3.80074957483634	79.8157410715631
FBXW4	80.4889211392733	25.7490976053575	3.80074957483634	26.6052470238543
NPM3	16.6246208025845	36.2490433039036	26.6052470238543	0
KCNIP2	1.75612191576596	1.77691388744625	0	0
HPS6	6.79033807429506	5.58920186414912	0	0
LDB1	45.0737958379931	26.6214007864675	0	0
PPRC1	137.445808607283	187.286723736835	32.3063713861089	133.026235119272
NOLC1	219.573776867938	301.816900664053	167.232981292799	26.6052470238543
GBF1	53.9714802112073	74.016540293443	24.7048722364362	53.2104940477087
NFKB2	98.1086776941252	361.424284706568	442.787325468433	399.078705357815
FBXL15	28.8003994185618	17.930676500594	15.2029982993453	0
CUEDC2	60.8203556826945	24.9414094747001	19.0037478741817	53.2104940477087
ACTR1A	158.168047213321	140.246967007349	60.8119931973814	79.8157410715631
SUFU	14.2831249148965	6.91381039842724	17.1033730867635	0
TRIM8	58.9471589725442	48.1382125871803	121.623986394763	133.026235119272
ARL3	51.2787599403661	23.4875708395168	5.7011243622545	79.8157410715631
SFXN2	5.32690314449009	2.26152676584069	0	0
WBP1L	131.182307107717	144.123870034504	17.1033730867635	0
CNNM2	6.55618848552626	4.68459115781285	5.7011243622545	0
NT5C2	69.776577453101	99.1841024447272	271.753594600798	106.420988095417
PCGF6	8.19523560690783	6.62304267139058	0	0
TAF5	5.09275355572129	8.10918883180017	0	0
PDCD11	50.8689981600208	72.045781254639	9.50187393709084	26.6052470238543
CALHM2	46.9469925481434	9.46610489130459	0	0
SH3PXD2A	148.567914073801	78.7334389764821	11.402248724509	0
SLK	49.4055632302158	71.2704006492079	15.2029982993453	0
COL17A1	2.16588369611136	1.19537843337293	0	0
SFR1	9.13183396198301	12.3091671112186	66.5131175596359	0
GSTO1	163.085188577466	698.13331261502	108.321362882836	239.447223214689
GSTO2	2.63418287364895	2.09998913970921	0	0
ITPRIP	256.159650113062	341.555156692396	83.6164906463994	186.23672916698
XPNPEP1	48.3518900807562	117.114778945321	34.206746173527	53.2104940477087
ADD3	75.1620179947832	46.2966836492815	47.5093696854542	0
MXI1	66.0887214299924	40.8690194112638	11.402248724509	0
SMNDC1	35.0639009181271	44.9074600645508	142.528109056363	26.6052470238543
DUSP5	115.728434248977	359.22737299118	239.447223214689	159.631482143126
SMC3	21.3661499751526	44.2936170852511	1.90037478741817	0
RBM20	2.75125766803334	1.03384080724146	0	0
PDCD4	59.3569207528896	54.1474122792713	51.3101192602905	0
BBIP1	14.1075127233199	10.2414854967357	53.2104940477087	26.6052470238543
SHOC2	48.8201892582938	52.7258811693143	182.435979592144	0
ADRA2A	5.26836574729789	3.32767509830844	57.011243622545	26.6052470238543
GPAM	5.56105273325888	2.29383429106698	0	0
ACSL5	68.1375303317194	448.751525393245	389.576831420724	133.026235119272
ZDHHC6	46.829917753759	43.1628537023308	121.623986394763	106.420988095417
VTI1A	18.4978175127348	19.8691280141717	60.8119931973814	133.026235119272
TCF7L2	35.4736626984725	26.233710483752	108.321362882836	106.420988095417
CASP7	48.8201892582938	63.0965967669551	15.2029982993453	0
PLEKHS1	1.52197232699717	0.872303181109979	1.90037478741817	0
DCLRE1A	5.44397793887449	5.97689216686467	22.804497449018	0
NHLRC2	6.67326327991066	9.85379519402013	49.4097444728724	0
ADRB1	20.605163811654	4.45843848122878	17.1033730867635	0
VWA2	5.20982835010569	2.19691171538809	0	0
AFAP1L2	21.0149255919994	16.0891475626952	22.804497449018	0
ABLIM1	209.563881948072	112.010189959567	19.0037478741817	26.6052470238543
FAM160B1	20.1368646341164	20.5152785186976	87.4172402212357	0
TRUB1	5.38544054168229	2.03537408925662	13.3026235119272	0
ATRNL1	1.58050972418937	0.0323075252262955	0	0
GFRA1	12.9953021766681	2.81075469468771	0	0
HSPA12A	22.2442109330355	18.7060571060251	5.7011243622545	0
VAX1	0.0585373971921988	0	0	79.8157410715631
SLC18A2	7.60986163498584	13.5368530698178	30.4059965986907	53.2104940477087
PDZD8	8.13669820971563	14.6676164527382	3.80074957483634	0
RAB11FIP2	14.6928866952419	13.6014681202704	22.804497449018	0
CASC2	2.45857068207235	0.484612878394433	0	0
FAM204A	41.8542389924221	29.2383103297974	53.2104940477087	53.2104940477087
CACUL1	50.04947459933	56.3443239946594	36.1071209609452	26.6052470238543
NANOS1	14.8099614896263	15.0229992302274	11.402248724509	0
EIF3A	118.362617122626	191.131319238764	49.4097444728724	53.2104940477087
SFXN4	14.6343492980497	17.7691388744625	3.80074957483634	0
PRDX3	84.1767771623819	51.6274253116202	104.520613307999	53.2104940477087
GRK5	206.285787705309	93.4656704796729	76.0149914967267	186.23672916698
RGS10	35.0639009181271	20.9998913970921	39.9078705357815	53.2104940477087
TIAL1	55.6105273325888	97.7948788599965	91.2179897960721	0
BAG3	250.013223407881	203.925099228377	43.7086201106179	53.2104940477087
INPP5F	18.9661166902724	18.0922141267255	11.402248724509	79.8157410715631
MCMBP	86.6353478444542	134.011614638674	191.937853529235	186.23672916698
SEC23IP	28.9760116101384	55.4720208135494	5.7011243622545	0
WDR11	26.5759783252583	35.7321229002828	15.2029982993453	0
FGFR2	8.13669820971563	10.0153328201516	1.90037478741817	0
ATE1	2.45857068207235	4.23228580464471	15.2029982993453	0
NSMCE4A	38.8102943384278	31.4029145199592	19.0037478741817	0
TACC2	73.4644334762095	43.7443891564041	28.5056218112725	0
PLEKHA1	42.7908373474973	40.9659419869427	22.804497449018	0
HTRA1	98.4599020772784	10.4030231228672	20.9041226615998	53.2104940477087
DMBT1	10.595268891788	10.499945698546	159.631482143126	106.420988095417
FAM24B	2.57564547645675	2.51998696765105	0	0
C10orf88	5.15129095291349	7.8830361552161	19.0037478741817	0
PSTK	2.40003328488015	1.09845585769405	0	0
IKZF5	18.849041895888	26.0398653323942	19.0037478741817	0
ACADSB	23.6491084656483	10.3384080724146	41.8082453231997	0
BUB3	54.0885550055917	81.0918883180017	239.447223214689	133.026235119272
CPXM2	83.5328657932677	2.06768161448291	1.90037478741817	0
CHST15	46.0103941930683	62.5473688381081	104.520613307999	292.657717262398
OAT	54.5568541831293	49.6566662728162	43.7086201106179	0
LHPP	14.9270362840107	2.51998696765105	1.90037478741817	0
FAM53B	30.5565213343278	13.2783928680075	0	0
ZRANB1	42.8493747446895	73.467312364596	19.0037478741817	0
CTBP2	75.688854569513	77.2796003412988	85.5168654338176	26.6052470238543
UROS	36.4102610535477	10.7907134255827	11.402248724509	0
BCCIP	53.2104940477087	82.4488043775061	64.6127427722177	53.2104940477087
DHX32	13.6977509429745	29.0444651784397	0	0
FANK1	2.10734629891916	3.6184428253451	5.7011243622545	0
ADAM12	0.526836574729789	7.81842110476351	17.1033730867635	79.8157410715631
DOCK1	48.4104274779484	49.9474339998529	5.7011243622545	0
PTPRE	42.3225381699597	103.901001127766	49.4097444728724	106.420988095417
MKI67	0.878060957882982	2.03537408925662	11.402248724509	0
MGMT	63.5130759535357	4.94305135962321	1.90037478741817	26.6052470238543
EBF3	2.04880890172696	0.0323075252262955	0	0
GLRX3	40.5078788570016	99.8302529492531	72.2142419218904	26.6052470238543
PPP2R2D	42.1469259783831	38.3813399688391	32.3063713861089	0
BNIP3	38.6346821468512	191.486702016253	258.450971088871	53.2104940477087
DPYSL4	2.34149588768795	5.33074166233876	3.80074957483634	0
STK32C	4.9171413641447	3.16613747217696	0	0
LRRC27	7.14156245744825	4.03844065328694	0	0
PWWP2B	9.717207933905	7.52765337772685	5.7011243622545	0
INPP5A	109.230783160643	28.1398544721034	0	0
ADAM8	6.14642670518087	37.3151916363713	180.535604804726	0
TUBGCP2	80.2547715505045	55.213560611739	9.50187393709084	0
ZNF511	16.3319338166235	8.88456943723127	11.402248724509	0
FUOM	24.2930198347625	9.82148766879383	5.7011243622545	0
ECHS1	98.4013646800862	39.3505657256279	36.1071209609452	0
PAOX	5.79520232202768	2.48767944242475	0	0
MTG1	27.5125766803334	27.0737061396356	9.50187393709084	0
SPRN	4.6829917753759	4.26459332987101	0	0
CYP2E1	4.27322999503051	0.549227928847024	0	0
BET1L	71.8253863548279	68.2334932779361	32.3063713861089	0
RIC8A	65.7960344440314	74.4688456466111	34.206746173527	79.8157410715631
SIRT3	25.5223051757987	5.91227711641208	11.402248724509	26.6052470238543
PSMD13	170.168213637722	175.656014655369	77.9153662841449	79.8157410715631
IFITM2	995.369901856148	351.344336835964	73848.56423907	96364.2047204005
IFITM1	334.6582997478	200.7589617562	9790.7309047784	12903.5448065694
IFITM3	2194.33287114676	1184.97541025007	35042.911079991	49565.5752054407
PKP3	2.57564547645675	10.5322532237723	5.7011243622545	0
SIGIRR	61.1130426686555	17.2845259960681	47.5093696854542	0
ANO9	1.63904712138157	5.87996959118578	5.7011243622545	0
PTDSS2	31.200432703442	11.9860918589556	0	0
RNH1	247.613190123001	134.6577651432	70.3138671344722	212.841976190835
[truncated: 11,982 more rows]
