# Supplementary material for: Integrated network analysis reveals new genes suggesting COVID-19 chronic effects and treatment
Source: Brief Bioinform. 2021 Feb 11;22(2):1430–41. doi: 10.1093/bib/bbaa417 (PMC7929418; doi:10.1093/bib/bbaa417)
Supplement: Supplementary_file_S4_Calu3_bbaa417 [file supplementary_file_s4_calu3_bbaa417.txt]

	Series7_Calu3_Mock_1	Series7_Calu3_Mock_2	Series7_Calu3_Mock_3	Series7_Calu3_SARS.CoV.2_1	Series7_Calu3_SARS.CoV.2_2	Series7_Calu3_SARS.CoV.2_3
WASH7P	3.52227868932194	4.86417697420979	2.89452109096468	3.09562151952773	3.87560536269794	2.65292812689078
LOC729737	9.15792459223704	14.9168093875767	14.9894842210671	17.8492219530216	16.5924354590506	17.1469744786843
NOC2L	129.056291176756	178.191016488552	152.100191613311	85.7553025196831	74.6054032319354	85.7348723934214
KLHL17	9.72148918252855	13.2143474466033	8.40789459756407	6.98161449084977	7.38787272264295	7.18231761182625
PLEKHN1	6.34010164077949	8.83658816981445	7.82209866248789	8.95754312033556	7.02453471989002	10.094067994999
HES4	32.1231816466161	44.2640104653091	29.3587139226418	23.7770078414789	42.0260956517558	54.6114960755077
ISG15	72.9816144427506	112.443557720483	83.4931500405645	494.311478809694	457.926996136279	529.291514096745
AGRN	920.300975946036	1165.61894225314	1076.48617716353	975.318371514184	982.950410114266	1229.14689508335
RNF223	4.93119016505071	4.53989850926247	3.99719579228456	6.98161449084977	7.8723233929802	10.2234791231401
C1orf159	19.3020872174842	27.8879479854694	25.3959767147734	10.5382860239242	12.8379427639369	15.3999242487806
SDF4	353.073215817631	453.90878131001	359.19628395495	236.386928374149	257.001080613907	284.057426269525
B3GALT6	34.2365488602092	48.8039089745715	40.3854609358405	18.9689148430635	25.5547728602896	28.9233871395165
UBE2J2	35.3636780407923	45.6421939413352	37.0085196630484	26.4774436351095	31.3681809043365	30.2822039849971
SCNN1D	1.83158491844741	1.13497462731562	1.65401205197982	1.05382860239242	1.21112667584311	1.81175579397419
ACAP3	26.6284268912739	46.0475420225193	38.9037418059419	18.3102719665683	19.0146888107368	23.4234141935234
PUSL1	27.7555560718569	39.7241119560466	30.0823441953829	17.2564433641759	15.2601961156231	21.9351862199018
DVL1	94.8197423165466	140.817923403373	121.432051482852	95.3056242288644	85.8688813172763	106.375947331913
AURKAIP1	103.132320023346	163.841694414633	116.470015326912	48.4761157100513	54.0162497426026	61.8585192514044
CCNL2	49.5936839456529	64.288205675806	59.6478096245222	48.7395728606494	52.9262357343438	51.1821011797708
LOC148413	20.1474341029215	21.888796383944	21.6744495978189	14.4242789952462	11.3845907529252	16.5646244020497
MRPL20	71.4318118194489	90.3115524878284	72.638695949447	42.7459226845425	37.3027016159677	38.9527495704451
VWA1	182.454036106876	259.017423876671	219.535641315904	65.0080519100823	85.8688813172763	99.1936297200868
ATAD3B	28.4600118097213	39.5619727235729	34.0450814032512	19.1006434183626	16.9557734618035	20.6410749384916
ATAD3A	61.1467580466289	81.9613820154349	64.2997185207154	33.3931938383098	24.949209522368	39.0174551345156
SSU72	108.345292483543	135.79160719669	116.917976924323	81.6058523977629	80.6610366111509	90.8466119549914
MIB2	21.5563455786503	38.9944854099151	27.6702432862457	11.1969289004194	14.412407442533	18.9587302726585
CDK11B	23.5288216446706	24.7262329522331	21.3987809224889	17.9809505283206	18.6513508079838	18.764613580447
SLC35E2B	41.9855619767175	38.2648588637837	45.0029112476175	40.5724011921081	42.1472083193401	40.2468608518552
CDK11A	8.03079541165402	7.05305661260419	7.30521989624419	8.49649310678888	6.66119671713709	7.44113986810827
NADK	56.4973501767239	70.4494965098051	63.1625852349793	73.3728164415722	65.2797278279435	82.6937108821076
GNB1	334.475584338011	349.166837132026	348.789791461244	378.587925409476	356.192355365458	372.186404533555
TMEM52	0.422673442718633	1.45925309226294	1.61955346756357	0.329321438247631	0.242225335168621	0.19411669221152
PRKCZ	20.1474341029215	24.3208848710489	19.3312658575141	14.3584147075967	16.1079847887133	15.9822743254152
SKI	32.8276373844805	33.6438907382844	36.2848893903072	29.9023865928849	29.5514908905718	31.4469041382663
MORN1	3.66316983689482	5.02631620668345	6.27146236375681	2.70043579363057	3.51226735994501	4.27056722865344
LOC100129534	1.2680203281559	1.45925309226294	1.30942620781736	0.526914301196209	0.726676005505864	1.03528902512811
RER1	142.581841343752	172.3540041195	142.624080898843	85.8211668073326	93.2567540399192	98.0936351308882
PEX10	23.6697127922434	31.3739414836531	27.9114533771594	18.5737291171664	20.3469281541642	25.8822256282027
PLCH2	0.704455737864388	1.29711385978928	0.964840363654893	3.0297572318782	1.69557734618035	3.75292271608939
PANK4	16.2024819708809	20.3484736754443	20.9852779094939	17.4540362271244	14.5335201101173	20.3822526822096
TNFRSF14	12.3984209864132	14.5114613063925	13.1976378314223	21.6034863490446	21.6791674975916	25.2351699874976
FAM213B	55.5111121437138	81.5560339342508	72.638695949447	32.0759080853192	35.7282369373717	48.399761924739
MMEL1	1.2680203281559	2.35101887086806	2.30872515588849	1.18555717769147	2.78559135443915	2.13528361432672
ARHGEF16	27.0511003339925	51.3170670779133	40.316543767008	30.3634366064316	30.1570542284934	32.9998376759584
MEGF6	30.7142701708873	45.3179154763878	40.6266710267543	23.0525006773342	26.1603361982111	25.4939922437797
TPRG1L	45.6487318136123	52.2088328565184	48.1731010139122	37.4109153849309	37.6660396187206	37.9821661093874
WRAP73	16.7660465611724	21.0781002215757	18.5042598315242	14.2925504199472	15.0179707804545	16.8234466583318
TP73	2.39514950873892	2.75636695205221	1.72292922081231	0.790371451794314	1.0900140082588	1.74705022990368
TP73-AS1	12.9619855767047	15.727505549945	17.5049608834531	15.9391576111853	11.1423654177566	16.8881522224023
SMIM1	2.39514950873892	3.32385426571002	1.7918463896448	1.31728575299052	2.18002801651759	1.55293353769216
LRRC47	56.356459029151	61.0454210263328	57.0634157933037	45.1170370399254	41.4205323138343	47.882117412175
CEP104	19.1611960699113	21.6455875352336	23.7764232472099	24.1721935673761	22.8902941734347	22.2587140402543
DFFB	5.21297246019647	6.64770853142004	5.99579368842684	4.54463584781731	3.99671803028225	5.11173956157003
C1orf174	27.0511003339925	24.8073025684699	20.296106221169	16.5319362000311	16.1079847887133	12.7469961218898
NPHP4	10.0032714776743	8.99872740228811	9.37273496121896	4.34704298486873	5.45007004129398	6.40585084298017
KCNAB2	11.2712918058302	9.07979701852494	9.88961372746266	5.5326001625602	5.6922953764626	5.56467851006358
RPL22	277.414669570996	317.225408334715	263.09129201804	268.792157897716	317.678527073647	249.116421671451
RNF207	11.4121829534031	16.8624801772606	14.0246438574122	15.148786159391	15.986872121129	18.5057913241649
ICMT	155.543826920457	162.463510938607	163.712734561586	85.5577096567345	84.1733039710959	85.2172278808574
GPR153	9.58059803495567	13.9439739927347	16.3333690133007	7.96957880559267	10.4156894122507	9.576423482435
ACOT7	89.1840964136315	101.580229144748	85.6295822743718	48.3443871347522	39.8460676352382	53.8997348707321
ESPN	2.11336721359316	3.56706311442051	3.06681401304591	2.23938578008389	2.66447868685484	3.23527820352534
TNFRSF25	2.11336721359316	1.45925309226294	1.72292922081231	4.54463584781731	3.99671803028225	4.72350617714699
PLEKHG5	3.66316983689482	3.08064541699953	3.2046483507109	7.83785023029361	8.23566139573313	11.4528848404797
NOL9	16.6251554135996	21.7266571514704	20.709609234164	18.5737291171664	22.2847308355132	18.8293191445175
ZBTB48	7.74901311650827	12.3225816679981	9.54502788330019	12.7776718040081	12.7168300963526	14.558751915864
KLHL21	37.1952629592397	36.1570488416261	37.6976913513733	48.0150656965046	38.998278962148	52.605623589322
PHF13	27.0511003339925	28.6175745316009	28.9107523252306	25.8188007586143	26.6447868685484	30.9292596257022
THAP3	7.74901311650827	14.4303916901557	10.7855369222851	17.0588505012273	16.9557734618035	16.6940355301907
DNAJC11	53.6795272252663	67.612059941516	57.1667915465524	46.8295085188131	37.5449269511363	46.7821228229764
CAMTA1	53.9613095204121	58.2079844580438	49.2068585463996	45.4463584781731	43.7216729979362	43.4821390553805
VAMP3	92.5654839553806	93.6354067535384	88.7653134562502	93.8566099005748	95.5578947240211	88.7760339047352
PER3	4.79029901747784	3.89134157936783	5.13432907802068	3.75426439602299	2.54336601927052	4.01174497237142
TNFRSF9	1.40891147572878	0.0810696162368298	0.379044428578708	12.7776718040081	14.6546327777016	13.9116962751589
PARK7	168.083139054443	210.943141448231	183.836547860673	105.251131663943	98.3434860784603	104.305369281657
ERRFI1	72.5589410000319	62.0993260374116	71.5704798325433	187.383898362902	238.955293143845	193.146108750463
SLC45A1	1.40891147572878	1.13497462731562	0.930381779238647	1.11969289004194	1.69557734618035	1.42352240955115
RERE	34.3774400077821	31.6171503323636	42.4185174163991	48.2785228471027	47.960616363387	52.3468013330399
ENO1	1702.24684497551	1929.94328413397	1806.35345368404	976.635657267174	913.552851588456	1031.66551354016
GPR157	0.281782295145755	0.648556929894638	1.30942620781736	1.44901432828958	2.18002801651759	1.22940571733963
H6PD	39.16773902526	40.4537385021781	51.4122079490393	53.0207515578686	50.9884330529948	58.4291243556676
SPSB1	8.87614229709129	8.83658816981445	10.6132440002038	31.4831294964735	27.3714628740542	32.8057209837469
SLC25A33	12.1166386912675	9.64728433218274	9.33827637680272	9.74791457212987	9.32567540399192	8.6705455854479
TMEM201	21.838127873796	24.8073025684699	22.67374854589	11.1310646127699	9.68901340674486	12.2293516093258
PIK3CD	7.46723082136251	5.75594275281491	5.96133510401059	10.6700145992232	8.96233740123899	9.89995130278753
CLSTN1	234.442869561268	243.208848710489	257.646835680273	224.004442296039	211.462717602206	246.981138057124
CTNNBIP1	22.8243659068062	27.8068783692326	24.1554676757886	14.4242789952462	14.6546327777016	17.6646189912483
LZIC	18.7385226271927	16.5382017123133	17.1603750392906	18.5737291171664	17.4402241321407	16.5646244020497
NMNAT1	8.31257770679978	8.4312400886303	7.30521989624419	7.11334306614883	7.75121072539589	7.6999621243903
RBP7	1.83158491844741	1.54032270849977	1.24050903898486	1.77833576653721	1.93780268134897	3.75292271608939
UBE4B	29.7280321378772	33.8870995869949	41.8327214813229	29.4413365793382	22.8902941734347	27.5645702940359
KIF1B	27.4737737767111	23.5101887086806	31.4606875720328	32.668686674165	29.6726035581561	32.6763098556059
PGD	263.043772518562	280.257663330721	265.434475758344	180.072962433805	170.284410623541	186.675552343412
DFFA	33.6729842699177	41.5076435132569	43.5211921177189	32.9980081124126	24.2225335168621	35.0704157262146
PEX14	15.6389173805894	24.4019544872858	21.5021566757376	16.268479049433	15.1390834480388	19.3469636570815
CASZ1	16.061590823308	13.7818347602611	16.4367447665494	26.1481221968619	20.7102661569171	24.5881143467926
TARDBP	157.65719413405	144.871404215215	144.76051313265	152.673418771602	135.767300362012	129.02289475659
SRM	33.2503108271991	48.4796305096242	33.6660369746725	18.4420005418673	15.0179707804545	20.9646027588442
EXOSC10	73.5451790330421	65.261041070648	64.9199730402078	66.5229305260214	55.1062637508614	63.2820416609556
MTOR	66.3597305068253	57.5594275281491	70.4333465468072	54.8649516120553	51.1095457205791	57.0056019461164
UBIAD1	14.5117882000064	15.4842967012345	16.5401205197982	22.2621292255398	14.5335201101173	21.0293083229147
FBXO2	16.6251554135996	22.375214081365	15.954324584722	8.62822168208793	7.38787272264295	12.5528794296783
FBXO44	8.59436000194553	14.8357397713398	12.8875105716761	10.4065574486251	8.59899939848606	10.3528902512811
FBXO6	4.93119016505071	5.35059467163077	4.82420181827447	19.4958291442597	15.3813087832075	19.7351970415046
MAD2L2	29.4462498427314	31.2928718674163	30.0134270265504	19.2982362813112	18.0457874700623	21.4822472714082
AGTRAP	43.9580380427378	61.450769107517	55.2026522348264	39.8478940279633	35.0015609318658	50.3409288468542
MTHFR	10.5668360679658	13.0522082141296	15.6097387405595	17.651629090073	16.4713227914663	18.1175579397419
CLCN6	12.3984209864132	9.32300586723542	12.4740075586811	10.0772360103775	8.23566139573313	10.2881846872106
KIAA2013	91.8610282175162	114.064950045219	98.3103413395504	48.8713014359484	59.8296577866495	61.4702858669814
PLOD1	297.280321378772	353.787805257525	324.806616707537	184.946919719869	181.79011404405	212.363661279403
MFN2	117.221434780634	115.605272753719	134.801982236355	102.81415302091	85.2633179793547	97.7701073105357
MIIP	16.7660465611724	25.8612075795487	18.4008840782755	15.8074290358863	15.986872121129	18.8293191445175
TNFRSF1B	1.83158491844741	3.56706311442051	3.2046483507109	9.08927169563461	8.11454872814882	9.77054017464652
VPS13D	22.8243659068062	18.8892205831813	27.6357847018294	30.297572318782	29.7937162257404	26.2704590126257
DHRS3	140.186691835013	174.867162222842	146.621276691128	235.003778333509	225.632899709571	240.445876086003
PRDM2	29.7280321378772	18.6460117344708	25.1547666238597	35.5667153307441	30.0359415609091	31.4469041382663
KAZN	2.5360406563118	5.26952505539394	3.92827862345207	3.88599297132204	3.27004202477639	4.01174497237142
TMEM51-AS1	12.2575298388403	13.7818347602611	16.5056619353819	18.0468148159702	19.6202521486583	19.3469636570815
TMEM51	87.9160760854756	90.960109417723	81.7013036509197	120.465782110983	127.047188295942	142.675768775467
EFHD2	105.668360679658	135.629467964216	124.361031158232	71.4627520997359	67.3386431768767	75.6408043984224
CASP9	13.2437678718505	14.268252457682	13.8868095197472	10.3406931609756	9.81012607432917	10.4175958153516
DNAJC16	17.1887200038911	11.5929551218667	15.8509488314732	16.8612576382787	18.4091254728152	15.8528631972742
AGMAT	6.19921049320661	6.40449968270955	4.65190889619324	1.84420005418673	1.45335201101173	2.39410587060875
DDI2	1.69069377087453	1.86460117344709	2.86006250654843	2.17352149243436	1.21112667584311	3.17057263945483
RSC1A1	2.25425836116604	0.648556929894638	1.99859789614228	2.70043579363057	0.847788673090175	2.58822256282027
PLEKHM2	37.8997186971041	55.0462694248074	49.9304888191407	55.1284087626534	50.7462077178262	60.2408801496418
FBLIM1	17.4705022990368	21.4023786865231	22.1913283640625	31.1538080582259	22.6480688382661	28.988092703587
UQCRHL	26.7693180388467	35.3463526792578	29.9100512733017	21.2083006231474	19.9835901514113	20.7057805025622
FLJ37453	3.80406098446769	5.51273390410442	4.37624022086327	4.08358583427062	2.42225335168621	3.04116151131382
SPEN	45.3669495184666	42.6426181405725	56.27086835173	99.520938638434	87.6855713310409	97.7701073105357
ZBTB17	13.3846590194234	18.8892205831813	15.9887831691382	22.0645363625913	22.1636181679289	27.5645702940359
FAM131C	1.54980262330165	1.86460117344709	2.58439383121846	1.44901432828958	1.21112667584311	1.9411669221152
EPHA2	171.887200038911	199.836604023785	202.271890523365	434.440841336275	335.360976540956	426.215550532428
ARHGEF19	15.0753527902979	22.0509356164177	19.6758517016766	5.7960573131583	8.11454872814882	7.63525656031979
FBXO42	12.9619855767047	17.4299674909184	16.8502477795444	15.6757004605872	19.1358014783211	19.4763747852225
SZRD1	131.169658390349	156.788637802029	149.412422028843	128.303632341277	115.299259540264	123.264099554315
NECAP2	43.9580380427378	53.1005986351235	43.9002365462976	61.9124303905546	60.6774464597397	56.7467796898344
CROCCP3	1.97247606602029	1.6213923247366	2.06751506497477	1.71247147888768	0.363338002752932	1.35881684548064
NBPF1	14.934461642725	10.1337020296037	13.438847922336	8.03544309324219	8.84122473365468	10.1587735590696
CROCCP2	5.07208131262359	9.72835394841957	11.0267470131988	7.57439307969551	6.05563337921554	9.83524573871702
CROCC	7.60812196893539	11.430815889393	9.4761107144677	6.71815734025167	9.93123874191348	8.92936784172993
ATP13A2	53.3977449301206	70.1252180448578	60.8538600790908	36.4888153578375	29.5514908905718	43.288022363169
SDHB	69.03666231071	89.5819259416969	79.0135340664525	57.4995231180364	52.5628977315908	52.993856973745
PADI2	0.986238033010143	1.70246194097343	1.61955346756357	2.63457150598105	2.05891534893328	2.97645594724331
PADI1	2.25425836116604	3.32385426571002	4.06611296111705	7.3109359290974	8.11454872814882	6.53526197112118
RCC2	149.767289869969	155.815802407187	155.925094483514	149.116747238527	149.816369801792	164.222721610946
ARHGEF10L	19.4429783650571	26.185486044496	25.3959767147734	23.4476864032313	20.7102661569171	25.1704644234271
KLHDC7A	24.0923862349621	26.5908341256802	28.3938735589869	22.3279935131894	16.9557734618035	23.1645919372414
ALDH4A1	33.5320931223449	35.6706311442051	35.3889661954848	17.9809505283206	16.9557734618035	22.5822418606068
IFFO2	37.3361541068126	34.4545869006527	34.9754631824899	54.7332230367563	54.5007004129398	56.0350184850588
UBR4	168.083139054443	142.763594193057	189.55667287377	265.169622076992	227.812927726088	281.857437091127
EMC1	90.5930078893603	93.4732675210647	109.474922690414	72.5824449897778	71.0931358719904	76.6760934235505
MRTO4	55.5111121437138	73.2058634618573	61.8531590271619	48.2785228471027	41.1783069786656	44.3880169523676
AKR7A3	2.25425836116604	1.6213923247366	2.20534940263976	1.77833576653721	1.93780268134897	2.58822256282027
LOC100506730	0.986238033010143	1.54032270849977	1.89522214289354	0.922100027093366	1.69557734618035	1.48822797362165
AKR7A2	41.7037796815718	54.9651998085706	44.0380708839626	18.5078648295169	23.8591955141092	26.2704590126257
PQLC2	8.59436000194553	12.403651284235	12.6463004807624	7.44266450439646	7.63009805781157	10.3528902512811
CAPZB	238.246930545736	258.936354260434	242.106014108546	185.078648295169	166.529917928427	182.987335191393
MINOS1	31.5596170563246	36.3191880740997	28.7384594031493	19.0347791307131	16.8346607942192	18.6999080163764
TMCO4	14.934461642725	14.268252457682	12.4740075586811	12.9094003793071	12.1112667584311	14.3646352236525
OTUD3	13.5255501669962	13.6196955277874	15.6441973249758	12.1848932151623	8.96233740123899	12.8117016859603
UBXN10	0.422673442718633	1.54032270849977	1.61955346756357	0.987964314742893	1.0900140082588	1.09999458919861
CAMK2N1	79.7443895262487	87.0687678383552	71.0536010662996	75.2828807834084	87.4433459958723	79.0054937300887
MUL1	33.391201974772	41.7508523619673	41.3847598839117	35.3691224677956	29.6726035581561	36.6233492639068
CDA	18.5976314796198	25.9422771957855	26.739861507007	35.5008510430946	33.911546923607	34.8115934699326
PINK1	36.3499160738024	46.3718204874666	43.0732305203077	40.6382654797576	37.3027016159677	47.752706284034
DDOST	427.181959440965	525.574322063367	484.453238308005	335.117495560789	330.879807840337	359.245291719453
SH2D5	2.11336721359316	2.51315810334172	1.55063629873108	2.23938578008389	1.0900140082588	1.55293353769216
HP1BP3	92.1428105126619	76.1243696463832	86.4221297159454	77.2588094128942	74.6054032319354	68.5231923506666
EIF4G3	53.6795272252663	38.4269980962573	53.4452644295978	64.2835447459375	62.0096858031671	60.1114690215008
ECE1	229.229897101072	248.802652230831	263.125750602456	500.502721848749	429.949969924303	503.797521852965
NBPF3	3.52227868932194	3.32385426571002	3.5836927792896	4.2811786972192	1.69557734618035	3.42939489573686
RAP1GAP	27.3328826291382	28.5365049153641	32.5289036889364	20.8131148972503	16.7135481266349	20.5116638103506
USP48	58.6107173903171	54.1545036462023	52.4115068971105	46.3025942176169	51.1095457205791	44.1291946960856
HSPG2	510.307736508963	546.97670074989	687.379841935279	642.17680458288	542.100300107375	752.525710139993
LINC00339	7.88990426408114	11.8361639705771	9.4761107144677	10.7358788868728	10.536802079835	12.0352349171143
CDC42	371.529956149678	345.842982866316	343.896672474137	300.077694531241	321.433019768761	279.204508964237
WNT4	4.93119016505071	4.37775927678881	4.51407455852825	7.77198594264409	6.7823093847214	7.44113986810827
ZBTB40	25.7830800058366	22.7805621625492	30.2890957018804	26.9384936486562	27.8559135443915	28.988092703587
EPHB2	50.8617042738088	55.2894782735179	51.3088321957906	76.9294879746466	63.3419251465945	75.2525710139993
KDM1A	127.083815110736	122.49619013385	116.470015326912	94.8445742153177	99.3123874191348	95.3112958758564
LUZP1	26.2057534485552	22.861631778786	31.1505603122866	41.428636931552	36.5760256104618	40.8292109284897
HTR1D	2.25425836116604	3.64813273065734	2.96343825979717	4.41290727251825	2.42225335168621	4.07645053644192
HNRNPR	173.577893809785	139.520809543584	147.689492808031	132.716539613795	127.047188295942	110.775925688708
ZNF436	14.2300059048606	6.16129083399906	9.78623797421392	25.0284293068199	23.2536321761877	23.9410587060875
TCEA3	8.73525114951841	9.2419362509986	7.75318149365539	5.73019302550878	5.57118270887829	4.27056722865344
ASAP3	1.83158491844741	3.64813273065734	4.34178163644702	3.42494295777536	3.75449269511363	2.71763369096128
E2F2	12.9619855767047	14.1871828414452	14.5070640392396	6.05951446375641	5.93452071163122	6.14702858669814
ID3	11.4121829534031	19.9431255942601	14.6793569613209	10.8676074621718	9.93123874191348	11.6470015326912
RPL11	595.828663085699	723.95167299489	599.441534505019	625.4472755199	676.898699128712	675.849616716443
PITHD1	36.4908072213753	37.3730930851785	34.2173743253325	25.160157882119	23.4958575113563	27.9528036784589
LYPLA2	87.3525114951841	119.739823181798	101.997409872089	60.0023660487184	58.1340804404691	67.293786633327
GALE	63.5419075553678	91.3654574989072	74.1548736637618	60.8586017881622	60.435221124571	64.4467418142247
HMGCL	41.2811062388531	38.9944854099151	33.2180753772613	40.6382654797576	39.7249549676539	42.2527333380409
FUCA1	51.2843777165274	49.1281874395188	46.7947576372623	31.0879437705764	32.4581949125953	35.7821769309902
PNRC2	7.46723082136251	5.91808198528857	7.99439158456912	12.8435360916576	8.23566139573313	10.094067994999
SRSF10	30.9960524660331	26.9961822068643	28.3249563901544	27.5971365251515	28.7037022174816	26.6586923970488
MYOM3	4.64940786990496	4.29668966055198	3.89382003903582	3.16148580717726	2.78559135443915	3.8176282801599
IL22RA1	1.97247606602029	3.32385426571002	3.48031702604087	7.90371451794314	8.11454872814882	8.86466227765942
IFNLR1	6.34010164077949	5.18845543915711	6.44375528583804	9.48445742153177	7.63009805781157	9.31760122615297
GRHL3	1.97247606602029	3.40492388194685	2.79114533771594	2.56870721833152	1.33223934342742	2.32940030653824
STPG1	13.3846590194234	16.8624801772606	15.6097387405595	25.8846650462638	23.011406841019	23.6822364498055
NIPAL3	45.5078406660394	40.0483904209939	52.6182584036079	41.3627726439024	39.2405042973167	37.8527549812464
RCAN3	15.2162439378708	13.0522082141296	14.5070640392396	16.7953933506292	20.5891534893328	15.9175687613447
NCMAP	100.173605924316	95.256799078275	98.6549271837128	78.2467737276371	82.1143886221627	80.6878383959219
SRRM1	66.3597305068253	52.6141809377025	65.230100299954	54.2721730232096	60.3141084569867	54.8703183317897
CLIC4	70.5864649340116	37.616301933889	56.7532885335575	136.339075434519	129.953892317965	104.305369281657
SYF2	41.5628885339989	41.42657389702	34.3207500785812	37.0815939466832	46.8706023551282	38.693927314163
TMEM50A	130.465202652485	125.171487469665	113.127532638536	148.589832937331	145.092975766004	121.25822706813
LDLRAP1	13.3846590194234	17.8353155721026	16.9536235327931	10.8676074621718	11.6268160880938	13.0705239422424
MTFR1L	23.1061482019519	23.2669798599701	21.3987809224889	14.8194647211434	15.2601961156231	14.170518531441
AUNIP	11.2712918058302	10.6201197270247	10.2341995716251	8.23303595619077	6.66119671713709	7.63525656031979
PAQR7	23.9514950873892	25.6179987308382	24.6034292731998	28.8485579904925	33.0637582505168	31.8998430867598
STMN1	368.571242050648	352.166412932789	298.239048122611	192.521312799565	200.925915522371	170.757983582067
PAFAH2	14.7935704951521	15.5653663174713	16.5056619353819	18.3102719665683	17.4402241321407	17.0175633505433
PDIK1L	7.32633967378963	5.18845543915711	6.40929670142179	8.69408596973745	8.47788673090175	9.44701235429398
ZNF593	13.3846590194234	22.861631778786	18.6076355847729	10.4065574486251	8.96233740123899	13.8469907110884
CNKSR1	13.2437678718505	13.2954170628401	12.9564277405086	20.154472020755	16.1079847887133	19.282258093011
CEP85	29.5871409903043	30.5632453212848	34.010622818835	27.4654079498524	26.2814488657954	27.4998647299654
SH3BGRL3	135.959957407827	182.001288451683	133.320263106457	140.949575569986	137.826215710946	135.169923343289
UBXN11	15.7798085281623	18.078524420813	17.9529224808643	8.2989002438403	6.29785871438416	10.1587735590696
DHDDS	25.360406563118	26.9961822068643	24.8446393641135	23.908736416778	20.9524914920858	22.9704752450299
HMGN2	153.853133149582	158.572169359239	139.384973963716	84.9649310678888	95.6790073916055	81.334894036627
RPS6KA1	47.4803167320597	50.6685101480186	46.8636748060948	38.3988796996738	30.5203922312463	41.6703832614063
ARID1A	50.4390308310902	40.0483904209939	55.1337350659939	75.9415236599037	71.335361207159	87.7407448796071
PIGV	12.9619855767047	16.8624801772606	15.816490247057	16.5319362000311	16.1079847887133	15.5293353769216
ZDHHC18	35.2227868932194	41.8319219782042	38.4213216241145	32.0759080853192	31.3681809043365	33.7763044448045
SFN	130.042529209766	182.974123846525	147.172614041787	111.113053264751	84.7788673090175	112.134742534188
GPN2	16.7660465611724	24.4019544872858	21.6744495978189	19.7592862948579	16.7135481266349	23.617530885735
GPATCH3	8.87614229709129	10.6201197270247	9.61394505213269	7.70612165499456	5.57118270887829	8.73525114951841
NUDC	207.532660374849	291.445270371403	215.056025341792	95.0421670782663	95.4367820564368	90.781906390921
TRNP1	299.816362035083	337.249603545212	281.836761940478	102.88001730856	135.040624356506	149.275736310659
SLC9A1	22.965257054379	26.0233468120224	29.8411341044692	33.8542438518565	33.7904342560227	37.0115826483298
WDTC1	26.6284268912739	25.2126506496541	25.0858494550272	26.41157934746	19.7413648162426	26.9175146533308
TMEM222	26.487535743701	36.1570488416261	29.5999240135555	17.1247147888768	16.2290974562976	17.2116800427548
SYTL1	17.7522845941826	22.1320052326545	15.6097387405595	9.48445742153177	12.9590554315212	10.4175958153516
MAP3K6	11.2712918058302	17.5110371071552	15.954324584722	11.0652003251204	9.68901340674486	11.4528848404797
GPR3	1.83158491844741	1.86460117344709	1.55063629873108	1.77833576653721	1.69557734618035	2.13528361432672
WASF2	110.881333139855	96.7971217867748	109.337088352749	142.859639911822	134.798399021338	141.122835237775
AHDC1	20.2883252504944	27.0772518231011	25.8783968966009	26.8726293610067	26.1603361982111	29.9586761646446
IFI6	210.632265621452	314.631180615136	273.291033005249	591.263710229797	546.46035614041	670.543760462661
FAM76A	5.6356459029151	6.56663891518321	5.78904218192936	13.6997718311014	12.2323794260154	10.4175958153516
STX12	35.7863514835109	21.8077267677072	27.4979503641645	49.4640800247942	47.1128276902969	48.9174064373031
PPP1R8	41.9855619767175	36.5623969228102	42.2806830787341	45.8415442040702	39.4827296324853	47.623295155893
THEMIS2	8.03079541165402	10.3769108783142	8.92477336380776	51.703465804878	46.386151684791	59.8526467652187
RPA2	37.7588275495312	43.9397320003617	39.3861619877694	33.2614652630107	29.9148288933247	28.0175092425294
SMPDL3B	28.4600118097213	29.995758007627	29.117503831728	16.1367504741339	14.5335201101173	20.2528415540686
XKR8	6.903666231071	7.94482239120932	6.54713103908678	5.46673587491067	7.63009805781157	8.21760663695436
EYA3	17.6113934466097	18.078524420813	16.7468720262956	22.525586376138	19.862477483827	23.0351808091004
PTAFR	4.22673442718633	6.08022121776223	6.51267245467053	46.8953728064626	42.5105463220931	49.1115231295146
DNAJC8	103.414102318492	104.255526480563	88.2828932744227	81.4741238224639	79.6921352704764	75.3819821421403
SESN2	13.5255501669962	15.727505549945	15.0584013898996	32.0759080853192	33.0637582505168	40.3115664159257
MED18	20.0065429553486	19.2945686643655	17.2292922081231	24.5673792932733	27.4925755416385	27.3704536018243
PHACTR4	46.4940786990496	43.3722446867039	43.7624022086327	101.628595843219	109.243626161048	101.781852282907
SNHG3	20.710998693213	28.6175745316009	25.051390870611	26.8726293610067	22.5269561706818	24.26458652644
RCC1	130.74698494763	143.331081506715	138.351216431228	152.344097333354	138.79511705162	142.99929659582
TRNAU1AP	30.1507055805958	34.1303084357053	28.2904978057381	28.0581865386982	27.0081248713013	26.9822202174013
SNHG12	10.2850537728201	18.1595940370499	12.1983388833512	17.1247147888768	16.7135481266349	17.5999134271778
SNORA61	1.54980262330165	2.02674040592074	1.55063629873108	2.56870721833152	2.3011406841019	1.48822797362165
RAB42	0.845346885437265	1.05390501107879	0.758088857157416	2.43697864303247	2.78559135443915	2.26469474246774
TAF12	30.8551613184602	34.1303084357053	30.4613886239616	31.6807223594221	27.7348008768071	27.3057480377538
GMEB1	10.1441626252472	8.10696162368298	10.1652824027926	17.1247147888768	12.2323794260154	17.0822689146138
YTHDF2	105.668360679658	89.2576474767496	98.6549271837128	138.776054077552	142.670722414318	133.293461985244
EPB41	41.5628885339989	36.4002576903366	40.2131680137593	44.2608013004816	53.2895737370967	43.4821390553805
SRSF4	62.132996079639	71.5844711371207	64.5753871960454	58.2240302821811	61.5252351328298	61.5349914310519
MECR	32.9685285320533	39.6430423398098	37.1808125851296	25.4894793203666	24.4647588520308	29.8292650365036
PTPRU	81.2941921495504	79.3671542958564	86.6288812224429	47.0929656694112	50.5039823826576	59.2055911245137
MATN1-AS1	2.25425836116604	1.70246194097343	1.86076355847729	4.08358583427062	3.14892935719208	5.24115068971104
SDC3	51.4252688641003	59.1808198528857	63.9895912609692	53.6135301467143	49.4139683743988	49.8879898983607
PUM1	111.867571172865	76.20543926262	106.752694521531	153.727247373994	137.220652373024	148.758091798095
SNRNP40	58.0471528000256	63.9639272108587	60.6815671570095	36.0277653442908	27.6136882092228	31.3174930101253
ZCCHC17	49.5936839456529	50.8306493804923	49.413610052897	29.2437437163896	30.0359415609091	31.8998430867598
SERINC2	126.379359372871	171.867586422079	138.695802275391	124.417639369955	107.426936147284	144.552230133512
TINAGL1	1081.62133991698	1354.34900885248	1206.98083634786	1197.61034233133	1270.22965762425	1412.91069704359
PEF1	92.8472662505263	115.686342369956	102.238619963002	79.366466617679	72.4253752154178	78.8113770378772
COL16A1	2.95871409903043	5.35059467163077	4.5485331429445	15.8732933235358	13.0801680991056	16.4352132739087
SPOCD1	10.0032714776743	10.0526324133669	7.58088857157416	12.9094003793071	15.7446467859604	15.3352186847101
PTP4A2	460.995834858455	379.324734372127	417.155622943076	407.634076262918	474.277206260161	420.06852194573
KHDRBS1	229.229897101072	208.511052961126	197.930108886918	222.094377954202	234.958575113563	226.404768682703
TMEM39B	15.9206996757352	17.5921067233921	16.8502477795444	13.6997718311014	10.900140082588	14.2352240955115
KPNA6	110.035986254417	104.741944177984	103.858173430566	110.520274675905	114.209245532005	100.358329873356
TXLNA	100.737170514607	102.877343004537	102.824415898079	97.6767385842473	96.6479087322799	97.1877572339011
CCDC28B	13.2437678718505	13.5386259115506	10.4409510781226	6.12537875140593	6.90342205230571	8.28231220102486
IQCC	8.87614229709129	12.1604424355245	9.54502788330019	7.64025736734504	7.8723233929802	8.15290107288385
TMEM234	15.6389173805894	14.1061132252084	12.5773833119299	6.38883590200404	7.26676005505864	7.95878438067233
EIF3I	230.497917429228	270.529309382301	238.418945576007	182.11475535094	157.930918529941	184.604974293156
MTMR9LP	1.97247606602029	3.16171503323636	1.7918463896448	1.38315004064005	0.484450670337243	1.55293353769216
LCK	1.54980262330165	2.35101887086806	3.27356551954339	2.50284293068199	2.78559135443915	1.81175579397419
HDAC1	216.972367262231	235.831513632938	217.295833328848	124.351775082305	124.867160279424	123.069982862104
MARCKSL1	264.030010551573	309.280585943506	277.563897472863	235.662421210005	232.778547097045	267.039862918981
FAM229A	1.12712918058302	2.83743656828904	1.58509488314732	0.395185725897157	0.605563337921553	0.905877896987094
BSDC1	80.0261718213945	78.8807365984354	72.225192936452	94.251795626472	82.8410646276685	103.011258000247
ZBTB8B	1.40891147572878	0.891765778605128	1.55063629873108	0.197592862948579	0.484450670337243	0.647055640705067
ZBTB8A	3.80406098446769	5.59380352034125	5.92687651959434	5.66432873785925	6.66119671713709	6.27643971483915
ZBTB8OS	43.3944734524463	40.940156199599	35.1477561045711	33.7225152765574	28.8248148850659	28.0175092425294
RBBP4	214.718108901065	177.137111477473	180.804192432044	142.398589898276	156.356453851345	127.017022270405
KIAA1522	239.374059726319	241.587456385753	245.379579628089	261.020171955072	271.050150053687	300.751461799715
YARS	124.688665601997	130.197803676349	120.70842121011	294.215772930433	258.575545292503	261.7340066652
S100PBP	23.1061482019519	19.2134990481287	20.4683991432502	31.7465866470716	31.3681809043365	29.9586761646446
TMEM54	89.0432052660586	116.010620834903	94.3476041316821	66.3912019507224	63.7052631493474	88.7760339047352
RNF19B	24.6559508252536	26.3476252769697	27.2567402732507	83.8452381778468	95.3156693888525	105.793597255278
AK2	243.882576448651	244.343823337805	237.867608225347	124.746960808203	126.078286955267	119.769999094508
TRIM62	9.29881573980992	8.18803123991981	10.2686581560414	5.46673587491067	7.99343606056451	8.08819550881334
ZNF362	15.0753527902979	19.537777513076	19.4691001951791	10.9993360374709	12.7168300963526	12.4881738656078
PHC2	75.2358728039166	88.5280209306181	85.0437863392956	97.3474171459997	100.765739430147	110.064164483932
ZSCAN20	6.05831934563373	4.70203774173613	7.09846838974672	8.03544309324219	7.02453471989002	8.79995671358892
GJB5	0.845346885437265	1.21604424355245	0.999298948071139	1.5148786159391	1.81669001376466	1.16470015326912
GJB4	7.74901311650827	8.26910085615664	8.27006025989909	18.1126791036197	17.1979987969721	17.7293245553188
GJB3	42.6900177145819	54.0734340299655	45.9677516112724	86.4139453961783	79.0865719325549	89.8113229298633
SMIM12	35.3636780407923	45.3989850926247	39.0760347280232	44.3266655881311	41.0571943110813	38.30569392974
DLGAP3	1.12712918058302	1.05390501107879	1.10267470131988	2.23938578008389	0.968901340674486	1.48822797362165
LOC653160	3.94495213204057	2.83743656828904	2.06751506497477	2.96389294422868	2.54336601927052	1.9411669221152
ZMYM6	20.4292163980672	13.1332778303664	16.5401205197982	17.4540362271244	18.7724634755682	18.1822635038124
ZMYM1	16.4842642660267	8.4312400886303	12.6807590651786	18.2444076789188	16.4713227914663	14.3646352236525
SFPQ	297.984777116636	262.989835072276	279.045616602762	224.728949460183	241.861997165868	222.19890701812
ZMYM4	61.2876491942017	43.6154535354144	57.7870460660449	70.6065163602921	70.3664598664845	68.6526034788076
KIAA0319L	99.6100413340244	92.1761536612754	104.478427950058	99.9819886519807	88.8966980068841	99.9053909248624
NCDN	35.0818957456465	43.2101054542303	42.7286446761453	29.3754722916887	28.9459275526503	32.5468987274649
PSMB2	337.011624994323	392.295872970019	345.068264344289	271.295000828398	256.032179273233	263.416351331033
C1orf216	24.9377331203993	27.2393910555748	25.1547666238597	20.154472020755	16.3502101238819	19.9940192977866
CLSPN	25.6421888582637	24.6451633359963	29.4276310914742	27.5312722375019	25.9181108630425	24.5234087827221
AGO4	15.7798085281623	12.0793728192876	15.8509488314732	24.8967007315209	27.6136882092228	21.5469528354787
AGO1	36.3499160738024	31.8603591810741	38.352404455282	28.0581865386982	28.9459275526503	30.6704373694202
AGO3	6.76277508349812	7.37733507755151	10.4754096625388	9.8137788597794	7.26676005505864	10.1587735590696
ADPRHL2	46.7758609941953	46.8582381848876	47.6217636632522	64.2835447459375	64.4319391548533	69.4290702476537
TRAPPC3	83.2666682155706	114.146019661456	92.934802170616	93.3296955993786	88.0489093337939	93.5642456459527
MAP7D1	114.544502976749	147.952049632214	127.152176495948	144.967297116607	131.649469664146	170.563866889856
THRAP3	133.001243308796	115.524203137482	130.184531924578	110.915460401802	120.143766243636	111.552392457554
SH3D21	5.07208131262359	3.89134157936783	5.61674925984813	3.88599297132204	6.05563337921554	6.08232302262763
EVA1B	12.1166386912675	14.0250436089716	12.6118418963461	9.61618599683082	13.9279567721957	16.8234466583318
STK40	51.5661600116732	60.7211425613855	58.924179351781	84.6356096296411	81.1454872814882	100.681857693708
LSM10	36.6316983689482	49.1281874395188	39.3172448189369	28.3875079769458	22.4058435030975	29.5704427802216
OSCP1	3.38138754174906	3.16171503323636	2.92897967538093	3.22735009482678	2.78559135443915	2.07057805025622
MRPS15	107.499945598106	118.442709322008	92.0388789757936	53.2842087084667	62.0096858031671	54.3526738192257
ZC3H12A	71.1500295243032	101.174881063564	101.997409872089	291.84465857505	272.140164061946	320.810186661572
MEAF6	69.03666231071	60.5590033289118	58.4762177543698	71.2651592367873	71.4564738747433	63.4114527890966
SNIP1	24.0923862349621	19.1324294318918	18.3664254938592	32.0100437976697	35.1226735994501	35.4586491106377
DNALI1	7.46723082136251	6.40449968270955	6.96063405208173	2.70043579363057	4.84450670337243	3.17057263945483
GNL2	90.4521167417874	90.6358309527757	83.699901547062	101.035817254373	107.548048814868	91.4936675956965
C1orf109	21.4154544310774	17.9974548045762	21.9845768575651	22.7231792390865	21.8002801651759	20.9646027588442
CDCA8	50.2981396835173	47.9932128122032	56.7532885335575	26.9384936486562	23.8591955141092	30.7351429334907
EPHA10	13.1028767242776	11.0254678082088	12.1983388833512	7.70612165499456	6.17674604679985	7.95878438067233
MANEAL	40.7175416485616	48.2364216609137	48.7244383645721	17.7833576653721	19.862477483827	19.7999026055751
YRDC	19.0203049223385	21.7266571514704	21.1575708315752	31.0220794829268	28.5825895498973	34.1645378292275
C1orf122	65.0917101786694	90.0683436391179	65.9881891571114	28.4533722645953	33.5482089208541	36.4292325716953
MTF1	20.8518898407859	19.7809863617865	25.2236837926922	40.7041297674072	34.6382229291129	37.2704049046119
INPP5B	14.3708970524335	15.4842967012345	14.0591024418284	19.7592862948579	18.8935761431525	17.6646189912483
SF3A3	122.997971831122	121.361215506534	108.854668170922	105.514588814541	104.52023212526	97.6406961823947
FHL3	12.2575298388403	17.6731763396289	14.0591024418284	22.9866363896846	23.1325195086033	30.4763206772087
RRAGC	28.6009029572941	30.4011060888112	30.3580128707129	51.2424157913314	51.9573343936693	49.4997565139376
RHBDL2	10.9895095106844	13.6196955277874	11.2679571041125	21.3400291984465	26.887012203717	19.541080349293
AKIRIN1	87.7751849379027	78.0700404360671	84.3890732353869	132.848268189094	138.310666381283	130.058183781719
NDUFS5	143.004514786471	177.785668407368	145.553060574224	116.843246290259	117.479287556781	112.070036970118
MACF1	368.007677460356	343.005546298027	400.787795345359	619.98053964499	662.607404353764	563.844285310396
KIAA0754	51.1434865689546	17.9163851883394	67.3320739493451	87.3360454232717	66.7330798389552	86.3819280341265
PABPC4	114.826285271895	121.523354739008	113.437659898282	95.8325385300606	93.8623173778408	94.6642402351514
PPIE	37.1952629592397	39.7241119560466	38.352404455282	29.3754722916887	30.6415048988306	29.1822093957985
BMP8B	15.2162439378708	12.9711385978928	12.6807590651786	7.11334306614883	7.8723233929802	6.98820091961473
TRIT1	17.4705022990368	18.3217332695235	18.6765527536054	18.6395934048159	17.5613367997251	17.1469744786843
MFSD2A	4.08584327961345	3.89134157936783	3.92827862345207	4.14945012192015	2.66447868685484	5.43526738192257
CAP1	482.129506994387	461.691464468746	483.591773697599	481.138621279789	420.503181852727	458.180099183258
PPT1	110.317768549563	104.174456864326	97.6900868200579	68.6305877308063	64.6741644900219	63.3467472250261
RLF	29.4462498427314	20.6727521403916	23.7075060783774	44.8535798893273	55.9540524239515	44.7115447727202
ZMPSTE24	109.049748221407	77.0161354249883	95.174610157672	74.7559664822122	67.7019811796297	60.3702912777828
COL9A2	6.76277508349812	5.91808198528857	5.78904218192936	11.7897074892652	16.9557734618035	14.2352240955115
SMAP2	23.6697127922434	22.5373533138387	25.3959767147734	21.6693506366941	24.949209522368	21.2234250151262
ZFP69B	3.80406098446769	2.1888796383944	2.58439383121846	4.0177215466211	2.18002801651759	2.78233925503179
ZFP69	3.66316983689482	3.08064541699953	2.65331100005096	3.29321438247631	3.63338002752932	2.9117503831728
EXO5	13.2437678718505	12.403651284235	10.2341995716251	7.70612165499456	10.4156894122507	8.34701776509537
ZNF684	3.66316983689482	1.78353155721026	2.48101807796973	2.63457150598105	2.66447868685484	1.55293353769216
RIMS3	6.05831934563373	5.9991516015254	5.68566642868062	7.90371451794314	5.81340804404691	7.18231761182625
NFYC	54.2430918155579	62.4236045023589	63.0936680661468	55.1284087626534	48.32395436614	61.1467580466289
KCNQ4	0.704455737864388	0.810696162368298	0.689171688324924	1.91006434183626	0.726676005505864	1.42352240955115
CITED4	42.1264531242904	65.6663891518321	49.413610052897	19.4299648566102	30.5203922312463	36.3645270076248
CTPS1	81.5759744446961	92.0140144288018	83.0451884431533	51.5058729419295	50.2617570474889	51.2468067438413
SLFNL1-AS1	0.986238033010143	1.21604424355245	1.65401205197982	1.71247147888768	0.121112667584311	1.16470015326912
SCMH1	17.3296111514639	19.4567078968391	19.4691001951791	17.0588505012273	19.499139481074	18.3763801960239
EDN2	0.845346885437265	0.972835394841957	1.37834337664985	12.3824860781109	12.2323794260154	13.6528740188769
HIVEP3	11.9757475436946	9.07979701852494	11.5091671950262	12.8435360916576	14.1701821073644	12.8764072500308
FOXJ3	46.071405256331	43.6965231516513	48.5866040269071	74.8876950575113	68.4286571851355	64.2526251220132
RIMKLA	5.49475475534222	3.24278464947319	6.37483811700555	1.44901432828958	2.78559135443915	1.29411128141013
ZMYND12	1.12712918058302	0.972835394841957	0.999298948071139	1.58074290358863	1.0900140082588	1.35881684548064
PPCS	76.6447842796454	72.395167299489	65.092265962289	54.2721730232096	68.7919951878885	55.9703129209883
PPIH	50.7208131262359	55.6137567384652	47.3460949879223	33.1956009753612	31.973744242258	31.6410208304778
YBX1	1355.51373079865	1484.7089517613	1315.35308433695	936.458441800963	983.798198787356	992.001002764939
C1orf50	9.01703344466416	10.2958412620774	10.0619066495439	6.7840216279012	5.32895737370967	6.08232302262763
ERMAP	5.91742819806086	5.35059467163077	7.16738555857921	5.59846445020972	5.32895737370967	3.62351158794838
ZNF691	15.2162439378708	13.7007651440242	11.5091671950262	16.7295290629797	14.1701821073644	15.2058075565691
SLC2A1	361.244902376858	378.108690128574	388.692832215257	459.600999218394	502.375345139721	479.079996378032
EBNA1BP2	195.556912831154	233.561564378307	189.694507211435	139.895746967594	132.739483672405	126.175849937488
TMEM125	18.456740332047	20.9970306053389	21.3298637536564	20.6813863219512	19.7413648162426	23.6822364498055
C1orf210	23.5288216446706	27.644739136759	25.3959767147734	18.0468148159702	22.7691815058504	25.1057588593566
CDC20	142.440950196179	178.353155721026	150.342803808082	77.3246737005437	65.1586151603591	81.5290107288385
ELOVL1	200.065429553486	230.643058193781	208.819021562452	197.131812935032	166.651030596012	207.057805025622
MED8	32.8276373844805	42.8047573730461	36.6294752344697	45.5122227658226	39.7249549676539	46.0056560541303
SZT2	24.5150596776807	27.5636695205221	34.010622818835	39.5844368773652	30.7626175664149	42.1880277739704
HYI	37.0543718116668	47.2635862660718	30.4613886239616	25.160157882119	26.1603361982111	25.2998755515681
PTPRF	609.07243095755	589.7003885067	702.162574649849	720.09425687227	614.16233732004	768.443278901338
KDM4A	52.1297246019647	46.5339597199403	50.2750746633032	84.3062881913935	72.3042625478335	80.8819550881334
ST3GAL3	6.05831934563373	9.64728433218274	6.03025227284308	6.12537875140593	7.26676005505864	7.31172873996726
ARTN	0.986238033010143	3.16171503323636	1.92968072730979	1.71247147888768	2.3011406841019	2.65292812689078
IPO13	26.7693180388467	31.5360807161268	29.393172507058	22.657314951437	21.5580548300073	26.8528090892603
DPH2	36.0681337786567	40.2915992697044	40.454378104673	27.5971365251515	22.5269561706818	28.6645648832345
ATP6V0B	171.041853153473	212.402394540494	168.81260505519	96.2277242559577	93.9834300454251	112.781798174893
B4GALT2	74.2496347709065	106.12012765401	93.0381779238647	59.080266021625	51.1095457205791	72.6643484511791
CCDC24	15.6389173805894	24.0776760223384	19.7792274549253	13.2387218175548	12.1112667584311	11.5175904045502
SLC6A9	10.5668360679658	12.3225816679981	14.3003125327422	33.5249224136088	28.3403642147287	37.7233438531054
DMAP1	15.9206996757352	24.1587456385753	20.2271890523365	14.6877361458443	12.2323794260154	16.4352132739087
ERI3	66.6415128019711	84.7177489674871	73.6035363131019	37.4109153849309	33.7904342560227	37.8527549812464
RNF220	49.5936839456529	62.1803956536484	56.3397855205625	58.5533517204288	53.2895737370967	62.699691584321
TMEM53	14.0891147572878	15.4032270849977	13.714516597666	7.57439307969551	5.20784470612536	8.08819550881334
KIF2C	106.936381007814	125.495765934612	110.61205597615	52.4938372566724	54.8640384156927	51.3115123079118
RPS8	717.135941145947	910.492859955835	718.082440650154	720.621171173466	780.934480583635	738.0316637882
PLK3	9.15792459223704	11.3497462731562	8.06330875340161	17.5857648024235	19.0146888107368	22.5822418606068
BTBD19	0.845346885437265	1.6213923247366	1.3438847922336	1.5148786159391	0.847788673090175	1.42352240955115
EIF2B3	27.7555560718569	30.968593402469	24.500053519951	20.6155220343017	24.5858715196151	19.8646081696456
HECTD3	17.4705022990368	21.888796383944	23.9142575848749	17.2564433641759	18.0457874700623	20.1881359899981
UROD	51.2843777165274	57.640497144386	49.9994059879732	24.1721935673761	19.3780268134897	24.6528199108631
HPDL	14.7935704951521	23.0237710112597	16.3678275977169	6.84988591555072	6.66119671713709	7.6999621243903
MUTYH	15.0753527902979	22.6994925463123	19.7447688705091	20.3520648837036	18.6513508079838	21.3528361432672
TOE1	14.2300059048606	18.1595940370499	16.0577003379707	10.9993360374709	9.32567540399192	10.5470069434926
TESK2	3.66316983689482	3.810271963131	4.75528464944197	5.59846445020972	4.72339403578812	5.56467851006358
MMACHC	9.01703344466416	11.3497462731562	11.1645813508638	7.57439307969551	9.32567540399192	9.25289566208246
PRDX1	1084.43916286844	1216.28745240116	1059.94605664373	707.645906506509	707.540204027543	689.437785171249
AKR1A1	58.3289350951713	74.4219077054097	65.6091447285328	56.9067445291906	43.8427856655205	52.2173902048989
NASP	239.092277431173	259.828120039039	228.736083355042	178.426355242566	177.672283346184	153.675714667453
CCDC17	2.39514950873892	1.6213923247366	1.55063629873108	2.23938578008389	1.33223934342742	2.07057805025622
GPBP1L1	113.558264943739	94.770381380854	101.962951287672	124.351775082305	129.711666982797	112.522975918611
TMEM69	45.5078406660394	37.2109538527049	41.3503012994954	46.7636442311636	38.7560536269794	46.4585950026238
IPP	8.87614229709129	6.72877814765687	10.1652824027926	10.011371722728	10.2945767446664	8.6705455854479
MAST2	45.7896229611852	52.2088328565184	51.4811251178718	46.566051368215	47.5972783606341	56.4232518694819
PIK3R3	22.2608013165147	20.7538217566284	22.2257869484788	26.2139864845114	33.1848709181011	25.8175200641322
TSPAN1	108.908857073834	118.442709322008	102.824415898079	67.9060805666615	71.5775865423276	80.2996050114989
POMGNT1	116.094305600051	133.116309860875	124.740075586811	102.287238719714	97.2534720702015	107.670058613323
RAD54L	19.58386951263	28.2932960666536	22.67374854589	10.143100298027	10.1734640770821	11.3881792764092
LRRC41	60.7240846039102	61.6939779562275	71.7772313390408	54.1404444479105	48.32395436614	64.3173306860837
UQCRH	396.890362712796	465.907084513061	405.301869903888	289.012494206121	268.506784034417	284.963304166512
NSUN4	20.4292163980672	21.0781002215757	26.1540655719309	29.9682508805344	32.2159695774266	27.5645702940359
FAAH	13.807332462142	14.6736005388662	12.7496762340111	10.8017431745223	10.6579147474193	12.7469961218898
DMBX1	5.35386360776935	4.13455042807832	3.1357311818784	1.58074290358863	0.968901340674486	1.9411669221152
MKNK1	20.8518898407859	27.158321439338	24.4311363511185	31.8783152223707	28.0981388795601	37.1409937764709
MOB3C	11.1304006582573	15.8085751661818	13.3354721690873	34.9739367418984	30.8837302339992	38.30569392974
ATPAF1	39.4495213204057	39.6430423398098	43.3833577800539	32.668686674165	33.1848709181011	33.9057155729455
EFCAB14	160.475017085508	125.738974783323	147.551658470366	123.363810767563	123.534920935997	107.864175305535
LINC00853	0.281782295145755	0.567487313657808	0.689171688324924	2.04179291713531	2.3011406841019	1.42352240955115
PDZK1IP1	314.469041382663	391.647316040125	338.934636318198	536.728080055989	544.643666126645	614.767564233884
STIL	88.0569672330485	66.1528068492531	81.8046794041685	85.3601167937859	86.9588953255351	82.111360805473
CMPK1	255.012977106908	178.596364569736	220.638316017224	276.695872415659	317.799639741231	246.269376852349
FOXD2-AS1	3.94495213204057	3.64813273065734	3.30802410395963	4.61050013546683	3.63338002752932	4.07645053644192
FOXD2	2.25425836116604	2.67529733581538	2.75668675329969	2.10765720478484	2.66447868685484	2.45881143467926
TRABD2B	0.281782295145755	0.729626546131468	0.585795935076185	1.05382860239242	1.93780268134897	1.68234466583317
SPATA6	4.50851672233208	3.48599349818368	4.65190889619324	3.62253582072394	4.11783069786656	4.14115610051243
FAF1	85.9436000194553	98.9860014251692	86.2498367938642	70.5406520726425	73.9998398940138	69.4937758117242
CDKN2C	51.9888334543918	62.2614652698853	56.3397855205625	20.2862005960541	24.1014208492778	25.5586978078502
RNF11	106.091034122377	64.8556929894638	92.9692607550322	107.819838882274	139.037342386789	101.393618898484
TTC39A	23.5288216446706	24.1587456385753	25.2581423771085	21.3400291984465	24.3436461844464	21.9351862199018
EPS15	59.1742819806086	36.1570488416261	54.720232052999	83.9111024654964	83.0832899628371	73.8290486044482
OSBPL9	129.901638062193	106.444406118958	113.678869989196	120.070596385086	135.282849691675	111.617098021624
RAB3B	2.81782295145755	1.6213923247366	2.82560392213219	1.91006434183626	1.93780268134897	1.74705022990368
TXNDC12	152.585112821426	144.709264982741	135.318861002599	110.322681812956	118.56930156504	107.346530792971
BTF3L4	111.022224287428	82.2856604803822	93.7618081966059	138.644325502253	141.944046408812	129.669950397295
ZFYVE9	20.9927809883588	17.7542459558657	21.5366152601539	19.1665077060121	20.1047028189956	18.764613580447
CC2D1B	47.198534436914	55.4516175059916	49.4825272217295	59.6730446104707	51.5939963909164	62.6349860202505
ORC1	37.3361541068126	41.8319219782042	42.0050144034041	18.3761362542178	19.6202521486583	19.4763747852225
PRPF38A	49.0301193553614	44.8314977789669	48.7933555334046	39.7820297403138	37.9082649538893	37.2704049046119
ZYG11B	21.2745632835045	12.1604424355245	16.1955346756357	22.2621292255398	19.862477483827	20.8998971947737
ECHDC2	25.360406563118	33.5628211220475	30.3580128707129	20.5496577466522	20.8313788245014	20.4469582462801
SCP2	138.355106916566	116.172760067377	134.078351963614	98.3353814607426	106.336922139025	96.540701593196
CPT2	37.3361541068126	41.5887131294937	39.6618306630994	40.0454868909119	41.6627576490029	39.8586274674322
C1orf123	25.0786242679722	27.158321439338	23.4662959874637	22.8549078143856	23.011406841019	22.4528307324658
MAGOH	59.1742819806086	74.9083254028307	65.4713103908678	68.2354020049091	62.0096858031671	60.8879357903468
LOC100507564	0.845346885437265	1.6213923247366	1.68847063639606	2.04179291713531	2.3011406841019	2.26469474246774
LRP8	142.722732491325	124.03651284235	146.586818106711	76.0073879475532	75.3320792374412	76.3525656031979
YIPF1	22.8243659068062	25.0505114171804	26.739861507007	18.771321980115	18.2880128052309	18.3763801960239
HSPB11	55.7928944388595	57.4783579119123	51.2054564425418	30.6268937570297	30.399279563662	27.9528036784589
LRRC42	61.1467580466289	62.6668133510694	53.2385129231004	79.8933809188753	75.0898539022726	78.0349102690311
TMEM59	381.674118774925	349.57218521321	348.307371279416	292.437437163896	316.104062395051	289.427988087377
TCEANC2	12.3984209864132	13.2954170628401	13.301013584671	17.3881719394749	18.7724634755682	16.8881522224023
CYB5RL	4.50851672233208	6.32343006647272	8.40789459756407	5.07155014901352	3.3911546923607	4.07645053644192
MRPL37	170.196506268036	203.890084835627	177.978588509912	107.688110306975	99.4335000867191	108.51123094624
SSBP3	16.4842642660267	16.6192713285501	18.4008840782755	15.2805147346901	20.7102661569171	17.7940301193894
ACOT11	10.4259449203929	14.268252457682	16.5401205197982	10.2089645856766	9.44678807157623	12.6822905578193
TTC4	0.845346885437265	0.648556929894638	0.895923194822401	0.987964314742893	0.605563337921553	2.07057805025622
PARS2	14.0891147572878	15.241087852524	15.6097387405595	15.017057584092	15.2601961156231	16.4352132739087
TTC22	15.0753527902979	15.0789486200503	18.5731770003567	12.1848932151623	12.7168300963526	16.1116854535562
DHCR24	953.973960215954	979.807381838325	1058.53325468267	366.205439331366	386.954972931873	412.368559821339
PCSK9	217.113258409804	275.879904053932	263.125750602456	67.3133019778158	74.1209525615981	88.5172116484532
USP24	59.7378465709001	50.1010228343608	62.0943691180756	74.4925093316141	79.4499099353078	67.9408422740321
LOC100507634	0.986238033010143	0.972835394841957	0.792547441573662	1.31728575299052	1.93780268134897	1.55293353769216
PRKAA2	25.6421888582637	14.268252457682	17.0914578704581	20.6155220343017	24.5858715196151	17.8587356834599
OMA1	30.4324878757416	23.4291190924438	26.1196069875146	28.7168294151934	37.0604762807991	28.599859319164
TACSTD2	921.568996274192	1092.33200917504	933.000631654282	546.871180354016	614.283449987624	667.114365566924
MYSM1	28.6009029572941	15.3221574687608	24.1210090913723	39.5185725897157	42.9949969924303	33.2586599322405
JUN	153.853133149582	177.21818109371	151.858981522397	683.539577226783	929.660836377169	982.230462590292
FGGY	10.4259449203929	11.5929551218667	10.5787854157876	8.03544309324219	7.38787272264295	8.99407340580044
HOOK1	67.3459685398355	29.2661314614956	47.8285151697497	41.1651797809539	41.7838703165872	35.6527658028492
CYP2J2	28.0373383670026	22.861631778786	23.2250858965499	54.0087158726115	51.7151090585007	49.0468175654441
NFIA	24.6559508252536	21.9698660001809	25.7405625589359	17.7833576653721	20.4680408217485	19.4763747852225
TM2D1	58.1880439475984	57.154079446965	57.0978743777199	58.0923017068821	52.6840103991752	50.6644566672068
USP1	104.823013794221	63.7207183621482	79.3236613261987	80.486159507721	85.8688813172763	65.4173252752823
DOCK7	53.3977449301206	35.265283063021	51.4122079490393	60.9244660758117	61.6463478004141	53.6409126144501
ATG4C	22.5425836116604	12.8089993654191	15.7131144938083	16.5319362000311	21.1947168272544	14.1058129673705
ALG6	33.391201974772	23.834467173628	29.4620896758905	25.4894793203666	24.5858715196151	23.3587086294529
ITGB3BP	41.421997386426	31.6171503323636	32.5978208577689	23.2500935402827	34.3959975939442	21.1587194510557
EFCAB7	13.807332462142	8.75551855357762	9.54502788330019	8.5623573944384	7.50898539022726	7.63525656031979
PGM1	146.526793475793	175.029301455315	153.788662249707	90.2999383675004	108.274724820374	101.264207770343
ROR1	43.3944734524463	25.5369291146014	45.9332930268562	41.4945012192015	33.7904342560227	38.6292217500925
CACHD1	6.05831934563373	3.89134157936783	5.37553916893441	3.35907867012584	3.99671803028225	4.14115610051243
RAVER2	23.2470393495248	18.3217332695235	21.1575708315752	23.0525006773342	21.9213928327602	18.8293191445175
JAK1	252.195154155451	216.131596887388	237.075060783774	360.475246305857	339.96325790916	335.692466397789
AK4	78.4763691980928	66.6392245466741	75.3264655339142	39.7161654526643	62.1307984707514	41.4115610051243
DNAJC6	4.22673442718633	3.56706311442051	5.40999775335065	4.2811786972192	4.11783069786656	4.85291730528801
LEPROT	148.499269541813	102.309855690879	117.469314274983	148.72156151263	153.813087832075	130.964061678706
LEPR	7.60812196893539	4.86417697420979	6.92617546766548	8.62822168208793	7.99343606056451	7.24702317589675
PDE4B	2.5360406563118	1.13497462731562	1.82630497406105	21.0765720478484	26.6447868685484	25.4939922437797
WDR78	5.35386360776935	3.64813273065734	4.30732305203077	3.42494295777536	3.63338002752932	2.78233925503179
MIER1	26.6284268912739	14.3493220739189	18.0907568185293	49.200622874196	57.5285171025476	49.2409342576556
SLC35D1	8.59436000194553	6.64770853142004	8.06330875340161	7.64025736734504	4.84450670337243	5.17644512564054
SERBP1	338.561427617625	320.062844903004	315.020378733323	335.710274149635	325.550850466627	284.963304166512
GADD45A	27.614664924284	35.5084919117314	28.8418351563981	138.907782652851	145.940764439094	147.722802772967
GNG12	175.832152170951	97.8510267978535	150.204969470417	121.058560699829	132.255033002067	109.222992151015
DIRAS3	7.74901311650827	8.4312400886303	8.75248044172653	9.35272884623272	7.99343606056451	9.25289566208246
WLS	95.9468714971296	89.7440651741706	95.1056929888395	59.5413160351717	58.1340804404691	59.1408855604432
DEPDC1	47.7620990272055	31.2118022511795	40.7645053644192	24.7649721562218	28.0981388795601	24.9116421671451
LRRC40	21.4154544310774	11.917233586814	23.3284616497987	18.903050555414	18.2880128052309	15.5293353769216
SRSF11	96.2286537922754	62.5857437348326	72.3285686897007	96.6229099818549	116.02593554577	87.1583948029726
ANKRD13C	31.8413993514703	17.6731763396289	24.3277605978698	30.0999794558335	30.5203922312463	25.7528145000617
HHLA3	9.72148918252855	14.0250436089716	10.5443268313713	12.9094003793071	9.32567540399192	13.3293461985244
CTH	10.1441626252472	9.07979701852494	9.95853089629515	57.960573131583	50.6250950502419	51.7644512564054
ZRANB2	80.0261718213945	48.0742824284401	57.0289572088874	59.9365017610688	57.5285171025476	49.4350509498671
NEGR1	20.710998693213	11.917233586814	16.4367447665494	12.9752646669567	11.8690414232624	9.25289566208246
FPGT	12.680203281559	8.10696162368298	11.5091671950262	9.61618599683082	11.1423654177566	10.094067994999
CRYZ	195.556912831154	126.792879794402	168.571394964276	75.480473646357	84.4155293062646	78.3584380893837
TYW3	40.4357593534159	35.9949096091524	37.8355256890383	35.5008510430946	38.7560536269794	32.2880764711829
SLC44A5	5.07208131262359	3.40492388194685	5.20324624685317	4.2811786972192	3.51226735994501	3.75292271608939
ACADM	32.6867462369076	20.5916825241548	28.6006250654843	28.4533722645953	24.5858715196151	26.2704590126257
RABGGTB	73.5451790330421	67.612059941516	62.8524579752331	104.987674513345	122.323794260154	96.411290465055
ST6GALNAC3	1.40891147572878	1.45925309226294	1.58509488314732	3.22735009482678	3.99671803028225	2.52351699874976
ST6GALNAC5	2.25425836116604	1.29711385978928	2.03305648055853	7.57439307969551	7.63009805781157	6.47055640705067
PIGK	68.8957711631371	53.7491555650181	63.541629663558	55.3918659132515	58.6185311108064	44.7762503367907
ZZZ3	36.0681337786567	27.4825999042853	34.1139985720837	49.4640800247942	48.4450670337243	42.3174389021114
USP33	57.0609147670154	38.5080677124941	52.8250099101054	71.0017020861892	76.9065439160373	63.4761583531671
NEXN	11.6939652485488	6.40449968270955	6.3403795325893	11.5262503386671	11.0212527501723	8.15290107288385
FUBP1	148.781051836959	128.252132886665	136.86949730133	148.458104362032	137.220652373024	131.352295063129
DNAJB4	14.5117882000064	7.13412622884102	8.5801875196453	35.303258180146	43.9638983331048	34.2292433932981
GIPC2	3.66316983689482	2.35101887086806	2.13643223380726	2.10765720478484	1.69557734618035	1.29411128141013
IFI44L	16.9069377087453	12.2415120517613	14.8171912989859	250.942935944695	259.907784635931	216.245995123634
IFI44	67.3459685398355	55.6137567384652	51.7223352087855	484.563564237564	509.157654524442	404.409775440667
TTLL7	1.54980262330165	1.78353155721026	1.96413931172603	1.71247147888768	3.3911546923607	2.26469474246774
PRKACB	46.4940786990496	30.0768276238638	38.352404455282	23.0525006773342	29.0670402202346	21.9351862199018
SAMD13	2.81782295145755	2.67529733581538	2.51547666238597	1.5148786159391	2.3011406841019	1.81175579397419
RPF1	44.9442760757479	42.5615485243356	42.5908103384803	41.2310440686034	40.3305183055755	31.2527874460548
GNG5	178.086410532117	180.136687278236	143.244335418335	153.858975949293	158.778707203031	149.858086387294
CTBS	39.3086301728328	27.5636695205221	29.531006844723	35.5008510430946	44.448349003442	38.693927314163
SSX2IP	42.9718000097277	25.9422771957855	28.7384594031493	28.5192365522448	25.9181108630425	23.1645919372414
LPAR3	10.0032714776743	7.86375277497249	10.8544540911175	7.64025736734504	7.50898539022726	10.094067994999
MCOLN2	12.8210944291319	9.89049318089323	12.0949631301024	8.95754312033556	12.2323794260154	8.60584002137739
MCOLN3	6.62188393592525	7.45840469378834	6.85725829883299	3.82012868367252	5.32895737370967	3.94703940830091
SYDE2	3.52227868932194	2.02674040592074	3.2046483507109	5.46673587491067	5.57118270887829	4.91762286935851
C1orf52	22.2608013165147	23.4291190924438	20.4683991432502	32.2735009482678	33.4270962532698	27.6939814221769
BCL10	50.7208131262359	43.8586623841249	45.3130385073637	104.460760212149	115.057034205095	95.5701181321384
DDAH1	118.771237403936	76.9350658087515	111.060017573561	114.274539071928	125.836061620099	102.428907923612
CYR61	267.411398093322	314.955459080084	256.992122576364	929.410963022464	885.333600041311	911.636692189369
ZNHIT6	51.4252688641003	52.857389786413	53.2729715075166	95.4373528041634	85.2633179793547	77.129032372044
ODF2L	29.0235764000128	20.8348913728653	18.7110113380217	21.5376220613951	26.2814488657954	16.1763910176267
SH3GLB1	86.0844911670282	75.0704646353044	75.3609241183304	112.891389031288	127.652751633863	106.570064024125
HS2ST1	108.20440133597	69.3955914987263	90.5227012614787	73.7021378798198	81.872163286994	59.2702966885842
LMO4	99.0464767437329	97.9320964140904	96.5529535343218	70.7382449355911	79.9343606056451	77.8407935768196
PKN2	100.455388219462	41.1833650483095	78.0142351183814	111.047188977101	132.376145669652	101.652441154766
GTF2B	59.0333908330357	63.3153702809641	55.9951996764001	86.5456739714774	86.8377826579508	81.9172441132615
RBMXL1	55.9337855864324	40.2915992697044	47.8974323385822	61.1879232264098	63.4630378141788	58.8173577400906
GBP3	96.651327234994	62.1803956536484	81.4256349755897	261.810543406867	270.807924718519	224.78712958094
GBP1	20.8518898407859	15.1600182362872	17.1948336237068	305.939616132049	292.850430218863	278.36333663132
GBP2	63.5419075553678	65.6663891518321	55.2715694036589	146.416311444897	157.567580527188	151.863958873479
GBP4	8.73525114951841	6.16129083399906	9.33827637680272	177.240798064875	170.042185288372	167.781527634824
GBP5	0.281782295145755	0	0.103375753248739	7.70612165499456	6.66119671713709	7.57055099624929
GBP6	0	0.324278464947319	0.4479615974112	1.38315004064005	1.81669001376466	1.16470015326912
GBP1P1	0	0	0.0344585844162462	1.58074290358863	2.3011406841019	2.8470448191023
LRRC8B	40.8584327961345	33.0764034246265	38.6625317150282	64.4152733212366	61.7674604679985	56.3585463054114
LRRC8C	11.2712918058302	8.26910085615664	10.0274480651276	13.3704503928538	13.8068441046114	13.8469907110884
LRRC8D	43.5353646000192	28.4554352991273	30.8404330525403	48.7395728606494	50.2617570474889	44.1291946960856
GEMIN8P4	3.24049639417618	7.21519584507785	5.20324624685317	4.08358583427062	4.72339403578812	5.7587952022751
ZNF326	35.2227868932194	28.6986441478377	32.4255279356877	37.2133225219823	30.1570542284934	29.3116205239395
ZNF644	53.6795272252663	25.0505114171804	40.3510023514243	84.8332024925897	90.9556133558173	66.3232031722694
CDC7	20.5701075456401	13.3764866790769	17.9873810652805	17.9150862406711	18.7724634755682	13.6528740188769
TGFBR3	13.807332462142	8.83658816981445	15.5063629873108	14.5560075705453	13.4435061018585	14.0411074033
EPHX4	8.03079541165402	8.99872740228811	9.75177938979767	7.70612165499456	6.29785871438416	8.21760663695436
KIAA1107	6.62188393592525	4.6209681254993	5.78904218192936	9.28686455858319	10.0523514094978	8.21760663695436
GLMN	14.7935704951521	9.89049318089323	10.4064924937063	8.43062881913935	9.93123874191348	7.24702317589675
RPAP2	16.6251554135996	13.6196955277874	11.061205597615	23.5135506908808	25.0703221899523	17.9234412475304
EVI5	15.4980262330165	9.48514509970908	12.4395489742649	18.5737291171664	16.1079847887133	17.5999134271778
RPL5	930.586029718856	967.079452089142	831.726852054934	1038.08703764418	1141.85022998488	1013.93618898484
FAM69A	18.456740332047	11.2686766569193	14.4036882859909	12.1190289275128	14.04906943978	10.3528902512811
MTF2	39.7313036155515	25.9422771957855	27.3256574420832	43.0752441227901	46.6283770199596	39.5350996470796
TMED5	113.840047238885	60.3968640964382	86.9390084821891	73.0434950033245	81.0243746139039	57.9114798431035
CCDC18	16.6251554135996	10.7822589594984	13.6111408444172	8.95754312033556	8.47788673090175	6.08232302262763
DR1	53.1159626349748	38.5080677124941	49.2068585463996	43.4045655610377	53.6529117398496	41.0880331847718
FNBP1L	121.025495765102	79.1239454471459	109.268171183917	139.434696954047	154.418651169996	121.646460452553
BCAR3	22.8243659068062	18.9702901994182	18.9177628445192	52.2303801060743	47.7183910282184	51.3762178719823
DNTTIP2	98.4829121534414	88.2037424656708	81.5290107288385	119.938867809787	141.822933741228	109.028875458804
GCLM	21.6972367262231	21.4023786865231	17.0914578704581	20.2862005960541	19.0146888107368	20.1881359899981
ARHGAP29	132.437678718505	77.9079012035934	115.401799210008	184.551733993972	180.700100035792	146.428691491557
ABCD3	80.1670629689673	57.5594275281491	75.3609241183304	58.2898945698307	65.7641784982807	48.140939668457
F3	349.973610571028	325.575578807108	320.46483507109	1209.13659267	1153.11370807022	1011.08914416574
SLC44A3	51.7070511592461	48.6417697420979	44.9684526632013	30.5610294693801	32.8215329153482	33.19395436817
CNN3	218.803952180679	176.893902628763	204.33940558834	122.30998216517	129.590554315212	115.499431865855
LOC729970	2.5360406563118	4.29668966055198	3.2046483507109	1.97592862948579	2.3011406841019	2.65292812689078
ALG14	8.31257770679978	9.89049318089323	8.54572893522906	4.61050013546683	5.57118270887829	4.7882117412175
TMEM56	47.7620990272055	26.185486044496	33.0457824551801	35.3691224677956	37.423814283552	27.3704536018243
RWDD3	17.8931757417554	13.5386259115506	12.4740075586811	13.89736469405	16.3502101238819	12.1646460452553
PTBP2	13.9482236097149	9.89049318089323	10.6132440002038	21.2083006231474	26.6447868685484	22.3881251683953
DPYD	17.1887200038911	13.8629043764979	17.0225407016256	15.017057584092	12.8379427639369	13.1352295063129
SNX7	49.45279279808	38.0216500150732	36.9740610786322	27.1360865116048	31.6104062395051	27.7586869862474
PALMD	30.4324878757416	21.9698660001809	21.5710738445701	7.57439307969551	13.0801680991056	8.34701776509537
FRRS1	31.8413993514703	23.2669798599701	34.2518329097487	22.2621292255398	21.3158294948387	23.617530885735
AGL	13.9482236097149	7.13412622884102	12.7496762340111	11.8555717769147	11.1423654177566	10.8058291997746
SLC35A3	34.3774400077821	15.6464359337081	24.1554676757886	30.2317080311325	27.8559135443915	24.005764270158
SASS6	13.5255501669962	5.75594275281491	8.23560167548284	11.5262503386671	11.1423654177566	9.25289566208246
TRMT13	8.59436000194553	5.35059467163077	7.30521989624419	12.8435360916576	15.8657594535447	12.5528794296783
DBT	17.0478288563182	12.3225816679981	16.6434962730469	16.5319362000311	17.0768861293878	15.5293353769216
RTCA	24.9377331203993	20.7538217566284	20.9163607406614	25.4236150327171	30.399279563662	23.5528253216645
CDC14A	3.38138754174906	2.59422771957855	3.54923419487336	11.7897074892652	11.3845907529252	12.2293516093258
VCAM1	0.281782295145755	0.16213923247366	0.516878766243693	7.77198594264409	10.900140082588	10.8705347638451
EXTL2	26.487535743701	15.4842967012345	18.5042598315242	13.5680432558024	14.6546327777016	13.6528740188769
SLC30A7	32.5458550893347	24.1587456385753	27.7391604550782	31.1538080582259	31.8526315746737	25.9469311922732
DPH5	21.4154544310774	23.1859102437333	17.8840053120318	21.9328077872922	21.8002801651759	19.411669221152
RNPC3	4.50851672233208	4.6209681254993	4.96203615593945	5.73019302550878	5.81340804404691	5.30585625378155
AMY2B	1.83158491844741	3.16171503323636	2.75668675329969	3.0297572318782	4.84450670337243	3.62351158794838
PRMT6	20.9927809883588	16.5382017123133	22.9149586368037	14.6218718581948	12.1112667584311	15.7881576332036
VAV3	79.7443895262487	59.2618894691226	68.4347486506649	25.5553436080162	32.5793075801796	25.4292866797091
SLC25A24	59.5969554233272	35.9138399929156	54.2722704555877	64.1518161706385	65.0375024927748	57.0703075101869
FAM102B	19.4429783650571	13.0522082141296	17.4015851302043	15.6098361729377	19.7413648162426	12.5528794296783
HENMT1	13.807332462142	15.5653663174713	14.6793569613209	7.24507164144788	11.0212527501723	8.6705455854479
PRPF38B	56.6382413242968	33.4006818895739	33.5626612214238	55.7870516391487	65.1586151603591	44.9703670290022
STXBP3	23.1061482019519	14.3493220739189	19.2278901042654	35.171529604847	35.9704622725403	25.2351699874976
GPSM2	29.7280321378772	31.8603591810741	33.1491582084288	18.5078648295169	19.6202521486583	18.3763801960239
CLCC1	45.6487318136123	44.3450800815459	44.7272425722876	29.2437437163896	31.3681809043365	27.8880981143884
WDR47	7.04455737864388	4.78310735797296	7.37413706507668	6.84988591555072	8.23566139573313	8.73525114951841
TAF13	6.903666231071	8.91765778605128	8.95923194822401	12.1848932151623	10.2945767446664	10.9999458919861
TMEM167B	27.0511003339925	18.078524420813	22.0879526108138	33.3931938383098	38.5138282918108	30.3469095490677
SARS	104.963904941794	112.038209639299	111.645813508638	210.831584766133	180.821212703376	207.122510589692
CELSR2	7.32633967378963	8.10696162368298	9.54502788330019	6.25710732670499	6.66119671713709	5.82350076634561
PSRC1	21.838127873796	32.0224984135478	24.3622191822861	10.6700145992232	8.23566139573313	10.6764180716336
SORT1	142.018276753461	122.49619013385	149.757007873006	101.167545829672	111.786992180319	104.499485973868
PSMA5	180.904233483575	204.862920230469	176.738079470927	169.402947834581	157.204242524435	161.246265663703
ATXN7L2	1.69069377087453	2.26994925463123	2.86006250654843	2.43697864303247	1.57446467859604	3.17057263945483
CYB561D1	16.4842642660267	18.2406636532867	21.2954051692401	17.9809505283206	15.1390834480388	22.2587140402543
AMIGO1	1.83158491844741	1.54032270849977	2.239807987056	2.10765720478484	1.45335201101173	1.35881684548064
GNAI3	94.1152865786822	76.0433000301463	85.2849964302093	83.9769667531459	80.1765859408137	70.8525926572049
AMPD2	34.3774400077821	40.1294600372307	37.6632327669571	26.1481221968619	28.3403642147287	28.729270447305
GSTM4	21.5563455786503	19.7809863617865	15.954324584722	12.4483503657604	9.68901340674486	11.9058237889732
GSTM1	17.7522845941826	23.348049476207	18.9522214289354	11.5921146263166	12.9590554315212	12.8764072500308
GSTM3	105.809251827231	125.738974783323	107.338490456607	92.9345098734814	105.610246133519	95.634823696209
EPS8L3	38.6041744349684	42.3183396756251	42.3151416631503	58.0264374192326	59.2240944487279	61.4055803029109
CSF1	11.4121829534031	9.16086663476177	11.6814601171075	61.9124303905546	50.6250950502419	70.2055370164998
AHCYL1	122.011733798112	99.3913495063533	120.226001028283	107.02946743048	101.371302768068	98.2877518230997
STRIP1	14.6526793475793	12.0793728192876	17.2292922081231	14.1608218446481	10.6579147474193	14.6234574799345
KCNC4	13.6664413145691	14.3493220739189	17.1603750392906	6.38883590200404	8.11454872814882	8.02348994474283
RBM15	16.061590823308	17.9974548045762	19.4001830263466	22.0645363625913	20.1047028189956	20.1881359899981
SLC16A4	2.39514950873892	0.972835394841957	1.24050903898486	3.68840010837347	1.93780268134897	1.9411669221152
LAMTOR5	63.9645809980864	68.4227561038843	62.6801650531518	37.6085082478794	41.0571943110813	41.9939110817589
LRIF1	24.5150596776807	18.564942118234	20.5373163120827	43.4704298486873	50.8673203854105	41.4115610051243
DRAM2	48.4665547650699	48.4796305096242	47.4150121567548	54.0087158726115	60.6774464597397	49.8232843342902
CEPT1	30.8551613184602	24.3208848710489	26.1885241563471	27.3336793745534	31.0048429015835	30.0880872927856
DENND2D	14.7935704951521	17.4299674909184	18.1596739873617	19.5616934319093	17.6824494673094	21.0940138869852
OVGP1	2.25425836116604	2.43208848710489	2.03305648055853	2.83216436892963	3.02781668960777	2.32940030653824
WDR77	36.4908072213753	43.4533143029408	41.7638043124904	23.4476864032313	24.2225335168621	21.6116583995492
RAP1A	40.7175416485616	28.8607833803114	34.9754631824899	37.6085082478794	34.0326595911913	35.1351212902852
DDX20	14.6526793475793	14.754670155103	15.0928599743158	21.7352149243436	21.5580548300073	19.023435836729
CTTNBP2NL	39.0268478776871	21.8077267677072	35.1477561045711	57.5653874056859	60.1929957894024	54.4173793832962
WNT2B	2.81782295145755	2.75636695205221	2.92897967538093	2.10765720478484	1.81669001376466	1.8764613580447
ST7L	12.3984209864132	11.9983032030508	10.4409510781226	10.2748288733261	12.1112667584311	10.7411236357041
CAPZA1	185.976314796198	122.982607831271	147.827327145696	139.302968378748	154.297538502412	126.693494450052
MOV10	43.9580380427378	50.019953218124	52.4804240659429	78.8395523164828	72.0620372126649	84.7642889323638
RHOC	312.919238759361	406.07770773028	335.764446551903	255.289978929563	240.287532487272	278.880981143884
PPM1J	1.2680203281559	5.02631620668345	3.10127259746216	4.80809299841541	6.05563337921554	5.82350076634561
SLC16A1	64.5281455883779	47.4257254985454	58.6829692608673	85.4259810814355	75.9376425753628	73.7643430403777
LRIG2	6.19921049320661	3.24278464947319	6.3403795325893	14.0949575569986	12.2323794260154	11.6470015326912
MAGI3	10.9895095106844	6.8098477638937	10.7855369222851	9.87964314742893	10.0523514094978	8.99407340580044
PHTF1	17.4705022990368	14.1871828414452	15.8509488314732	10.2748288733261	8.84122473365468	10.3528902512811
RSBN1	9.58059803495567	6.08022121776223	8.37343601314782	14.0949575569986	12.1112667584311	12.8764072500308
BCL2L15	32.1231816466161	24.2398152548121	26.2918999095958	27.663000812801	30.8837302339992	26.3351645766962
AP4B1	15.9206996757352	22.6184229300755	19.5724759484278	20.7472506096007	20.4680408217485	20.3175471181391
DCLRE1B	15.9206996757352	15.0789486200503	16.1266175068032	15.4781075976387	13.2012807666899	16.1763910176267
HIPK1	36.772589516521	27.2393910555748	40.6611296111705	39.8478940279633	46.1439263496224	41.1527387488423
TRIM33	33.9547665650635	18.3217332695235	29.117503831728	40.9017226303558	45.5383630117008	39.0821606985861
BCAS2	30.1507055805958	24.3208848710489	31.2883946499515	23.1183649649837	23.1325195086033	19.282258093011
DENND2C	2.67693180388467	0.810696162368298	1.24050903898486	2.56870721833152	0.968901340674486	2.39410587060875
NRAS	52.8341803398291	41.0212258158359	49.3102342996483	57.3677945427373	60.435221124571	51.2468067438413
CSDE1	484.101983060407	438.667693457486	460.022101956887	484.827021388162	495.956373757752	437.344907552555
SIKE1	29.1644675475857	20.1052648267338	22.7771242991387	26.8067650733572	28.0981388795601	22.2587140402543
TSPAN2	7.46723082136251	5.4316642878676	7.13292697416296	19.5616934319093	20.3469281541642	14.9469853002871
VANGL1	48.1847724699241	43.2911750704671	50.5162847542169	35.1056653171974	37.0604762807991	39.4703940830091
SLC22A15	2.95871409903043	3.40492388194685	2.65331100005096	6.65229305260214	6.41897138196847	6.27643971483915
ATP1A1	1103.03679434806	1071.65925703465	1159.25569693135	710.609799450738	659.337362328987	730.849346176374
CD58	26.0648623009823	19.2134990481287	20.3305648055853	23.3818221155818	26.0392235306268	19.15284696487
IGSF3	84.2529062485808	70.8548445909892	84.9059520016306	88.4557383133136	86.4744446551978	94.0818901585168
PTGFRN	89.4658787087773	74.2597684729361	84.1134045600569	57.5653874056859	62.2519111383357	61.6644025591929
TTF2	33.9547665650635	26.7529733581538	33.9761642344187	24.2380578550256	18.7724634755682	20.3175471181391
TRIM45	5.91742819806086	4.29668966055198	4.34178163644702	3.62253582072394	3.14892935719208	3.62351158794838
VTCN1	53.2568537825477	47.7500039634927	52.5148826503592	48.4102514224017	55.4696017536143	46.7821228229764
MAN1A2	25.2195154155451	10.1337020296037	19.5724759484278	15.8074290358863	15.7446467859604	14.1058129673705
GDAP2	15.6389173805894	10.0526324133669	13.438847922336	11.9873003522138	14.2912947749487	13.3940517625949
WDR3	54.9475475534222	50.1010228343608	56.8911228712225	62.7686661299984	55.2273764184457	53.5115014863091
WARS2	11.1304006582573	8.75551855357762	8.78693902614278	10.0772360103775	10.536802079835	12.0352349171143
ZNF697	4.50851672233208	4.70203774173613	6.7883411300005	12.1190289275128	11.9901540908468	11.4528848404797
PHGDH	145.117882000064	188.486857750629	163.230314379758	219.723263598819	201.047028189956	223.169490479178
NOTCH2	112.431135763156	79.042875830909	120.742879794527	147.536004334939	124.624934944256	143.128707723961
FAM72B	3.80406098446769	4.53989850926247	5.03095332477194	5.7960573131583	5.32895737370967	3.8823338442304
EMBP1	1.2680203281559	1.21604424355245	1.30942620781736	0.922100027093366	0.847788673090175	1.09999458919861
FAM72D	5.77653705048798	6.48556929894638	4.47961597411201	5.99365017610688	3.3911546923607	4.20586166458294
NBPF9	11.6939652485488	11.1065374244457	12.2327974677674	15.4781075976387	16.7135481266349	16.1116854535562
PDE4DIP	27.4737737767111	41.6697827457305	39.7996650007643	30.3634366064316	28.7037022174816	32.2233709071123
SEC22B	61.1467580466289	54.6409213436233	55.5816966634051	49.068894298897	50.8673203854105	45.9409504900598
NBPF10	9.86238033010143	7.13412622884102	10.5443268313713	17.7833576653721	17.8035621348937	15.7234520691331
TXNIP	169.210268235026	146.979214237372	146.069939340468	1631.32667650346	1549.75769440884	1601.85094412946
POLR3GL	20.1474341029215	18.3217332695235	17.642795221118	27.7947293881	32.337082245011	27.2410424736833
LIX1L	4.64940786990496	4.45882889302564	5.40999775335065	5.33500729961162	6.90342205230571	6.79408422740321
RBM8A	124.688665601997	131.738126384848	119.571287924374	89.8388883539537	79.6921352704764	85.2172278808574
PEX11B	30.1507055805958	30.482175705048	30.8404330525403	21.9328077872922	27.7348008768071	22.1940084761838
PIAS3	30.0098144330229	35.4274222954946	34.010622818835	26.41157934746	24.1014208492778	28.1469203706704
NUDT17	2.5360406563118	3.32385426571002	3.1357311818784	4.47877156016778	3.63338002752932	5.24115068971104
POLR3C	21.2745632835045	19.4567078968391	20.9163607406614	25.7529364709647	20.5891534893328	24.1998809623695
RNF115	11.553074100976	13.4575562953137	12.5773833119299	20.4837934590026	17.4402241321407	18.6352024523059
PDZK1	4.08584327961345	3.32385426571002	2.75668675329969	1.64660719123815	1.33223934342742	1.42352240955115
GPR89A	10.9895095106844	9.32300586723542	10.8889126755338	4.67636442311636	6.05563337921554	6.7293786633327
PRKAB2	26.487535743701	17.0246194097343	22.0534940263976	37.0815939466832	39.4827296324853	31.1233763179137
CHD1L	44.8033849281751	51.7224151590974	45.6576243515262	31.417265208824	31.7315189070894	27.5645702940359
BCL9	24.5150596776807	24.8883721847067	28.0492877148244	30.3634366064316	23.9803081816935	31.6410208304778
ACP6	125.81579478258	135.629467964216	126.22179471671	74.7559664822122	75.2109665698569	74.6702209373648
GPR89B	3.24049639417618	1.94567078968391	3.17018976629465	1.84420005418673	1.0900140082588	2.71763369096128
NBPF14	6.62188393592525	7.620543926262	9.33827637680272	15.017057584092	13.4435061018585	14.4940463517935
NBPF15	1.83158491844741	2.75636695205221	3.44585844162462	2.70043579363057	1.81669001376466	3.8176282801599
HIST2H2BE	6.48099278835237	7.94482239120932	6.23700377934056	6.91575020320025	7.99343606056451	8.21760663695436
BOLA1	16.3433731184538	23.0237710112597	19.2968072730979	9.5503217091813	12.8379427639369	11.6470015326912
SF3B4	168.505812497162	191.972851248813	188.316163834785	192.521312799565	166.529917928427	193.987281083379
MTMR11	22.8243659068062	20.7538217566284	20.2271890523365	25.5553436080162	33.0637582505168	29.3116205239395
OTUD7B	24.3741685301078	23.9155367898648	28.7384594031493	46.2367299299674	49.2928557068145	51.2468067438413
VPS45	32.6867462369076	37.5352323176522	35.6990934552311	23.3818221155818	29.1881528878189	25.0410532952861
PLEKHO1	4.22673442718633	2.1888796383944	2.96343825979717	1.44901432828958	0.968901340674486	1.9411669221152
ANP32E	208.800680703005	132.386683314743	155.925094483514	115.39423196197	135.646187694428	102.493613487683
CA14	0.845346885437265	1.29711385978928	0.827006025989909	2.04179291713531	1.93780268134897	1.61763910176267
APH1A	333.348455157428	405.023802719202	389.140793812668	259.241836188535	257.36441861666	288.52211019039
MRPS21	94.2561777262551	108.876494606062	90.6260770147275	65.6666947865776	57.7707424377162	64.5761529423657
PRPF3	61.2876491942017	56.7487313657808	54.1344361179228	52.8890229825695	50.7462077178262	49.6291676420787
RPRD2	44.2398203378836	39.2376942586256	51.6189594555368	64.8104590471338	63.7052631493474	66.2584976081989
TARS2	44.6624937806022	56.667661749544	51.1020806892931	48.2126585594532	51.3517710557477	48.3350563606685
ECM1	9.58059803495567	9.40407548347225	8.61464610406155	7.57439307969551	7.75121072539589	8.99407340580044
ADAMTSL4	3.24049639417618	2.02674040592074	3.17018976629465	4.21531440956968	6.17674604679985	4.7882117412175
MCL1	322.781619089462	300.849345854875	319.6378290451	557.277737802641	608.83337994633	533.173847940975
ENSA	291.926457771002	327.440179980556	309.369170889058	212.67578482032	203.711506876811	212.751894663826
GOLPH3L	80.7306275592588	64.9367626057007	76.7737260793965	96.8205028448035	105.973584136272	87.3525114951841
CTSS	100.596279367035	87.5551855357762	91.3497072874686	177.043205201926	166.166579925674	156.199231666203
CTSK	5.91742819806086	3.16171503323636	3.2046483507109	4.47877156016778	2.54336601927052	2.78233925503179
ARNT	38.3223921398227	32.9953338083897	40.0753336760943	37.1474582343328	39.7249549676539	42.2527333380409
SETDB1	32.1231816466161	34.6167261331263	36.9051439097997	49.2664871618456	36.9393636132148	48.52917305288
CERS2	268.538527273905	287.229650327088	284.076569927534	255.092386066615	231.567420421202	253.775222284527
ANXA9	31.7005082038974	39.9673208047571	36.8017681565509	9.74791457212987	8.96233740123899	12.3587627374668
C1orf56	10.1441626252472	12.0793728192876	10.7510783378688	11.6579789139661	10.4156894122507	11.8411182249027
CDC42SE1	106.372816417523	109.525051535957	108.441165157927	164.990040562063	157.204242524435	164.869777251651
MLLT11	24.3741685301078	20.9970306053389	20.9508193250777	12.9752646669567	13.8068441046114	11.8411182249027
GABPB2	6.62188393592525	4.45882889302564	6.58158962350302	6.32297161435451	7.14564738747433	7.37643430403777
SEMA6C	1.54980262330165	1.29711385978928	2.10197364939102	2.50284293068199	2.54336601927052	3.42939489573686
LYSMD1	5.21297246019647	7.53947431002517	7.20184414299545	8.49649310678888	8.11454872814882	8.34701776509537
VPS72	70.4455737864388	94.4461029159067	80.5297117807673	76.0073879475532	63.2208124790102	80.1701938833578
PIP5K1A	83.971123953435	73.6112115430414	79.7027057547774	162.421333343732	152.480848488647	150.116908643576
PSMD4	290.658437442846	341.951641286948	282.594850797635	253.445778875377	222.726195687547	253.645811156386
ZNF687	45.3669495184666	49.6146051369398	52.7560927412729	60.8586017881622	55.7118270887829	67.8761367099616
PI4KB	74.5314170660522	79.042875830909	77.9108593651326	64.4811376088861	63.2208124790102	70.7878870931344
RFX5	77.067457722364	64.3692752920428	70.5022637156397	105.382860239242	100.644626762562	103.140669128388
SELENBP1	10.4259449203929	10.457980494551	10.8889126755338	8.82581454503651	7.38787272264295	12.1646460452553
PSMB4	416.051558782707	522.007258948947	467.499614775212	393.736711568867	342.627736596015	417.092065998486
POGZ	59.4560642757543	51.5602759266237	61.3362802609182	111.310646127699	106.821372809362	116.081781942489
CGN	199.079191520476	193.107825876129	218.191756523671	340.650095723349	283.161416812118	326.827804120129
TUFT1	54.8066564058494	62.8289525835431	59.8890197154359	258.58319331204	217.760576316591	223.104784915107
SNX27	27.1919914815654	25.5369291146014	28.7729179875656	31.2196723458754	32.5793075801796	30.2174984209266
MRPL9	84.1120151010079	94.6893117646172	82.1492652483309	60.0682303363679	55.9540524239515	64.5114473782952
OAZ3	0.845346885437265	1.37818347602611	1.58509488314732	0.658642876495262	0.605563337921553	0.582350076634561
TDRKH	26.3466445961281	26.5908341256802	30.0134270265504	20.154472020755	18.1669001376466	21.1587194510557
RORC	1.69069377087453	1.54032270849977	1.10267470131988	0.987964314742893	0.968901340674486	1.8764613580447
C2CD4D	1.54980262330165	1.78353155721026	1.41280196106609	0.526914301196209	1.0900140082588	1.16470015326912
LOC100132111	0.845346885437265	0.16213923247366	0.516878766243693	1.97592862948579	0.605563337921553	2.52351699874976
THEM4	13.3846590194234	13.2143474466033	12.5773833119299	11.9873003522138	14.8968581128702	11.1293570201272
S100A10	938.757716278083	1131.89398189862	821.010232301482	650.278111963772	700.515669307653	671.967282872212
S100A11	1197.71564551703	1476.52092052138	1178.79371429537	980.850971676744	948.191074517568	983.783396127984
IVL	2.25425836116604	1.86460117344709	1.96413931172603	2.23938578008389	2.18002801651759	2.00587248618571
SPRR3	6.34010164077949	8.83658816981445	7.6842643248229	7.11334306614883	5.20784470612536	8.21760663695436
S100A9	1.40891147572878	2.83743656828904	2.03305648055853	3.16148580717726	2.54336601927052	3.49410045980736
S100A6	2383.73732578552	3036.38140653422	2476.46954482678	1625.20129775206	1767.88160872818	1606.70386143475
S100A4	33.1094196796262	37.5352323176522	36.5950166500535	22.5914506637875	22.2847308355132	24.135175398299
S100A3	1.12712918058302	2.02674040592074	1.7918463896448	2.70043579363057	3.75449269511363	2.9117503831728
S100A2	18.8794137747656	25.8612075795487	18.9866800133516	17.3223076518254	16.2290974562976	16.7587410942612
S100A16	535.66814307208	705.711009341603	587.691157219079	414.088776452571	333.059835856854	440.903713576433
S100A14	120.743713469956	159.220726289134	127.152176495948	185.737291171664	161.322073222302	181.240284961489
S100A13	86.6480557573197	119.901962414271	93.5895152745247	64.8763233347833	62.0096858031671	63.0232194046736
CHTOP	91.8610282175162	111.22751347693	109.888425703409	133.638639640889	109.485851496217	129.281717012872
SNAPIN	51.0025954213817	59.991516015254	52.2392139750292	25.8846650462638	29.3092655554032	29.246914959869
ILF2	406.752743042898	423.507675221199	391.449518968557	261.612950543918	253.852151256715	248.98701054331
NPR1	0.281782295145755	0.16213923247366	0.413503012994954	2.7663000812801	1.93780268134897	3.23527820352534
INTS3	58.8924996854628	60.6400729451487	66.0226477415277	70.2113306343949	72.6676005505864	79.7819604989348
SLC27A3	11.4121829534031	15.6464359337081	12.5429247275136	6.38883590200404	4.11783069786656	5.24115068971104
GATAD2B	30.8551613184602	27.2393910555748	34.8376288448249	53.2183444208171	56.6807284294574	55.1291405880717
DENND4B	42.9718000097277	50.019953218124	53.3763472607653	57.7629802686345	59.9507704542338	68.5878979147371
CRTC2	43.3944734524463	47.1014470335981	43.9691537151301	53.9428515849619	50.8673203854105	56.5526629976229
SLC39A1	307.142701708873	336.844255464028	325.943749993273	228.746671006804	235.079687781147	254.228161233021
CREB3L4	23.5288216446706	28.2122264504168	26.1885241563471	22.525586376138	23.1325195086033	23.5528253216645
JTB	143.990752819481	175.029301455315	141.900450626102	93.2638313117291	100.523514094978	106.570064024125
RAB13	129.901638062193	149.08702425953	117.607148612648	100.969952966724	111.665879512734	97.4465794901831
RPS27	733.479314264401	976.645666805088	801.506673521886	924.33941287345	947.9488491824	968.189355186992
TPM3	836.893416582893	801.373156501062	781.624070313712	709.490106560696	655.946207636627	651.390913497791
C1orf43	308.551613184602	335.385002371765	318.018275577536	364.295374989529	357.524594708885	366.42760933128
UBAP2L	185.412750205907	164.652390577001	188.936418354278	155.834904578779	134.556173686169	160.016859946363
HAX1	109.754203959272	125.82004439956	113.334284145034	169.337083546932	170.405523291125	156.263937230274
ATP8B2	17.1887200038911	19.3756382806023	23.6041303251286	24.4356507179742	23.374744843772	23.2292975013119
IL6R	12.3984209864132	9.97156279713006	15.1962357275646	9.35272884623272	11.9901540908468	10.9999458919861
UBE2Q1	104.118558056357	115.280994288772	101.790658365591	109.334717498213	119.901540908468	118.928826761591
ADAR	294.180716132168	252.207576112777	310.747514265708	833.776017355352	758.891975083291	796.137260323515
PMVK	60.3014111611916	83.6638439564083	68.8137930792436	31.6807223594221	31.0048429015835	33.1292488040994
PBXIP1	153.853133149582	177.704598791131	164.574199171992	142.596182761224	157.930918529941	163.058021457677
PYGO2	57.3426970621612	69.2334522662526	67.0908638584313	71.1992949491378	65.5219531631121	74.8643376295763
SHC1	77.2083488699369	77.2593442736988	77.6007321053864	67.1157091148672	69.6397838609787	79.5878438067233
CKS1B	133.987481341807	177.056041861236	149.653632119757	96.3594528312568	90.9556133558173	98.6759852075228
FLAD1	49.5936839456529	59.1808198528857	55.9951996764001	46.5001870805655	40.2094056379912	48.140939668457
ZBTB7B	65.5143836213881	76.8539961925146	80.3574188586861	87.1384525603231	78.359895927049	93.1760122615297
ADAM15	197.670280044747	236.885418644017	214.642522328797	135.021789681529	134.919511688922	157.10510956319
EFNA4	18.456740332047	23.1859102437333	20.6406920653315	14.4242789952462	18.1669001376466	16.8881522224023
EFNA3	6.05831934563373	10.8633285757352	8.44235318198032	7.11334306614883	9.0834500688233	7.63525656031979
EFNA1	38.1815009922498	44.9936370114405	40.4199195202568	99.6526672137331	127.894976969032	124.946444220149
SLC50A1	105.24568723694	125.414696318376	104.995306716302	128.764682354824	133.829497680663	136.140506804346
DPM3	16.4842642660267	24.1587456385753	20.158271883504	8.82581454503651	10.4156894122507	9.83524573871702
KRTCAP2	93.1290485456721	118.361639705771	91.4875416251336	57.8947088439335	58.860756445975	68.8467201710192
TRIM46	1.97247606602029	1.54032270849977	1.17159187015237	1.251421465341	1.33223934342742	0.841172332916587
MUC1	33.5320931223449	48.8039089745715	39.0415761436069	76.3367093858008	82.1143886221627	90.3936730064979
THBS3	11.553074100976	11.917233586814	11.8537530391887	13.89736469405	16.3502101238819	14.558751915864
MTX1	51.0025954213817	60.7211425613855	57.6492117283799	38.7282011379214	34.2748849263599	36.5586436998363
GBAP1	2.11336721359316	2.75636695205221	2.75668675329969	2.83216436892963	2.05891534893328	1.55293353769216
GBA	79.3217160835301	96.7160521705379	93.4516809368597	46.8295085188131	42.1472083193401	48.4644674888095
FAM189B	33.5320931223449	36.8056057715207	29.806675520053	19.2323719936616	19.6202521486583	19.7351970415046
SCAMP3	140.186691835013	171.867586422079	152.031274444478	99.5868029260836	79.5710226028921	105.664186127137
CLK2	30.5733790233144	39.8051815722834	34.0795399876675	45.5122227658226	42.2683209869244	40.5056831081372
HCN3	11.9757475436946	15.3221574687608	14.7138155457371	11.6579789139661	14.5335201101173	16.3705077098382
FDPS	431.690476163297	529.546733258972	459.264013099729	153.858975949293	171.616649966968	181.563812781842
RUSC1-AS1	0.845346885437265	0.486417697420979	0.895923194822401	1.5148786159391	0.484450670337243	1.81175579397419
RUSC1	76.9265665747911	86.7444893734079	80.0128330145237	48.2126585594532	41.0571943110813	53.1879736659565
ASH1L	57.7653705048798	48.4796305096242	63.0592094817305	75.4146093587075	77.7543325891275	67.9408422740321
ASH1L-AS1	2.81782295145755	2.59422771957855	2.99789684421342	3.49080724542489	4.4811687006195	4.27056722865344
MSTO2P	1.40891147572878	3.16171503323636	2.44655949355348	2.10765720478484	3.27004202477639	1.74705022990368
YY1AP1	93.269939693245	88.6901601630918	88.7653134562502	92.8027812981824	95.1945567212682	103.334785820599
DAP3	191.330178403968	200.48516095368	189.315462782857	200.359163029859	173.312227313149	189.328480470303
GON4L	38.6041744349684	34.292447668179	39.0760347280232	53.0207515578686	52.4417850640065	54.3526738192257
SYT11	4.79029901747784	6.08022121776223	7.2363027274117	4.67636442311636	5.32895737370967	7.24702317589675
RIT1	42.1264531242904	33.8870995869949	39.0760347280232	64.217680458288	64.6741644900219	64.5114473782952
ARHGEF2	62.8374518175034	62.9100221997799	67.5043668714263	101.694460130868	95.5578947240211	104.823013794221
SSR2	278.260016456433	339.195274334896	288.142682888651	223.082342268945	230.11406841019	222.457729274402
UBQLN4	66.2188393592525	74.3408380891729	73.2934090533556	59.9365017610688	50.5039823826576	63.0879249687441
LAMTOR2	75.0949816563437	96.5539129380643	73.5001605598531	41.3627726439024	44.6905743386106	43.9997835679446
RAB25	154.557588887447	177.380320326184	155.614967223768	161.499233316638	166.287692593259	169.85210568508
MEX3A	5.91742819806086	7.37733507755151	8.20114309106659	12.1190289275128	14.1701821073644	11.4528848404797
LMNA	556.379141765294	754.839196781122	656.98737048015	410.400376344198	381.020452220242	450.868370443291
SEMA4A	0.986238033010143	1.21604424355245	1.68847063639606	1.97592862948579	1.21112667584311	2.32940030653824
SLC25A44	40.294868205843	38.0216500150732	43.4867335333027	37.806101110828	32.9426455829325	35.5880602387787
PMF1	20.4292163980672	21.4023786865231	17.4360437146206	13.1728575299052	9.93123874191348	14.0411074033
PAQR6	5.49475475534222	5.35059467163077	4.51407455852825	5.99365017610688	7.02453471989002	4.59409504900598
SMG5	145.117882000064	153.626922768792	154.546751106864	164.528990548516	144.366299760498	169.593283428798
TMEM79	14.3708970524335	23.5912583249175	21.6055324289864	12.3166217904614	10.900140082588	14.7528686080755
CCT3	841.120151010079	960.75602202267	899.369053264026	537.91363723368	479.969501636623	516.285695718573
MEF2D	47.0576432893411	43.2101054542303	49.827113065892	77.9174522893895	78.359895927049	87.6760393155366
IQGAP3	122.434407240831	122.252981285139	142.210577885848	83.5817810272487	74.9687412346883	87.0936892389021
GPATCH4	46.2122964039038	48.9660482070452	41.7293457280741	42.5483298215939	39.4827296324853	38.6292217500925
NES	53.1159626349748	59.8293767827804	53.4452644295978	33.0638724000621	42.6316589896774	43.6115501835215
CRABP2	44.8033849281751	53.7491555650181	47.173802065841	58.0923017068821	53.5317990722653	60.9526413544173
ISG20L2	49.7345750932258	53.5870163325445	58.7518864296998	63.6907661570918	57.286291767379	61.9879303795454
RRNAD1	32.9685285320533	49.2092570557557	40.0064165072618	46.434322792916	46.5072643523753	50.6644566672068
MRPL24	105.386578384512	125.576835550849	103.27237749549	70.474787784993	64.4319391548533	69.1702479913717
HDGF	663.597305068253	717.141825230996	672.907236480456	441.685912977723	437.337842646946	458.050688055117
PRCC	64.2463632932322	71.5844711371207	64.0929670142179	60.7927375005127	69.2764458582257	67.68202001775
SH2D2A	2.95871409903043	3.56706311442051	3.51477561045711	5.46673587491067	3.63338002752932	5.37056181785206
PEAR1	3.94495213204057	2.91850618452587	3.48031702604087	7.77198594264409	8.72011206607037	9.12348453394145
ARHGEF11	51.9888334543918	48.3174912771506	50.5507433386332	51.703465804878	48.9295177040615	54.1585571270141
ETV3	7.18544852621676	4.70203774173613	9.26935920797023	28.2557794016467	23.4958575113563	28.2116259347409
IFI16	48.4665547650699	35.4274222954946	39.0760347280232	370.684210891533	382.1104662285	311.104352050996
CRP	0.986238033010143	1.45925309226294	1.61955346756357	0.461050013546683	0.484450670337243	0.582350076634561
DUSP23	10.2850537728201	12.6468601329454	10.7510783378688	4.34704298486873	6.41897138196847	7.18231761182625
TAGLN2	1347.20115309186	1611.74504040441	1352.39606258441	1161.97776271294	1102.97306369032	1157.77665791358
IGSF9	10.8486183631116	14.1871828414452	14.9894842210671	3.29321438247631	4.36005603303518	4.7882117412175
PIGM	20.8518898407859	19.2134990481287	23.3284616497987	16.5978004876806	16.1079847887133	16.6940355301907
IGSF8	66.782403949544	98.4185141115114	86.9045498977729	67.1815734025167	60.5563337921553	78.2290269612426
PEA15	271.074567930216	279.284827935879	283.180646732711	357.050303348081	330.516469837584	359.568819539806
DCAF8	71.7135941145947	71.6655407533575	75.9467200534066	63.8883590200404	66.0064038334493	61.2761691747699
PEX19	74.2496347709065	74.0976292404624	76.6358917417315	97.1498242830511	84.2944166386802	93.4995400818822
COPA	262.480207928271	243.69526640791	277.529438888447	201.215398769302	179.367860692364	206.281338256775
SUMO1P3	2.25425836116604	1.45925309226294	1.13713328573612	1.44901432828958	1.69557734618035	1.61763910176267
NCSTN	177.24106364668	174.056466060474	189.728965795852	154.385890250489	146.061877106679	151.022786540563
NHLH1	1.12712918058302	0.648556929894638	0.72363027274117	1.97592862948579	1.81669001376466	1.48822797362165
VANGL2	4.3676255747592	4.21562004431515	3.96273720786831	6.7840216279012	7.8723233929802	8.08819550881334
SLAMF7	3.24049639417618	1.94567078968391	3.17018976629465	3.62253582072394	2.05891534893328	3.29998376759584
F11R	422.250769275914	399.592138431334	407.369384968862	502.083464752338	456.231418790098	488.138775347903
TSTD1	42.9718000097277	66.0717372330163	55.9262825075676	33.7225152765574	37.0604762807991	41.3468554410538
USF1	49.7345750932258	61.6129083399906	54.6857734685827	72.3189878391797	61.8885731355828	72.276115066756
ARHGAP30	0.704455737864388	1.21604424355245	1.44726054548234	2.23938578008389	2.42225335168621	2.45881143467926
KLHDC9	6.05831934563373	7.620543926262	5.68566642868062	1.58074290358863	3.3911546923607	2.78233925503179
PFDN2	96.2286537922754	128.657480967849	101.239321014931	142.662047048874	127.289413631111	126.952316706334
NIT1	43.1126911573005	57.154079446965	44.5894082346226	46.434322792916	52.1995597288379	48.399761924739
DEDD	55.0884387009951	50.2631620668345	51.4122079490393	64.085951882989	54.1373624101869	64.9643863267888
UFC1	133.283025603942	142.277176495636	123.809693807573	81.8034452607115	85.0210926441861	88.8407394688057
USP21	24.7968419728264	22.375214081365	24.775722195281	26.8726293610067	25.4336601927052	28.4057426269525
PPOX	14.2300059048606	13.5386259115506	12.5773833119299	9.68205028448035	8.59899939848606	11.8411182249027
B4GALT3	86.6480557573197	103.931248015616	96.2772848589918	100.969952966724	93.4989793750879	111.358275765342
NDUFS2	132.296787570932	171.462238340895	148.826626093767	125.734925122945	109.364738828633	125.658205424924
TOMM40L	18.3158491844741	22.5373533138387	21.7433667666513	19.1665077060121	18.6513508079838	18.8293191445175
MPZ	0.281782295145755	0.729626546131468	0.689171688324924	1.84420005418673	2.54336601927052	2.8470448191023
SDHC	123.984209864132	115.767411986193	124.84345134006	106.370824553985	102.340204108743	110.387692304284
HSPA6	1.97247606602029	3.32385426571002	3.06681401304591	3.62253582072394	3.51226735994501	3.94703940830091
FCRLB	2.39514950873892	2.91850618452587	1.17159187015237	3.16148580717726	2.05891534893328	2.00587248618571
DUSP12	35.5045691883651	39.3187638748624	34.4241258318299	37.6085082478794	34.3959975939442	35.7821769309902
ATF6	125.674903635007	104.174456864326	113.230908391785	95.3056242288644	103.67244345217	91.3642564675555
NOS1AP	3.52227868932194	2.02674040592074	3.6526099481221	3.49080724542489	2.18002801651759	4.52938948493547
C1orf226	14.2300059048606	14.8357397713398	16.2644518444682	15.5439718852882	14.6546327777016	20.7704860666327
UHMK1	146.38590232822	74.4219077054097	126.015043210212	109.79576751176	133.829497680663	96.7995238494781
UAP1	80.8715187068317	67.612059941516	63.5760882479742	87.2043168479726	87.6855713310409	78.9407881660182
HSD17B7	49.5936839456529	51.8034847753342	44.4515738969576	22.8549078143856	23.6169701789406	23.2292975013119
RGS5	4.08584327961345	3.89134157936783	3.68706853253834	5.46673587491067	5.81340804404691	4.39997835679446
NUF2	43.2535823048734	31.45501109989	27.8425362083269	28.7168294151934	33.1848709181011	26.1410478844847
PBX1	26.6284268912739	21.7266571514704	24.1210090913723	16.5319362000311	22.1636181679289	17.9234412475304
MGST3	149.203725279677	180.298826510709	156.476431834174	121.058560699829	118.205963562287	130.446417166142
ALDH9A1	105.386578384512	84.9609578161976	94.3131455472658	72.1213949762312	61.6463478004141	61.5996969951224
TMCO1	169.91472397289	141.952898030689	151.824522937981	134.82419681858	151.027496477635	122.358221657328
UCK2	112.853809205875	127.765715189244	116.090970898333	96.9522314201025	94.9523313860996	105.858302819349
FAM78B	2.81782295145755	3.16171503323636	3.06681401304591	1.91006434183626	2.54336601927052	2.39410587060875
POGK	88.4796406757671	81.3938947017771	93.7618081966059	105.71218167749	105.36802079835	94.5995346710808
TADA1	13.9482236097149	10.7822589594984	14.4036882859909	13.89736469405	12.3534920935997	13.7175795829474
POU2F1	25.2195154155451	20.9970306053389	22.8460414679712	27.9264579633991	33.0637582505168	28.2116259347409
CREG1	143.145405934044	117.226665078456	117.848358703562	71.6603449626845	94.9523313860996	83.5995887790947
MPZL1	214.577217753493	229.183805101518	215.917489952199	155.373854565232	155.993115848592	148.952208490307
MPC2	179.072648565127	168.78694100508	155.821718730265	67.3791662654653	90.9556133558173	74.3466931170122
DCAF6	112.994700353448	98.7427925764587	95.0712344044232	86.2822168208793	90.4711626854801	80.6878383959219
GPR161	14.7935704951521	12.3225816679981	14.9205670522346	13.89736469405	16.5924354590506	16.8881522224023
TIPRL	69.03666231071	51.1549278454396	53.4108058451816	61.5172446646574	65.0375024927748	57.2644242023985
SFT2D2	7.04455737864388	6.64770853142004	8.68356327289404	4.80809299841541	5.81340804404691	6.66467309926219
TBX19	3.94495213204057	4.29668966055198	3.61815136370585	2.30525006773342	3.14892935719208	2.71763369096128
ATP1B1	574.554099802195	443.531870431696	529.352773802374	804.466409351313	911.736161574691	759.643322187749
NME7	34.9410045980736	33.319612273337	32.4944451045202	27.2019507992543	31.3681809043365	24.1998809623695
BLZF1	39.3086301728328	27.3204606718116	34.6653359227437	64.085951882989	51.472883723332	57.0056019461164
SLC19A2	36.772589516521	18.1595940370499	28.1871220524894	35.8960367689918	34.7593355966972	30.2822039849971
F5	25.0786242679722	20.1052648267338	26.5675685849258	13.5021789681529	12.9590554315212	12.9411128141013
SELL	17.3296111514639	16.8624801772606	15.6097387405595	9.02340740798509	10.6579147474193	10.5470069434926
SELE	0	0.0810696162368298	0	1.64660719123815	0.847788673090175	1.55293353769216
METTL18	16.7660465611724	13.0522082141296	14.1280196106609	21.6034863490446	22.0425055003446	22.2587140402543
C1orf112	53.1159626349748	49.2092570557557	47.0015091437598	43.6021584239863	38.1504902890579	37.0762882124004
SCYL3	17.1887200038911	11.430815889393	14.4381468704072	20.8789791848998	23.4958575113563	22.6469474246774
KIFAP3	30.7142701708873	29.8336187751534	28.9452109096468	32.2076366606183	32.0948569098423	31.5116097023368
GORAB	17.1887200038911	12.8900689816559	13.8178923509147	23.9746007044275	26.2814488657954	25.0410532952861
FMO4	5.49475475534222	4.86417697420979	6.03025227284308	9.87964314742893	9.0834500688233	7.89407881660182
PRRC2C	191.893742994259	144.952473831452	204.029278328594	266.157586391735	249.734320558849	244.392915494304
VAMP4	10.4259449203929	7.86375277497249	7.85655724690413	11.5262503386671	12.1112667584311	9.70583461057601
METTL13	73.686070180615	80.4210593069351	80.7020047028486	50.5837729148361	42.1472083193401	52.9291514096745
DNM3	1.97247606602029	1.29711385978928	1.55063629873108	0.790371451794314	1.45335201101173	1.9411669221152
PIGC	48.1847724699241	50.506370915545	45.3819556761962	46.7636442311636	44.811687006195	41.2174443129128
SUCO	113.840047238885	77.6646923548829	98.4826342616316	110.717867538853	131.407244328977	93.6936567740937
PRDX6	505.940110934203	527.601062469288	498.305589243336	436.48263425341	426.922153234695	415.086193512301
KLHL20	14.3708970524335	8.83658816981445	14.8861084678184	21.8669434996427	22.4058435030975	20.0587248618571
CENPL	19.7247606602029	16.2949928636028	19.6413931172603	15.4781075976387	15.8657594535447	14.7528686080755
DARS2	87.9160760854756	70.8548445909892	87.5248044172653	46.9612370941122	51.3517710557477	47.1056506433289
GAS5	96.2286537922754	104.417665713037	84.8714934172144	156.954597468821	169.073283947698	167.652116506683
SNORD80	5.35386360776935	3.97241119560466	3.06681401304591	4.14945012192015	3.51226735994501	3.75292271608939
SNORD44	2.11336721359316	0.972835394841957	0.964840363654893	1.18555717769147	1.93780268134897	1.22940571733963
ZBTB37	0.422673442718633	0.324278464947319	0.964840363654893	1.38315004064005	2.05891534893328	2.13528361432672
RC3H1	22.1199101689418	17.3488978746816	20.1927304679203	32.2076366606183	42.6316589896774	29.8939706005741
RABGAP1L	95.9468714971296	69.3145218824895	75.2575483650817	198.976012989219	217.033900311085	172.957972760464
CACYBP	341.520141716655	329.62905961895	285.730581979513	137.195311173963	155.266439843086	129.217011448802
MRPS14	31.5596170563246	42.5615485243356	37.2841883383784	30.165843743483	23.374744843772	28.2763314988114
KIAA0040	46.3531875514767	42.8047573730461	53.6520159360953	124.681096520553	103.67244345217	116.470015326912
SEC16B	8.03079541165402	6.89091738013053	8.30451884431533	21.9986720749417	19.0146888107368	22.1293029121133
RASAL2-AS1	1.2680203281559	1.13497462731562	1.24050903898486	1.38315004064005	1.81669001376466	1.48822797362165
RASAL2	32.9685285320533	19.6188471293128	29.668841182388	41.8896869450986	45.7805883468694	39.0174551345156
RALGPS2	40.1539770582701	26.5097645094433	39.9374993384293	63.0321232805966	60.435221124571	47.2997673355404
FAM20B	114.403611829177	96.4728433218274	114.574793184019	109.79576751176	117.600400224366	107.411236357041
TOR3A	73.1225055903235	78.7996669821985	70.7434738065534	50.9130943530837	53.5317990722653	55.3879628443538
ABL2	34.8001134505008	32.8331945759161	38.9726589747744	99.520938638434	95.3156693888525	86.8995725466905
SOAT1	216.972367262231	170.57047256229	201.03138148438	219.854992174118	202.01592953063	184.669679857226
TOR1AIP2	83.8302328058621	63.3153702809641	69.0550031701574	85.4259810814355	93.3778667075035	82.111360805473
TOR1AIP1	71.7135941145947	51.4792063103869	72.7076131182795	75.9415236599037	68.7919951878885	69.1055424273012
CEP350	30.9960524660331	22.5373533138387	31.2883946499515	55.9846445020973	69.6397838609787	47.6880007199635
QSOX1	705.582867044971	836.314161099136	798.129732249094	594.030010311077	593.330958495538	720.755278181374
FLJ23867	204.855728570964	245.23558911641	237.626398134434	172.959619367656	175.855593332419	189.00495264995
ACBD6	60.8649757514831	63.3964398972009	53.9276846114253	50.2544514765885	54.1373624101869	50.1468121546427
XPR1	76.0812196893539	50.5874405317818	68.3658314818324	76.731895111698	70.4875725340688	69.7525980680063
STX6	63.8236898505135	57.3972882956755	61.9220761959944	51.9669229554762	53.2895737370967	50.9879844875593
MR1	21.9790190213689	21.1591698378126	22.94941722122	28.1899151139972	30.2781668960777	26.3351645766962
IER5	30.2915967281687	38.0216500150732	36.250430805891	50.7813657777847	63.2208124790102	68.9114257350897
GLUL	138.355106916566	132.629892163454	138.454592184477	118.621582056797	107.426936147284	114.528848404797
RNASEL	18.5976314796198	12.4847209004718	17.8840053120318	24.1721935673761	26.1603361982111	24.7822310390041
RGS16	2.5360406563118	2.35101887086806	0.895923194822401	3.49080724542489	3.02781668960777	3.36468933166635
NPL	4.93119016505071	4.53989850926247	4.85866040269071	5.40087158726115	3.51226735994501	3.10586707538432
DHX9	291.644675475857	258.044588481829	293.242553382255	207.538370383657	206.739323566418	206.604866077128
LAMC1	942.702668410124	813.128250855403	1012.63442024023	788.988301753674	801.160296070215	763.65506716012
LAMC2	3402.80299618014	3279.26597677976	3546.06400510706	6082.83042158434	5243.69405573032	5551.0256360447
SMG7	108.20440133597	96.3917737055906	112.507278119044	139.961611255243	136.493976367518	141.575774186269
NCF2	5.49475475534222	6.56663891518321	6.37483811700555	20.2203363084045	16.8346607942192	17.1469744786843
ARPC5	275.442193504976	241.992804466937	233.594743757733	202.532684522293	225.269561706818	173.087383888606
RGL1	4.64940786990496	3.16171503323636	5.03095332477194	4.87395728606494	6.41897138196847	6.21173415076865
TSEN15	50.0163573883715	39.8862511885202	40.2476265981756	76.0732522352027	77.8754452567118	63.4114527890966
C1orf21	28.3191206621484	29.3472010777324	28.7040008187331	18.903050555414	21.6791674975916	20.3822526822096
EDEM3	57.9062616524527	25.2126506496541	46.7602990528461	51.5058729419295	48.2028416985557	43.0939056709575
FAM129A	30.1507055805958	22.375214081365	27.566867532997	41.8896869450986	43.1161096600146	40.1821552877847
RNF2	20.5701075456401	12.8900689816559	16.4022861821332	20.8789791848998	26.4025615333797	19.4763747852225
TRMT1L	29.3053586951585	19.8620559780233	25.3615181303572	25.2260221697685	30.2781668960777	23.5528253216645
SWT1	2.95871409903043	2.43208848710489	2.06751506497477	6.45470018965357	8.47788673090175	4.46468392086496
IVNS1ABP	218.803952180679	208.592122577363	205.71774896499	114.076946208979	120.628216913973	107.670058613323
TPR	191.752851846686	152.65408737395	160.577003379707	184.288276843374	194.870282143156	165.710949584568
PTGS2	72.2771587048862	38.10271963131	53.4108058451816	550.361987599441	509.884330529948	459.344799336527
PLA2G4A	57.483588209734	42.399409291862	55.5127794945726	74.229052181016	71.335361207159	68.2643700943846
RGS2	55.229329848568	51.3170670779133	43.8657779618814	27.0043579363057	26.887012203717	24.6528199108631
UCHL5	83.971123953435	54.8030605760969	67.0908638584313	69.8161449084977	61.7674604679985	50.2762232827837
TROVE2	22.6834747592333	12.4847209004718	16.8502477795444	26.7409007857076	26.887012203717	23.6822364498055
GLRX2	25.6421888582637	24.6451633359963	18.331966909443	16.2026147617834	18.7724634755682	13.6528740188769
CDC73	52.5523980446833	35.3463526792578	40.9023397020842	49.7275371753923	54.0162497426026	48.2056452325275
KCNT2	0.986238033010143	0.243208848710489	0.930381779238647	3.35907867012584	3.3911546923607	3.49410045980736
CFH	20.710998693213	16.7814105610238	17.1948336237068	30.2317080311325	34.2748849263599	28.0822148065999
ASPM	80.1670629689673	50.4253012993081	61.6464075206644	39.9796226032624	52.1995597288379	37.2704049046119
ZBTB41	28.1782295145755	10.944398191972	17.0225407016256	26.7409007857076	42.7527716572617	19.023435836729
DENND1B	19.8656518077757	10.6201197270247	13.714516597666	27.3336793745534	29.4303782229875	23.746942013876
C1orf53	6.48099278835237	9.64728433218274	6.3403795325893	1.97592862948579	2.05891534893328	2.52351699874976
NEK7	169.351159382599	72.0708888345417	130.839245028487	185.407969733416	205.64930955816	161.763910176267
NR5A2	6.76277508349812	4.53989850926247	6.54713103908678	7.70612165499456	9.0834500688233	7.44113986810827
ZNF281	27.1919914815654	15.8896447824186	27.9114533771594	39.3868440144167	36.0915749401246	33.0645432400289
KIF14	24.5150596776807	14.754670155103	24.1210090913723	11.9873003522138	11.8690414232624	11.3881792764092
DDX59	19.58386951263	15.8896447824186	16.4367447665494	40.9675869180053	36.0915749401246	34.0351267010865
CAMSAP2	33.2503108271991	19.4567078968391	32.2532350136064	47.2246942447103	50.3828697150733	39.4703940830091
KIF21B	6.903666231071	5.67487313657808	8.1322259222341	32.4710938112164	25.1914348575366	32.3527820352534
TMEM9	180.763342336002	244.424892954042	204.098195497426	148.985018663228	142.065159076396	161.699204612196
PKP1	0.281782295145755	0.324278464947319	0.103375753248739	2.23938578008389	1.93780268134897	0.970583461057601
LAD1	292.067348918575	343.897312076632	321.843178447739	170.456776436974	170.647748626294	195.022570108507
PHLDA3	37.7588275495312	60.6400729451487	44.3137395592926	28.1899151139972	31.1259555691679	39.5998052111501
CSRP1	119.053019699082	130.359942908822	111.197851911226	152.080640182756	124.74604761184	137.046384701333
RPS10P7	0.56356459029151	1.21604424355245	1.92968072730979	2.43697864303247	3.02781668960777	2.00587248618571
NAV1	33.1094196796262	24.8073025684699	35.3545076110686	39.4527083020662	40.8149689759127	42.770377850605
IPO9	172.732546924348	152.329808909003	185.387184159404	130.411289546062	113.724794861668	125.269972040501
SHISA4	20.0065429553486	22.6994925463123	22.6392899614737	11.9214360645642	14.5335201101173	15.5940409409921
TIMM17A	113.417373796166	103.039482237011	109.095878261835	63.4273090064937	69.2764458582257	55.5173739724948
RNPEP	179.777104302992	197.16130668797	172.982093769556	101.957917281467	110.69697817206	122.034693836976
ELF3	508.757933885661	595.618470491988	561.502633062732	816.980624004723	942.135441138353	981.453995821446
GPR37L1	0.281782295145755	0.648556929894638	0.930381779238647	1.71247147888768	1.93780268134897	1.42352240955115
ARL8A	44.3807114854564	57.4783579119123	52.342589728278	57.0384731044897	58.4974184432221	64.8349751986477
UBE2T	102.286973137909	114.55136774264	99.3440988720378	61.6489732399565	65.2797278279435	55.9703129209883
PPP1R12B	13.9482236097149	10.5390501107879	14.2313953639097	11.5921146263166	17.4402241321407	14.6234574799345
KDM5B	67.4868596874084	60.3157944802014	67.4354497025938	117.238432016157	136.736201702687	115.240609609572
RABIF	21.5563455786503	23.834467173628	21.3643223380726	21.5376220613951	20.5891534893328	19.541080349293
KLHL12	62.5556695223576	53.830225181255	58.648510676451	85.0966596431878	84.5366419738489	78.6819659097362
ADIPOR1	234.02019611855	242.317082931884	234.008246770728	210.765720478484	199.230338176191	222.845962658825
CYB5R1	73.686070180615	74.0165596242256	68.4002900662487	50.7813657777847	49.7773063771517	47.623295155893
TMEM183A	3.09960524660331	2.75636695205221	2.20534940263976	2.10765720478484	1.81669001376466	1.9411669221152
BTG2	5.6356459029151	3.16171503323636	4.16948871436579	8.62822168208793	9.68901340674486	11.5175904045502
ATP2B4	14.6526793475793	9.64728433218274	11.9915873768537	11.7897074892652	10.1734640770821	11.5822959686207
ZC3H11A	153.007786264145	148.114188864688	152.927197639301	242.578171413205	258.333319957335	231.969447192767
ZBED6	5.77653705048798	1.6213923247366	5.99579368842684	9.68205028448035	6.7823093847214	9.25289566208246
SNRPE	129.76074691462	126.873949410639	121.880013080263	83.2524595890011	93.3778667075035	78.5525547815952
SOX13	24.7968419728264	23.7533975573911	24.7068050264485	33.0638724000621	35.9704622725403	37.9821661093874
ETNK2	6.05831934563373	8.91765778605128	9.64840363654893	7.37680021674693	9.20456273640761	11.5175904045502
GOLT1A	4.22673442718633	3.16171503323636	4.37624022086327	8.75995025738698	7.63009805781157	9.38230679022348
PLEKHA6	55.9337855864324	64.8556929894638	76.0845543910716	62.834530417648	59.8296577866495	64.7702696345772
PPP1R15B	80.589736411686	56.9919402144913	78.1520694560464	186.19834118521	192.205803456301	171.987389299407
PIK3C2B	13.1028767242776	10.3769108783142	16.0577003379707	15.8074290358863	15.986872121129	15.6587465050626
MDM4	21.9790190213689	13.7007651440242	21.9501182731488	31.2855366335249	36.4549129428775	31.7704319586188
TMEM81	2.39514950873892	3.89134157936783	3.03235542862967	3.0297572318782	4.96561937095674	2.52351699874976
RBBP5	28.0373383670026	25.7801379633119	31.1505603122866	33.3931938383098	30.5203922312463	32.9998376759584
DSTYK	17.0478288563182	13.1332778303664	17.0914578704581	20.6813863219512	21.1947168272544	18.6352024523059
NUAK2	3.52227868932194	2.51315810334172	4.27286446761453	67.0498448272177	65.0375024927748	82.1760663695435
LEMD1	9.72148918252855	8.83658816981445	9.30381779238647	12.645943228709	15.2601961156231	14.2352240955115
CDK18	20.8518898407859	26.0233468120224	24.3966777667023	32.668686674165	33.3059835856854	41.6703832614063
ELK4	63.5419075553678	44.2640104653091	57.3046258842174	95.4373528041634	116.631498883691	85.4760501371394
SLC45A3	59.0333908330357	69.4766611149631	74.9818796897517	48.5419799977008	43.7216729979362	51.3115123079118
NUCKS1	449.865434200198	353.058178711394	358.334819344544	303.568501776666	332.575385186517	270.728080071
SLC41A1	68.0504242776999	55.1273390410443	69.5374233519848	68.6964520184558	72.6676005505864	64.5761529423657
SLC26A9	4.08584327961345	3.64813273065734	5.61674925984813	9.41859313388224	6.66119671713709	7.76466768846081
FAM72A	5.6356459029151	3.97241119560466	4.41069880527951	5.66432873785925	4.23894336545087	4.27056722865344
CTSE	513.689124050712	526.303948609499	561.743843153645	520.657193869504	477.183910282184	509.879844875593
SRGAP2	32.5458550893347	29.5904099264429	33.1491582084288	31.8783152223707	29.9148288933247	32.8057209837469
IKBKE	28.4600118097213	36.5623969228102	36.0092207149773	49.200622874196	42.873884324846	61.5996969951224
RASSF5	9.58059803495567	6.97198699636736	8.78693902614278	8.03544309324219	7.8723233929802	8.6705455854479
EIF2D	47.7620990272055	44.9936370114405	45.7610001047749	32.1417723729688	37.9082649538893	34.6821823417916
DYRK3	9.86238033010143	9.64728433218274	11.6470015326912	6.32297161435451	4.4811687006195	7.95878438067233
MAPKAPK2	137.227977735983	149.573441956951	144.898347470315	142.925504199472	148.241905123196	156.005114973992
PIGR	176.395716761243	169.273358702501	185.593935665902	178.689812393165	173.191114645564	186.610846779341
C1orf116	254.167630221471	247.667677603515	258.267090199765	403.616354716296	349.531158648321	404.992125517302
YOD1	45.0851672233208	20.4295432916811	38.076735779952	67.7743519913624	87.322233328288	65.0937974549298
PFKFB2	40.5766505009887	35.3463526792578	49.7581958970595	50.1227229012894	49.898419044736	47.5585895918224
C4BPB	6.34010164077949	8.67444893734079	7.51197140274167	8.5623573944384	8.84122473365468	7.76466768846081
CD55	135.11461052239	128.495341735375	128.323768366101	253.511643163026	278.316910108746	240.704698342285
CR2	3.80406098446769	3.32385426571002	2.82560392213219	3.16148580717726	5.08673203854105	2.97645594724331
CD46	824.354104448907	553.786548513784	713.775117598124	647.841133320739	728.371582852045	596.455889601931
PLXNA2	10.0032714776743	15.3221574687608	18.4353426626917	36.2912224948889	30.8837302339992	35.9115880591312
LAMB3	1040.34023367813	1251.47166584794	1201.43300425684	2542.36150327171	2199.16381799591	2589.64608522982
G0S2	10.2850537728201	10.1337020296037	8.5801875196453	122.771032178717	121.112667584311	138.728729367166
C1orf74	8.73525114951841	7.45840469378834	7.47751281832542	13.6997718311014	10.0523514094978	12.7469961218898
IRF6	83.1257770679978	77.9079012035934	78.806782559955	202.466820234643	193.29581746456	193.857869955238
SYT14	3.24049639417618	1.6213923247366	2.54993524680222	3.88599297132204	3.51226735994501	4.20586166458294
SERTAD4-AS1	1.69069377087453	3.16171503323636	2.65331100005096	2.30525006773342	1.57446467859604	3.17057263945483
SERTAD4	6.48099278835237	3.56706311442051	6.68496537675176	9.08927169563461	7.02453471989002	9.18819009801196
HHAT	7.74901311650827	8.18803123991981	8.75248044172653	6.91575020320025	7.02453471989002	6.01761745855713
RCOR3	22.5425836116604	16.3760624798396	19.4691001951791	27.9923222510486	30.8837302339992	29.6998539083626
TRAF5	14.2300059048606	14.1061132252084	11.3713328573612	17.9150862406711	19.3780268134897	15.9175687613447
LINC00467	9.29881573980992	8.10696162368298	8.82139761055902	10.8017431745223	15.6235341183761	10.2234791231401
SLC30A1	13.9482236097149	10.0526324133669	15.954324584722	14.4901432828958	15.1390834480388	19.6057859133635
NEK2	67.909533130127	48.3174912771506	57.4424602218824	31.2196723458754	35.849349604956	26.9175146533308
LPGAT1	93.9743954311093	66.3149460817268	80.4607946119349	97.1498242830511	103.793556119754	85.5407557012099
INTS7	35.645460335938	37.3730930851785	41.6259699748254	47.0271013817617	41.5416449814186	41.0880331847718
DTL	61.5694314893475	46.3718204874666	56.7532885335575	40.3748083291595	38.3927156242265	34.6174767777211
PPP2R5A	88.1978583806214	72.1519584507785	78.6344896378738	68.6964520184558	85.1422053117704	72.9878762715316
TMEM206	26.6284268912739	26.0233468120224	22.7771242991387	41.7579583697996	34.1537722587756	32.5468987274649
NENF	86.0844911670282	115.84848160243	81.735762235336	49.3323514494951	64.6741644900219	77.387854628326
ATF3	12.8210944291319	11.5118855056298	9.4761107144677	311.34048771931	350.984510659332	352.839440876473
BATF3	1.69069377087453	3.24278464947319	1.48171912989859	2.30525006773342	2.42225335168621	2.07057805025622
NSL1	56.9200236194425	46.1286116387561	46.2089617021861	43.2728369857387	39.361616964901	33.9057155729455
TATDN3	15.4980262330165	9.32300586723542	12.8875105716761	19.1006434183626	22.0425055003446	19.7351970415046
FLVCR1	29.4462498427314	25.1315810334172	27.7736190394944	15.8732933235358	15.986872121129	13.5881684548064
VASH2	5.77653705048798	2.51315810334172	3.89382003903582	2.10765720478484	2.78559135443915	1.61763910176267
ANGEL2	18.5976314796198	16.2949928636028	19.6069345328441	21.9986720749417	21.5580548300073	21.4175417073377
RPS6KC1	28.0373383670026	25.699068347075	27.153364520002	39.8478940279633	40.4516309731598	33.711598880734
SMYD2	56.2155678815781	47.3446558823086	54.4790219620852	41.2310440686034	45.2961376765322	44.5174280805086
PTPN14	51.9888334543918	43.2101054542303	64.0240498453854	94.7128456400186	115.057034205095	97.8348128746062
CENPF	183.440274139887	149.816650805661	163.747193146002	81.2765309595153	95.9212327267741	70.2055370164998
KCNK2	1.54980262330165	1.78353155721026	2.06751506497477	0.263457150598105	0	0.129411128141013
KCTD3	83.8302328058621	57.7215667606228	74.6717524300055	46.8953728064626	48.8084050364772	45.6821282337778
ESRRG	1.2680203281559	0.486417697420979	0.827006025989909	1.18555717769147	1.57446467859604	1.9411669221152
GPATCH2	16.2024819708809	10.1337020296037	13.990185272996	19.1006434183626	21.6791674975916	22.7116529887479
SPATA17	4.3676255747592	2.02674040592074	1.96413931172603	0.987964314742893	2.90670402202346	1.42352240955115
RRP15	35.9272426310838	32.5899857272056	29.8755926888854	37.8719653984776	41.1783069786656	32.0939597789713
TGFB2	36.6316983689482	31.8603591810741	37.0774368318809	99.5868029260836	87.0800079931194	79.5878438067233
LYPLAL1	30.7142701708873	25.0505114171804	24.2243848446211	40.3748083291595	37.3027016159677	33.970421137016
EPRS	257.54901776322	200.728369802391	221.224111952301	350.463874583129	350.378947321411	297.386772468049
BPNT1	80.3079541165402	77.0161354249883	70.9846838974671	69.8161449084977	66.3697418362023	71.1114149134869
IARS2	229.793461691363	189.783971610419	212.058128497579	171.049555025819	178.39895935169	162.15214356069
RAB3GAP2	48.7483370602156	27.7258087529958	40.592212442338	55.8529159267982	58.2551931080534	58.7526521760201
C1orf115	14.6526793475793	15.5653663174713	16.0577003379707	17.7833576653721	18.1669001376466	20.1234304259276
MARC2	12.9619855767047	10.0526324133669	14.3692297015747	7.37680021674693	7.75121072539589	8.47642889323638
MARC1	19.0203049223385	17.5110371071552	18.331966909443	6.19124303905546	6.17674604679985	7.05290648368523
DUSP10	64.3872544408051	54.1545036462023	66.4016921701064	156.361818879975	162.896537900898	166.099182968991
TAF1A	9.72148918252855	4.53989850926247	6.99509263649798	10.0772360103775	10.2945767446664	9.05877896987094
MIA3	54.9475475534222	44.6693585464932	50.3439918321357	65.469101923629	68.1864318499669	59.8526467652187
AIDA	40.294868205843	33.9681692032317	37.1808125851296	49.6616728877427	46.8706023551282	41.0880331847718
BROX	18.1749580369012	10.2958412620774	17.2982093769556	19.2323719936616	17.0768861293878	18.5057913241649
DISP1	6.05831934563373	5.83701236905174	6.54713103908678	3.75426439602299	4.4811687006195	3.68821715201888
TLR5	13.5255501669962	7.78268315873566	13.4733065067523	17.3881719394749	18.7724634755682	16.2410965816972
SUSD4	7.88990426408114	4.21562004431515	6.82279971441675	3.22735009482678	2.54336601927052	3.62351158794838
CAPN8	22.965257054379	31.6982199486004	29.0485866628955	12.645943228709	8.47788673090175	12.6175849937488
CAPN2	538.345074875965	522.655815878842	547.064486192324	534.488694275905	517.151090585007	521.073907459791
TP53BP2	74.9540905087709	64.774623373227	76.0500958066553	161.433369028989	143.760736422577	162.669788073254
FBXO28	108.345292483543	76.0433000301463	98.7583029369616	118.292260618549	125.714948952515	97.8995184386767
DEGS1	142.018276753461	141.790758798215	142.176119301432	133.375182490291	139.158455054373	125.658205424924
NVL	31.2778347611788	29.0229226127851	26.6709443381746	24.6332435809228	29.4303782229875	25.6881089359912
CNIH4	83.4075593631435	82.5288693290927	76.3946816508178	79.9592452065248	77.5121072539588	72.146703938615
WDR26	103.273211170919	79.2860846796195	96.6563292875706	134.955925393879	142.549609746734	119.834704658578
DNAH14	17.8931757417554	12.6468601329454	14.0591024418284	19.5616934319093	21.3158294948387	16.8234466583318
LBR	165.265316102985	97.2024698679589	137.903254833817	88.6533311762622	93.6200920426722	77.387854628326
ENAH	87.2116203476112	51.1549278454396	75.0163382741679	82.1327666989591	82.4777266249156	66.7114365566924
SRP9	176.536607908816	94.3650332996699	117.159187015237	105.975638828088	159.989833878874	86.964278110761
EPHX1	61.8512137844932	76.0433000301463	67.8144941311725	42.2848726709958	36.8182509456305	41.9939110817589
TMEM63A	161.038581675799	166.516991750448	201.169215822045	151.48786159391	133.223934342742	158.916865357165
PYCR2	92.8472662505263	98.9860014251692	95.9671575992456	88.2581454503651	75.6954172401942	87.2878059311136
SDE2	25.9239711534095	17.7542459558657	24.1554676757886	34.4470224407022	34.6382229291129	31.8351375226893
ACBD3	61.2876491942017	38.10271963131	50.3439918321357	73.9655950304179	73.273163888508	65.2879141471413
LIN9	20.9927809883588	10.5390501107879	18.0907568185293	13.6339075434519	19.862477483827	13.1352295063129
PARP1	301.366164658385	290.148156511614	289.176440421138	153.595518798695	132.739483672405	147.334569388544
ITPKB	15.7798085281623	15.5653663174713	16.4367447665494	9.87964314742893	11.5057034205095	12.6822905578193
PSEN2	30.1507055805958	38.5080677124941	35.1132975201549	28.2557794016467	22.8902941734347	27.8233925503179
CDC42BPA	47.0576432893411	42.7236877568093	58.8897207673647	59.7389088981202	64.5530518224376	52.3468013330399
ZNF678	7.88990426408114	3.16171503323636	3.72152711695459	8.10130738089172	11.9901540908468	5.95291189448662
JMJD4	38.4632832873956	46.3718204874666	41.0401740397492	25.0942935944695	25.7969981954582	32.8057209837469
SNAP47	36.0681337786567	45.3179154763878	39.2138690656882	31.2855366335249	29.1881528878189	34.099832265157
ARF1	658.102550312911	766.837499984173	712.70690148122	543.709694546838	511.458795208544	561.90311838828
C1orf35	45.7896229611852	70.6116357422787	52.066921052948	41.3627726439024	46.7494896875439	46.4585950026238
MRPL55	49.7345750932258	73.0437242293836	60.2680641440146	31.6148580717726	27.7348008768071	38.435105057881
GUK1	307.847157446737	420.264890571726	332.525339616776	225.321728049029	224.906223704065	286.645648832345
GJC2	1.40891147572878	1.78353155721026	1.3438847922336	0.790371451794314	1.0900140082588	0.970583461057601
IBA57	12.1166386912675	8.4312400886303	11.9226702080212	11.4603860510176	11.3845907529252	13.3940517625949
OBSCN	13.2437678718505	14.268252457682	15.0928599743158	11.4603860510176	11.5057034205095	14.8822797362165
TRIM11	51.8479423068189	63.9639272108587	56.82220570239	55.7870516391487	66.248629168618	69.5584813757947
HIST3H2A	2.81782295145755	7.78268315873566	5.61674925984813	4.61050013546683	4.96561937095674	5.24115068971104
RNF187	94.397068873828	107.336171897563	97.1042908849818	65.33737334833	69.5186711933943	80.8172495240629
RHOU	30.0098144330229	24.4019544872858	29.2208795849768	19.5616934319093	22.6480688382661	20.5116638103506
RAB4A	57.483588209734	67.2877814765687	61.4051974297507	35.8301724813422	44.448349003442	39.6645107752206
CCSAP	21.838127873796	12.8900689816559	16.9880821172094	13.4363146805033	12.474604761184	12.7469961218898
NUP133	85.8027088718824	66.6392245466741	75.1197140274167	64.1518161706385	52.5628977315908	57.2644242023985
ABCB10	23.3879304970977	16.213923247366	24.3966777667023	14.3584147075967	15.1390834480388	15.6587465050626
TAF5L	45.9305141087581	37.4541627014154	44.8995354943688	52.7572944072705	44.448349003442	48.140939668457
URB2	20.4292163980672	20.2674040592074	24.775722195281	25.4894793203666	21.5580548300073	23.876353142017
GALNT2	363.78094303317	386.945278298389	419.464348098965	269.780122212459	267.174544690989	295.251488853722
PGBD5	95.8059803495567	97.4456787166694	101.032569508434	150.829218717415	155.629777845839	169.916811249151
COG2	51.1434865689546	54.3166428786759	57.9937975725423	58.2240302821811	57.286291767379	56.2938407413409
AGT	90.3112255942145	90.960109417723	89.8335295731538	79.366466617679	73.9998398940138	85.9289890856329
C1orf198	140.327582982586	124.847209004718	135.181026664934	117.765346317353	111.423654177566	115.887665250278
TTC13	38.7450655825413	33.9681692032317	35.3889661954848	25.6870721833152	31.3681809043365	21.6116583995492
ARV1	24.7968419728264	23.1859102437333	23.8108818316261	17.1905790765263	16.2290974562976	12.8764072500308
FAM89A	11.1304006582573	12.8900689816559	10.5787854157876	10.2748288733261	11.7479287556781	11.5822959686207
C1orf131	21.5563455786503	20.9970306053389	19.1589729354329	20.3520648837036	22.0425055003446	18.764613580447
GNPAT	75.5176550990624	71.2601926721734	74.1548736637618	57.1043373921392	59.3452071163122	49.0468175654441
EXOC8	29.86892328545	18.9702901994182	25.7750211433522	37.8719653984776	32.337082245011	35.1351212902852
SPRTN	16.4842642660267	12.5657905167086	16.3333690133007	12.1190289275128	13.0801680991056	14.558751915864
EGLN1	97.0740006777126	62.8289525835431	80.7364632872648	62.1100232535032	88.8966980068841	63.3467472250261
TSNAX	25.6421888582637	16.7003409447869	20.020437545839	22.7231792390865	26.6447868685484	21.9351862199018
SIPA1L2	1.69069377087453	1.21604424355245	1.41280196106609	2.96389294422868	3.02781668960777	4.39997835679446
MAP10	2.11336721359316	1.6213923247366	1.92968072730979	4.54463584781731	3.3911546923607	3.62351158794838
NTPCR	27.4737737767111	34.7788653656	27.7047018706619	21.7352149243436	22.1636181679289	23.9410587060875
KCNK1	58.6107173903171	54.7219909598601	52.204755390613	68.8940448814044	66.0064038334493	63.9290973016607
SLC35F3	0.845346885437265	4.05348081184149	2.89452109096468	3.35907867012584	3.27004202477639	4.20586166458294
COA6	52.6932891922562	56.0191048196494	51.4466665334556	41.8896869450986	42.3894336545087	40.3762719799962
TARBP1	26.7693180388467	28.1311568341799	25.2236837926922	24.8967007315209	22.6480688382661	21.7410695276903
IRF2BP2	144.272535114627	139.520809543584	140.074145652041	157.415647482368	187.240184085344	177.681478937611
TOMM20	245.714161367098	240.12820329349	228.563790432961	200.293298742209	200.32035218445	196.057859133635
RBM34	53.1159626349748	38.1837892475468	36.7673095721347	51.0448229283828	53.5317990722653	37.9174605453169
ARID4B	37.3361541068126	23.1048406274965	34.4930430006624	74.9535593451608	92.2878526992448	71.9525872464035
GGPS1	46.3531875514767	29.0229226127851	35.7335520396473	37.1474582343328	44.2061236682734	40.5056831081372
TBCE	27.3328826291382	26.4286948932065	25.3959767147734	18.4420005418673	22.0425055003446	19.023435836729
B3GALNT2	28.6009029572941	27.8879479854694	28.8762937408143	27.9264579633991	27.7348008768071	26.5292812689078
GNG4	29.3053586951585	32.8331945759161	31.1505603122866	18.771321980115	21.8002801651759	20.6410749384916
LYST	10.1441626252472	7.53947431002517	10.92337125995	20.022743445456	20.2258154865799	19.282258093011
NID1	30.5733790233144	23.1048406274965	33.7694127279213	27.0702222239553	28.3403642147287	31.6410208304778
GPR137B	19.58386951263	20.9159609891021	20.158271883504	19.4958291442597	24.3436461844464	23.9410587060875
EDARADD	1.54980262330165	3.16171503323636	2.239807987056	1.251421465341	0.847788673090175	1.42352240955115
LGALS8	71.9953764097404	62.2614652698853	62.990292312898	73.1752235786236	81.2665999490725	71.3055316056984
HEATR1	73.686070180615	64.5314145245165	71.9495242611221	74.6901021945627	72.7887132181707	66.4526143004104
ACTN2	0	0.16213923247366	0.27566867532997	2.23938578008389	3.3911546923607	3.23527820352534
MTR	38.8859567301142	30.2389668563375	37.2497297539621	36.2912224948889	43.3583349951832	33.19395436817
RYR2	1.97247606602029	1.45925309226294	1.7918463896448	1.97592862948579	1.81669001376466	1.9411669221152
FH	168.646703644734	179.974548045762	166.538338483718	104.921810225695	95.5578947240211	102.364202359542
KMO	0	0.16213923247366	0.0689171688324924	3.0297572318782	2.66447868685484	3.04116151131382
OPN3	50.579921978663	42.399409291862	44.6583254034551	28.9802865657915	39.2405042973167	34.8115934699326
CHML	32.264072794189	12.3225816679981	22.0190354419813	25.2260221697685	31.3681809043365	17.5999134271778
EXO1	42.6900177145819	46.9393078011244	47.5528464944197	26.8726293610067	28.2192515471444	21.9351862199018
PLD5	2.11336721359316	0.405348081184149	1.30942620781736	1.44901432828958	1.57446467859604	1.55293353769216
CEP170	62.8374518175034	32.4278464947319	57.0634157933037	82.6596810001553	83.2044026304214	67.7467255818206
SDCCAG8	31.1369436136059	26.8340429743907	30.3580128707129	44.6559870263787	42.5105463220931	41.4762665691948
AKT3	75.5176550990624	72.0708888345417	78.3588209625438	130.016103820165	151.99639781831	121.905282708835
ZBTB18	45.6487318136123	36.8866753877575	42.1083901566528	56.0505087897468	61.5252351328298	57.9114798431035
ADSS	103.836775761211	78.7996669821985	88.7308548718339	68.4988591555072	71.6986992099119	68.1996645303141
DESI2	66.2188393592525	48.4796305096242	58.5795935076185	72.977630715675	93.6200920426722	69.8173036320768
COX20	36.772589516521	42.1562004431515	39.2827862345207	27.2678150869038	31.3681809043365	24.9116421671451
HNRNPU	568.636671604134	488.363368210663	508.229661555215	423.704962449402	404.879647734351	385.515750732079
EFCAB2	7.04455737864388	6.08022121776223	6.40929670142179	4.54463584781731	6.05563337921554	4.52938948493547
KIF26B	0.704455737864388	0.486417697420979	0.930381779238647	2.70043579363057	1.69557734618035	2.65292812689078
SMYD3	25.2195154155451	31.0496630187058	22.1224111952301	26.0163936215628	23.4958575113563	23.2940030653824
TFB2M	27.614664924284	24.7262329522331	23.1217101433012	24.6332435809228	20.7102661569171	19.670491477434
CNST	23.8106039398163	13.3764866790769	19.4691001951791	37.806101110828	31.3681809043365	30.2822039849971
SCCPDH	100.173605924316	102.066646842169	97.0698323005655	81.9351738360106	88.8966980068841	79.7819604989348
AHCTF1	76.0812196893539	60.7211425613855	68.8827102480761	76.5343022487494	83.5677406331744	68.0702534021731
ZNF695	2.25425836116604	2.10781002215757	3.03235542862967	2.63457150598105	2.54336601927052	1.8764613580447
ZNF670	5.07208131262359	4.6209681254993	4.72082606502573	7.50852879204598	8.47788673090175	5.95291189448662
ZNF669	6.34010164077949	4.37775927678881	4.72082606502573	9.48445742153177	9.93123874191348	8.6705455854479
ZNF124	6.62188393592525	3.32385426571002	3.96273720786831	4.93982157371446	6.17674604679985	4.33527279272395
MIR3916	2.11336721359316	1.54032270849977	1.96413931172603	1.71247147888768	3.75449269511363	2.07057805025622
ZNF496	15.9206996757352	13.4575562953137	17.1948336237068	14.4901432828958	12.1112667584311	16.4352132739087
NLRP3	0.422673442718633	0.16213923247366	0.172292922081231	4.67636442311636	4.36005603303518	3.8823338442304
SH3BP5L	43.676255747592	53.1816682513603	47.1393434814248	33.920108139506	27.3714628740542	37.5292271608939
ZNF672	38.3223921398227	48.8849785908084	40.7645053644192	38.9916582885195	40.6938563083284	48.7879953091621
ZNF692	14.934461642725	19.1324294318918	17.8840053120318	15.4781075976387	15.2601961156231	15.1411019924986
PGBD2	5.21297246019647	5.18845543915711	5.92687651959434	4.87395728606494	6.05563337921554	4.7882117412175
ZMYND11	51.4252688641003	33.7249603545212	42.6252689228965	40.9017226303558	40.0882929704068	36.6233492639068
DIP2C	12.3984209864132	10.2147716458406	12.7152176495948	18.4420005418673	16.9557734618035	20.3822526822096
PRR26	8.31257770679978	5.83701236905174	8.20114309106659	10.8676074621718	10.900140082588	10.9999458919861
LARP4B	124.125101011705	121.604424355245	129.908863249248	177.240798064875	170.405523291125	170.110927941362
GTPBP4	153.571350854437	143.817499204136	134.11281054803	216.495913503993	208.071562909846	187.71084136854
IDI2-AS1	0.986238033010143	0.486417697420979	0.620254519492431	2.10765720478484	2.05891534893328	1.29411128141013
IDI1	347.437569914716	257.963518865592	279.872622628752	134.297282517384	158.294256532694	134.264045446301
WDR37	18.456740332047	18.1595940370499	18.8488456756867	18.3761362542178	18.5302381403995	20.3822526822096
PFKP	465.64524272836	549.733067701943	533.556721101156	515.256322282243	473.550530254655	566.885446821709
PITRM1	104.259449203929	117.226665078456	119.433453586709	90.497531230449	69.760896528563	91.6230787238375
KLF6	119.616584289373	93.7164763697752	104.340593612393	640.727790254591	673.144206433599	641.426256630933
AKR1C1	25.2195154155451	30.4011060888112	26.9810715979208	25.2918864574181	29.5514908905718	27.7586869862474
AKR1C2	19.58386951263	23.2669798599701	20.4683991432502	21.405893486096	18.5302381403995	19.4763747852225
AKR1C3	259.52149382924	261.530581980013	246.482254329409	199.568791578064	189.783550104615	200.134309670077
NET1	151.31709249327	127.846784805481	143.520004093665	222.094377954202	237.623053800418	234.428258627446
ASB13	22.6834747592333	26.5908341256802	26.9121544290883	20.4179291713531	16.2290974562976	21.4822472714082
FAM208B	62.132996079639	42.6426181405725	64.2997185207154	74.0314593180674	69.8820091961473	64.8349751986477
GDI2	335.039148928303	320.387123367951	313.814328278754	308.508323350381	334.876525870619	292.598560726831
ANKRD16	6.05831934563373	6.64770853142004	5.40999775335065	2.10765720478484	3.27004202477639	3.8823338442304
IL15RA	21.1336721359316	28.7797137640746	26.739861507007	106.568417416933	93.9834300454251	112.911209303034
RBM17	116.51697904277	118.929127019429	103.961549183815	80.2227023571229	86.9588953255351	79.0701992941592
PFKFB3	407.316307633189	403.321340778228	469.498212671354	290.593237109709	305.446147647632	321.974886814842
PRKCQ-AS1	2.39514950873892	3.32385426571002	3.44585844162462	3.35907867012584	4.23894336545087	3.10586707538432
LINC00707	8.03079541165402	6.40449968270955	7.61534715599041	4.74222871076589	3.3911546923607	3.10586707538432
ITIH5	4.3676255747592	5.75594275281491	6.27146236375681	3.82012868367252	7.50898539022726	5.7587952022751
ITIH2	2.5360406563118	3.08064541699953	2.34318374030474	1.05382860239242	1.57446467859604	0.970583461057601
KIN	13.807332462142	13.9439739927347	13.4733065067523	21.0107077601989	27.3714628740542	20.6410749384916
TAF3	16.061590823308	13.0522082141296	12.8530519872598	18.903050555414	19.3780268134897	18.8293191445175
GATA3	4.08584327961345	3.40492388194685	4.65190889619324	15.8074290358863	13.3223934342742	15.7234520691331
SFTA1P	2.25425836116604	1.21604424355245	1.68847063639606	1.97592862948579	1.0900140082588	1.61763910176267
USP6NL	29.86892328545	27.0772518231011	32.7701137798501	43.9973441498835	46.9917150227126	48.6585841810211
ECHDC3	31.8413993514703	44.9125673952037	40.2820851825918	25.2260221697685	28.0981388795601	32.3527820352534
PROSER2	19.1611960699113	24.4830241035226	23.8453404160424	40.177215466211	47.1128276902969	51.2468067438413
UPF2	48.7483370602156	47.6689343472559	44.5549496502063	58.6850802957278	61.8885731355828	54.8703183317897
DHTKD1	36.6316983689482	32.0224984135478	36.3538065591397	36.6864082207861	34.2748849263599	35.0057101621441
SEC61A2	9.01703344466416	7.70161354249883	6.58158962350302	4.47877156016778	4.11783069786656	4.27056722865344
NUDT5	94.397068873828	99.2292102738797	90.4882426770625	68.5647234431567	72.0620372126649	63.8643917375901
CDC123	127.083815110736	121.118006657824	114.161290171024	81.737580973062	75.2109665698569	73.5055207840957
OPTN	61.2876491942017	61.3696994912801	55.9607410919838	236.782114100047	236.775265127327	227.569468835972
MCM10	51.4252688641003	42.1562004431515	47.725139416501	28.5192365522448	25.4336601927052	22.0645973480428
PHYH	39.16773902526	37.6973715501258	36.1815136370585	28.3216436892963	29.3092655554032	24.4587032186515
SEPHS1	77.9128046078013	75.3947431002517	77.4973563521377	53.4818015714153	51.3517710557477	49.8879898983607
BEND7	2.81782295145755	1.78353155721026	1.65401205197982	2.23938578008389	1.93780268134897	2.58822256282027
PRPF18	17.8931757417554	21.2402394540494	16.1955346756357	22.3938578008389	19.7413648162426	18.6999080163764
FRMD4A	3.80406098446769	3.48599349818368	4.51407455852825	7.57439307969551	7.8723233929802	9.12348453394145
FAM107B	159.206996757352	106.606545351431	129.529818820669	133.243453914991	142.307384411565	124.493505271655
CDNF	1.69069377087453	1.70246194097343	1.24050903898486	2.10765720478484	1.93780268134897	2.19998917839723
HSPA14	40.9993239437074	35.5895615279683	35.8024692084798	22.5914506637875	21.436942162423	20.8351916307032
SUV39H2	21.9790190213689	18.3217332695235	19.2278901042654	16.2026147617834	14.5335201101173	11.9058237889732
DCLRE1C	12.8210944291319	11.5118855056298	13.0598034937573	23.9746007044275	29.4303782229875	22.2587140402543
ACBD7	10.4259449203929	8.26910085615664	9.0281491170565	6.91575020320025	8.11454872814882	8.15290107288385
RPP38	25.7830800058366	26.4286948932065	19.2278901042654	27.663000812801	36.0915749401246	31.5763152664073
NMT2	12.8210944291319	10.3769108783142	11.336874272945	8.62822168208793	8.23566139573313	8.02348994474283
FAM171A1	1.40891147572878	1.45925309226294	0.792547441573662	1.91006434183626	1.45335201101173	1.55293353769216
PTER	26.9102091864196	18.4028028857604	26.8432372602558	60.9903303634612	53.410686404681	54.2232626910846
RSU1	112.712918058302	96.7160521705379	104.306135027977	93.4614241746776	81.2665999490725	78.0996158331016
TRDMT1	6.34010164077949	4.13455042807832	6.30592094817305	4.41290727251825	5.93452071163122	4.7882117412175
VIM	914.806221190694	1062.41732078365	911.084971965549	493.586971645549	569.108424978676	558.732545748826
STAM	22.5425836116604	13.8629043764979	22.6048313770575	33.9859724271555	35.3648989346187	27.0469257814718
NSUN6	11.1304006582573	7.78268315873566	9.26935920797023	11.4603860510176	14.6546327777016	13.0705239422424
ARL5B	17.1887200038911	6.72877814765687	13.7834337664985	40.0454868909119	50.5039823826576	36.2351158794838
NEBL	10.0032714776743	9.07979701852494	10.0619066495439	12.51421465341	11.3845907529252	11.6470015326912
MLLT10	22.8243659068062	19.051359815655	23.2940030653824	30.3634366064316	24.3436461844464	31.9645486508303
DNAJC1	32.5458550893347	27.8879479854694	26.6709443381746	23.8428721291285	26.6447868685484	26.0116367563437
COMMD3	7.60812196893539	8.59337932110396	5.85795935076185	7.3109359290974	8.47788673090175	7.44113986810827
LOC100499489	1.40891147572878	2.1888796383944	1.30942620781736	1.84420005418673	1.69557734618035	2.07057805025622
PIP4K2A	35.7863514835109	29.1850618452587	32.7356551954339	35.3691224677956	34.3959975939442	35.2645324184262
MSRB2	17.4705022990368	24.5640937197594	17.9529224808643	11.394521763368	16.1079847887133	18.4410857600944
OTUD1	9.15792459223704	5.67487313657808	8.71802185731029	44.9853084646264	69.5186711933943	54.4820849473667
KIAA1217	37.0543718116668	27.4825999042853	35.7680106240635	80.0251094941743	74.3631778967668	78.4231436534541
ARHGAP21	58.1880439475984	46.0475420225193	53.0317614166029	78.6419594535343	68.7919951878885	73.6996374763072
PRTFDC1	41.7037796815718	29.7525491589165	29.9789684421342	27.3336793745534	27.2503502064699	23.4881197575939
THNSL1	18.456740332047	13.0522082141296	14.7482741301534	15.6098361729377	13.4435061018585	13.2646406344539
APBB1IP	7.46723082136251	5.35059467163077	4.37624022086327	6.19124303905546	6.54008404955278	5.56467851006358
PDSS1	12.3984209864132	10.2147716458406	13.1976378314223	6.7840216279012	10.2945767446664	6.66467309926219
ABI1	83.1257770679978	61.5318387237538	79.1169098197012	89.246109765108	87.8066839986253	83.4054720868832
ANKRD26	11.2712918058302	5.02631620668345	6.27146236375681	7.24507164144788	7.63009805781157	6.79408422740321
YME1L1	167.237792169006	138.061556451321	158.578405483565	178.097033804319	167.74104460427	157.493342947613
MASTL	56.356459029151	42.399409291862	47.7595980009172	92.4075955722852	92.1667400316605	76.5466822954095
ACBD5	43.3944734524463	30.7253845537585	41.2813841306629	36.2253582072394	38.998278962148	31.7704319586188
LRRC37A6P	2.5360406563118	2.1888796383944	2.03305648055853	1.251421465341	2.78559135443915	2.19998917839723
RAB18	68.4730977204185	40.3726688859412	50.0338645723895	61.9124303905546	66.6119671713709	49.8232843342902
MKX	0.704455737864388	0.324278464947319	0.344585844162462	2.37111435538294	1.57446467859604	1.61763910176267
MPP7	9.58059803495567	6.8098477638937	9.64840363654893	5.86192160080783	5.20784470612536	6.21173415076865
WAC-AS1	34.6592223029279	24.9694418009436	23.2595444809662	32.2076366606183	36.3338002752932	24.393997654581
WAC	169.492050530172	125.333626702139	144.622678794985	222.42369939245	234.59523711081	206.79898276934
BAMBI	44.6624937806022	62.1803956536484	54.8925249750802	51.3082800789809	47.960616363387	50.9232789234888
SVIL	161.320363970945	128.008924037954	170.156489847424	170.720233587572	159.626495876122	168.040349891106
MTPAP	30.2915967281687	20.8348913728653	22.6392899614737	26.7409007857076	28.8248148850659	28.858681575446
MAP3K8	10.4259449203929	11.917233586814	13.9212681041635	79.9592452065248	91.1978386909859	86.7701614185495
ZNF438	5.91742819806086	4.6209681254993	4.9964947403557	7.96957880559267	7.8723233929802	9.18819009801196
ZEB1-AS1	8.59436000194553	7.05305661260419	9.57948646771644	11.9873003522138	13.3223934342742	12.4881738656078
ZEB1	4.08584327961345	2.10781002215757	3.96273720786831	13.4363146805033	10.6579147474193	12.5528794296783
ARHGAP12	63.5419075553678	36.0759792253893	52.6182584036079	71.9896664009321	83.6888533007587	60.8232302262763
KIF5B	179.354430860273	111.795000790588	158.854074158895	183.234448240982	176.703382005509	160.146271074504
EPC1	18.7385226271927	15.6464359337081	19.2623486886816	43.4045655610377	47.5972783606341	46.3291838744828
ITGB1	1879.34701747461	1250.41776083686	1715.52062516282	1981.79055108659	1766.42825671717	1679.30350432186
NRP1	109.754203959272	82.7720781778032	104.65072087214	125.734925122945	120.264878911221	122.681749477681
PARD3	89.4658787087773	83.0963566427505	88.9031477939152	103.802117335653	106.821372809362	108.317114254028
CUL2	53.8204183728392	41.5887131294937	48.4143111048259	56.8408802415411	61.7674604679985	50.0821065905722
CREM	23.8106039398163	19.537777513076	19.1934315198491	19.6934220072083	21.1947168272544	19.282258093011
CCNY	63.4010164077949	56.3433832845967	58.6829692608673	57.3677945427373	55.8329397563672	57.1350130742574
FZD8	3.38138754174906	4.21562004431515	4.61745031177699	1.77833576653721	2.90670402202346	2.97645594724331
ZNF248	14.3708970524335	9.97156279713006	10.7510783378688	9.35272884623272	13.0801680991056	8.99407340580044
ZNF25	3.38138754174906	1.45925309226294	4.20394729878203	4.34704298486873	6.7823093847214	3.68821715201888
ZNF33A	17.0478288563182	14.0250436089716	14.8861084678184	20.2862005960541	23.9803081816935	18.6999080163764
ZNF37A	10.5668360679658	6.97198699636736	7.64980574040665	8.75995025738698	13.8068441046114	6.7293786633327
HSD17B7P2	3.52227868932194	2.75636695205221	4.0316543767008	3.35907867012584	3.51226735994501	3.36468933166635
ZNF37BP	9.58059803495567	8.83658816981445	10.0963652339601	8.95754312033556	8.11454872814882	7.37643430403777
ZNF33B	16.7660465611724	11.8361639705771	15.0584013898996	14.6877361458443	22.2847308355132	13.7175795829474
BMS1	103.836775761211	95.0946598458013	85.2849964302093	93.4614241746776	87.4433459958723	84.4407611120113
CSGALNACT2	13.3846590194234	8.99872740228811	11.6470015326912	22.7890435267361	20.2258154865799	20.9646027588442
RASGEF1A	3.66316983689482	4.53989850926247	4.65190889619324	2.10765720478484	6.05563337921554	3.8823338442304
HNRNPF	296.153192198189	282.365473352878	313.400825265759	277.025193853907	263.904502666213	283.086842808467
ZNF239	5.91742819806086	8.35017047239347	7.61534715599041	10.143100298027	7.38787272264295	9.6411290465055
ZNF485	5.6356459029151	4.05348081184149	3.2046483507109	5.86192160080783	7.99343606056451	5.82350076634561
ZNF32	19.1611960699113	18.8892205831813	14.5415226236559	11.9873003522138	15.1390834480388	12.0999404811848
RASSF4	3.80406098446769	6.16129083399906	4.78974323385822	10.5382860239242	15.6235341183761	13.3293461985244
ZNF22	16.3433731184538	15.4032270849977	18.2975083250267	34.1835652901041	29.6726035581561	27.0469257814718
ALOX5	46.071405256331	46.3718204874666	47.173802065841	60.0023660487184	55.5907144211986	67.293786633327
MARCH8	6.34010164077949	5.75594275281491	7.06400980533047	7.24507164144788	6.29785871438416	7.89407881660182
ZFAND4	2.95871409903043	3.16171503323636	3.72152711695459	2.89802865657915	3.63338002752932	3.8176282801599
AGAP4	0.704455737864388	0.810696162368298	1.10267470131988	1.84420005418673	0.968901340674486	1.09999458919861
GPRIN2	6.76277508349812	8.59337932110396	10.0619066495439	11.8555717769147	11.8690414232624	15.2058075565691
LINC00842	8.03079541165402	7.70161354249883	7.20184414299545	12.51421465341	8.84122473365468	12.2940571733963
HNRNPA1P33	3.80406098446769	4.13455042807832	4.58299172736074	7.57439307969551	7.26676005505864	5.56467851006358
ZNF488	9.01703344466416	8.75551855357762	8.61464610406155	2.04179291713531	0.968901340674486	3.36468933166635
MAPK8	20.710998693213	13.7818347602611	19.1934315198491	28.7826937028429	25.7969981954582	28.2763314988114
ARHGAP22	0.56356459029151	1.54032270849977	1.41280196106609	1.251421465341	0.726676005505864	1.03528902512811
ERCC6	8.31257770679978	6.40449968270955	9.06260770147275	16.268479049433	19.2569141459054	16.3058021457677
PGBD3	1.40891147572878	3.48599349818368	2.58439383121846	4.0177215466211	7.8723233929802	3.49410045980736
PARG	21.838127873796	16.6192713285501	16.1955346756357	19.5616934319093	19.6202521486583	15.7234520691331
NCOA4	151.457983640843	108.471146524878	131.90746114539	132.650675326146	117.963738227119	127.469961218898
TIMM23	43.1126911573005	49.047117823282	41.7982628969066	32.3393652359174	35.0015609318658	32.0939597789713
AGAP6	6.48099278835237	6.32343006647272	5.85795935076185	6.71815734025167	9.20456273640761	9.70583461057601
SGMS1	38.3223921398227	25.0505114171804	36.112596468226	51.4400086542799	46.9917150227126	48.9174064373031
CSTF2T	54.3839829631307	51.3170670779133	57.5458359751311	57.0384731044897	52.6840103991752	54.7409072036487
DKK1	66.0779482116796	62.5857437348326	64.8855144557916	51.1106872160323	48.8084050364772	49.9526954624312
ZWINT	182.735818402022	184.514446555025	176.152283535851	83.0548667260525	75.0898539022726	75.9643322187749
IPMK	15.2162439378708	5.67487313657808	11.4057914417775	17.9150862406711	20.1047028189956	14.817574172146
CISD1	58.3289350951713	67.4499207090424	54.3756462088365	44.9853084646264	45.1750250089479	43.158611235028
UBE2D1	40.1539770582701	24.4019544872858	28.4627907278194	33.3931938383098	41.29941964625	32.0292542149008
TFAM	96.9331095301398	56.4244529008335	75.3264655339142	82.1327666989591	84.5366419738489	62.829102712462
BICC1	43.5353646000192	29.2661314614956	49.6548201438108	43.5362941363368	29.3092655554032	37.4645215968234
SLC16A9	1.40891147572878	0.972835394841957	1.30942620781736	2.96389294422868	3.27004202477639	3.29998376759584
CCDC6	144.976990852491	127.279297491823	146.655735275544	129.555053806618	145.214088433589	111.09945350906
ANK3	34.518331155355	21.4834483027599	33.4248268837588	25.2260221697685	31.6104062395051	26.8528090892603
CDK1	298.971015149646	220.347216931703	237.178436537023	206.879727507162	208.071562909846	184.669679857226
RHOBTB1	24.6559508252536	17.5921067233921	18.2975083250267	19.1006434183626	15.986872121129	17.2116800427548
ARID5B	17.6113934466097	11.8361639705771	13.1976378314223	35.9619010566413	41.5416449814186	37.3998160327529
RTKN2	39.7313036155515	34.4545869006527	38.6625317150282	53.5476658590648	69.39755852581	49.8232843342902
ZNF365	16.3433731184538	11.1876070406825	13.2665550002548	18.2444076789188	20.1047028189956	16.9528577864728
ADO	73.686070180615	58.4511933067543	70.7434738065534	54.8649516120553	72.5464878830021	62.440869328039
EGR2	0.56356459029151	0.648556929894638	0.827006025989909	5.92778588845735	5.6922953764626	6.40585084298017
NRBF2	36.2090249262295	31.5360807161268	35.2511318578199	60.0023660487184	63.2208124790102	56.4879574335524
JMJD1C	68.7548800155642	38.4269980962573	53.9621431958415	117.567753454404	118.448188897456	104.240663717586
JMJD1C-AS1	3.94495213204057	5.26952505539394	4.37624022086327	3.22735009482678	2.3011406841019	2.32940030653824
REEP3	112.572026910729	81.0696162368298	95.3813616641694	86.9408596973745	93.1356413723349	80.0407827552168
SIRT1	23.1061482019519	10.2958412620774	18.469801247108	27.3336793745534	34.1537722587756	25.2998755515681
HERC4	65.5143836213881	49.2903266719925	55.3749451569076	78.7078237411838	93.1356413723349	73.0525818356021
MYPN	0.704455737864388	0.810696162368298	0.792547441573662	2.17352149243436	2.18002801651759	1.35881684548064
PBLD	9.72148918252855	4.78310735797296	5.23770483126942	4.74222871076589	5.57118270887829	3.68821715201888
HNRNPH3	225.144053821458	214.429134946415	219.12213830291	327.608966768743	275.04686808397	299.263233826094
RUFY2	15.2162439378708	7.94482239120932	12.5773833119299	17.519900514774	22.0425055003446	14.0411074033
DNA2	32.5458550893347	20.2674040592074	27.7736190394944	19.6275577195588	18.6513508079838	17.7293245553188
SLC25A16	9.29881573980992	8.67444893734079	9.26935920797023	10.0772360103775	7.50898539022726	8.86466227765942
CCAR1	87.0707292000383	57.8837059930965	65.1267245467053	95.8984028177101	105.973584136272	85.0231111886458
STOX1	2.11336721359316	2.59422771957855	2.34318374030474	0.987964314742893	0.847788673090175	1.42352240955115
DDX50	61.8512137844932	57.640497144386	55.4094037413239	80.3544309324219	85.2633179793547	72.9231707074611
DDX21	214.999891196211	150.87055581674	188.419539588034	361.4632106206	324.097498455615	281.728025962986
SRGN	0.422673442718633	0.324278464947319	0.27566867532997	1.251421465341	1.45335201101173	1.35881684548064
VPS26A	116.51697904277	81.4749643180139	96.5184949499056	79.1688737547305	90.7133880206487	69.0408368632307
SUPV3L1	37.8997186971041	46.2907508712298	40.3854609358405	32.2076366606183	44.3272363358577	35.5880602387787
HKDC1	135.396392817535	132.062404849796	143.347711171584	125.07628224645	125.59383628493	146.81692487598
HK1	140.04580068744	148.114188864688	145.932105002803	99.3233457754855	99.3123874191348	107.023002972618
TSPAN15	204.573946275818	239.803924828542	195.931510990776	198.383234400373	194.628056807987	211.846016766839
H2AFY2	17.3296111514639	18.4838725019972	16.6779548574632	11.9214360645642	10.536802079835	10.5470069434926
AIFM2	38.4632832873956	51.5602759266237	42.694186091729	44.5242584510797	41.5416449814186	46.7174172589059
TYSND1	31.7005082038974	42.1562004431515	40.9023397020842	26.3457150598105	23.7380828465249	30.9939651897727
SAR1A	177.24106364668	142.925733425531	148.964460431432	158.40361179711	162.533199898145	139.764018392295
PPA1	300.239035477802	269.799682836169	265.847978771339	252.918864574181	280.860276128016	235.01060870408
LRRC20	62.132996079639	79.2860846796195	74.602835261173	43.5362941363368	38.2716029566422	44.7115447727202
EIF4EBP2	154.134915444728	143.250011890478	157.165603522499	104.790081650396	104.278006790092	101.393618898484
SGPL1	67.7686419825541	62.5857437348326	72.1218171832033	114.340403359577	98.9490494163818	109.222992151015
PCBD1	174.000567252504	220.509356164177	174.567188652703	122.30998216517	116.510386216107	126.564083321911
SLC29A3	7.18544852621676	7.29626546131468	5.96133510401059	5.13741443666304	5.6922953764626	4.7882117412175
PSAP	1493.02349082978	1638.49801376257	1562.38667601702	1188.9162563616	1117.86992180319	1223.64692213735
CHST3	69.4593357534286	58.8565413879384	71.9150656767058	127.84258232773	106.336922139025	125.787616553065
SPOCK2	213.027415130191	202.998319057022	215.607362692452	149.050882950878	133.587272345495	172.37562268383
ASCC1	65.5143836213881	63.7207183621482	65.1611831311215	79.23473804238	89.1389233420527	83.4701776509537
ANAPC16	155.966500363175	151.275903897924	146.759111028793	147.33841147199	170.042185288372	148.628680669954
DDIT4	299.111906297219	343.897312076632	330.388907382968	481.138621279789	627.242505419145	629.649843970101
DNAJB12	51.0025954213817	59.7483071665435	60.6471085725933	51.703465804878	44.3272363358577	57.6526575868215
MICU1	141.595603310742	126.144322864507	128.70281279468	107.819838882274	96.1634580619427	104.887719358291
MCU	102.427864285482	83.5827743401715	84.7336590795494	71.6603449626845	79.3287972677235	67.811431145891
P4HA1	111.867571172865	79.9346416095142	93.6928910277734	108.280888895821	177.187832675847	121.905282708835
NUDT13	1.12712918058302	1.54032270849977	1.24050903898486	1.251421465341	1.33223934342742	1.42352240955115
ECD	43.8171468951649	41.1022954320727	41.2469255462467	37.5426439602299	43.2372223275989	36.7527603920478
FAM149B1	24.3741685301078	21.3213090702862	23.4662959874637	20.5496577466522	24.3436461844464	21.6116583995492
DNAJC9	79.462607231103	80.502128923172	73.1555747156907	54.6673587491067	49.6561937095674	55.7114906647063
MRPS16	154.557588887447	178.920643034683	167.193051587627	154.978668839335	147.030778447353	147.593391644826
ANXA7	232.611284642821	213.942717248994	238.832448589002	203.915834562933	198.62477483827	203.175471181391
MSS51	1.2680203281559	0.972835394841957	1.27496762340111	2.56870721833152	1.0900140082588	1.9411669221152
PPP3CB	35.645460335938	22.7805621625492	24.0865505069561	33.2614652630107	34.2748849263599	28.9233871395165
USP54	32.8276373844805	29.2661314614956	38.490238792947	59.6071803228212	63.5841504817631	54.4820849473667
AGAP5	2.67693180388467	2.59422771957855	2.61885241563471	3.75426439602299	3.14892935719208	4.07645053644192
BMS1P4	2.81782295145755	1.86460117344709	2.48101807796973	3.35907867012584	2.05891534893328	4.01174497237142
GLUD1P3	1.83158491844741	2.02674040592074	2.13643223380726	1.71247147888768	1.21112667584311	2.65292812689078
SEC24C	129.76074691462	130.522082141296	149.860383626255	118.292260618549	107.790274150037	117.181776531688
FUT11	18.456740332047	12.2415120517613	20.3994819744177	10.8017431745223	16.3502101238819	17.2116800427548
CHCHD1	68.8957711631371	87.8794640007235	69.6063405208173	61.9124303905546	51.836221726085	56.8761908179754
ZSWIM8	32.1231816466161	36.5623969228102	42.4185174163991	44.9853084646264	38.3927156242265	50.1468121546427
NDST2	19.0203049223385	18.078524420813	20.5373163120827	19.0347791307131	13.2012807666899	17.0175633505433
CAMK2G	73.686070180615	73.0437242293836	70.9157667286347	62.4393446917508	62.6152491410886	62.6349860202505
C10orf55	4.08584327961345	2.35101887086806	3.27356551954339	6.52056447730309	6.66119671713709	7.63525656031979
PLAU	1204.47842060053	1379.39952026966	1244.09273176415	3005.25571687258	2815.74840866764	3039.86740003241
VCL	512.702886017701	416.616757841068	535.17627456872	518.417808089421	499.710866452866	507.550444569055
AP3M1	101.300735104899	80.4210593069351	84.5613661574681	101.628595843219	96.284570729527	86.187811341915
ADK	73.4042878854692	68.0174080227002	68.6759587415787	54.2721730232096	58.6185311108064	49.3703453857966
KAT6B	18.456740332047	15.8085751661818	19.2278901042654	19.4299648566102	20.1047028189956	21.9998917839723
DUSP13	1.40891147572878	2.35101887086806	1.58509488314732	1.11969289004194	1.21112667584311	1.29411128141013
SAMD8	28.3191206621484	17.1867586422079	24.5689706887835	46.9612370941122	51.3517710557477	43.9997835679446
VDAC2	209.646027588442	233.237285913359	200.583419886969	190.874705608327	199.593676178944	196.446092518058
COMTD1	33.391201974772	59.5861679340699	37.2841883383784	15.4781075976387	15.986872121129	27.3704536018243
ZNF503-AS1	0.986238033010143	1.13497462731562	1.03375753248739	2.7663000812801	2.05891534893328	1.55293353769216
ZNF503	24.0923862349621	26.185486044496	24.6723464420323	39.4527083020662	46.7494896875439	55.5820795365653
ZNF503-AS2	4.64940786990496	6.56663891518321	3.89382003903582	2.43697864303247	3.75449269511363	3.62351158794838
DLG5	49.5936839456529	55.1273390410443	65.9537305726952	67.840216279012	62.2519111383357	67.034964377045
POLR3A	39.3086301728328	37.7784411663627	42.5908103384803	56.577423090943	53.410686404681	58.2997132275266
RPS24	1180.52692551314	1324.51539007732	1016.63161603251	1112.51368268815	1270.71410829459	1056.18892232288
ZMIZ1	32.8276373844805	26.671903741917	35.0788389357386	52.6914301196209	53.1684610695124	58.3644187915971
PPIF	105.527469532085	122.009772436429	103.996007768231	78.0491808646885	68.1864318499669	78.0349102690311
ZCCHC24	2.5360406563118	3.48599349818368	4.20394729878203	3.75426439602299	5.81340804404691	4.07645053644192
EIF5AL1	3.38138754174906	2.83743656828904	3.03235542862967	1.58074290358863	2.54336601927052	1.42352240955115
LOC642361	1.83158491844741	4.13455042807832	2.54993524680222	2.10765720478484	1.69557734618035	1.74705022990368
TMEM254	36.4908072213753	29.7525491589165	30.7025987148754	27.7947293881	26.2814488657954	28.2116259347409
ANXA11	706.569105077981	825.531902139638	775.352607949956	773.312601293087	736.12279357744	827.842986718063
LINC00857	41.5628885339989	34.5356565168895	34.4585844162462	25.2918864574181	25.7969981954582	27.5645702940359
TSPAN14	178.368192827263	200.48516095368	202.375266276614	256.870721833152	228.297378396426	271.633957967987
NRG3	23.6697127922434	20.4295432916811	27.1878231044182	21.7352149243436	26.7658995361327	23.617530885735
GHITM	226.412074149614	199.998743256259	205.958959055903	177.438390927824	174.523353988992	153.352186847101
CCSER2	17.7522845941826	10.6201197270247	16.3678275977169	33.1956009753612	38.0293776214736	26.8528090892603
BMPR1A	11.553074100976	7.94482239120932	12.1983388833512	9.68205028448035	8.11454872814882	10.6764180716336
SNCG	14.7935704951521	16.0517840148923	9.9929894807114	9.61618599683082	7.02453471989002	9.6411290465055
GLUD1	84.5346885437265	76.7729265762778	87.6281801705141	79.8933809188753	78.6021212622177	77.5819713205376
MINPP1	16.9069377087453	16.1328536311291	19.4691001951791	16.7295290629797	17.924674802478	14.8822797362165
PAPSS2	23.3879304970977	23.1859102437333	23.9142575848749	14.9511932964424	14.8968581128702	15.2705131206396
ATAD1	36.0681337786567	23.2669798599701	31.908649169444	57.6312516933354	57.8918551053005	54.8056127677192
PTEN	35.2227868932194	30.6443149375217	33.0113238707639	38.7940654255709	50.3828697150733	42.1880277739704
RNLS	5.91742819806086	4.94524659044662	7.47751281832542	2.56870721833152	3.27004202477639	3.62351158794838
ANKRD22	33.391201974772	35.7517007604419	37.8699842734546	24.1721935673761	26.7658995361327	22.1293029121133
STAMBPL1	8.59436000194553	11.0254678082088	9.88961372746266	9.48445742153177	9.81012607432917	7.37643430403777
ACTA2	1.54980262330165	2.1888796383944	2.10197364939102	3.35907867012584	3.27004202477639	3.55880602387787
FAS	9.01703344466416	6.56663891518321	6.3403795325893	15.017057584092	17.3191114645564	14.558751915864
CH25H	0.281782295145755	0.243208848710489	0.103375753248739	37.0157296590337	36.2126876077089	37.4645215968234
LIPA	165.265316102985	126.06325324827	152.306943119808	178.426355242566	188.087972758435	170.305044633574
IFIT2	59.3151731281814	41.6697827457305	42.4874345852316	1781.23379519379	1857.98943341091	1815.44401112621
IFIT3	23.8106039398163	27.5636695205221	22.535914208225	711.268442327233	742.541764959409	705.225942804453
IFIT1	41.9855619767175	36.4813273065734	40.0753336760943	855.116046553798	945.405483163129	868.219258698059
IFIT5	17.1887200038911	12.8900689816559	12.9564277405086	97.0839599954016	112.029217515487	92.4642510567541
PANK1	12.9619855767047	10.1337020296037	11.1645813508638	4.0177215466211	5.81340804404691	4.98232843342902
KIF20B	40.9993239437074	23.5912583249175	29.8755926888854	33.6566509889079	34.0326595911913	20.9646027588442
RPP30	28.6009029572941	25.2937202658909	24.637887857616	21.9986720749417	21.436942162423	20.6410749384916
ANKRD1	5.21297246019647	4.70203774173613	3.41139985720837	52.0986515307752	46.9917150227126	41.7997943895473
PCGF5	18.0340668893283	14.4303916901557	15.1962357275646	31.8783152223707	39.9671803028225	30.7998484975612
HECTD2	2.25425836116604	2.75636695205221	2.41210090913723	3.35907867012584	3.02781668960777	1.9411669221152
PPP1R3C	8.87614229709129	7.05305661260419	8.27006025989909	8.43062881913935	8.59899939848606	7.44113986810827
TNKS2	35.0818957456465	16.9435497934974	28.7384594031493	55.6553230638496	64.310826487269	51.3762178719823
FGFBP3	4.08584327961345	2.91850618452587	2.72222816888345	2.23938578008389	1.69557734618035	1.55293353769216
BTAF1	39.16773902526	24.8883721847067	34.286291494165	46.0391370670188	47.7183910282184	39.9880385955732
CPEB3	3.94495213204057	1.6213923247366	3.03235542862967	10.4724217362747	9.32567540399192	10.7411236357041
MARCH5	40.5766505009887	33.1574730408634	32.1498592603577	35.9619010566413	44.2061236682734	42.5115555943229
IDE	36.6316983689482	29.3472010777324	36.4916408968047	25.6870721833152	27.3714628740542	21.9998917839723
KIF11	80.3079541165402	61.0454210263328	63.5071710791417	45.0511727522759	51.472883723332	37.5939327249644
HHEX	67.3459685398355	60.477933712675	56.4776198582275	68.0378091419605	84.6577546414332	73.2466985278136
EXOC6	34.8001134505008	24.4019544872858	25.9817726498496	35.5667153307441	37.423814283552	29.3763260880101
CYP26A1	0.56356459029151	2.10781002215757	1.89522214289354	0.658642876495262	0.847788673090175	1.03528902512811
MYOF	452.683257151656	383.945702497626	461.36598674912	848.990667802392	820.417210216121	797.884310553418
CEP55	104.259449203929	81.3938947017771	95.5881131706669	57.5653874056859	67.0964178417081	56.4879574335524
FRA10AC1	7.88990426408114	6.89091738013053	5.72012501309687	6.38883590200404	13.4435061018585	6.21173415076865
SLC35G1	2.67693180388467	1.78353155721026	2.75668675329969	2.43697864303247	1.93780268134897	2.45881143467926
PIPSL	1.54980262330165	2.35101887086806	1.58509488314732	1.5148786159391	1.45335201101173	2.00587248618571
NOC3L	20.0065429553486	12.9711385978928	15.816490247057	20.6813863219512	19.862477483827	15.2058075565691
TBC1D12	5.77653705048798	3.97241119560466	7.71872290923915	7.3109359290974	9.56790073916055	8.08819550881334
HELLS	23.8106039398163	13.5386259115506	16.5745791042144	11.262793188069	13.6857314370271	9.576423482435
CYP2C18	12.680203281559	12.1604424355245	12.9908863249248	10.0772360103775	8.96233740123899	9.31760122615297
PDLIM1	68.3322065728456	79.9346416095142	67.74557696234	105.71218167749	95.5578947240211	110.840631252778
SORBS1	3.24049639417618	3.08064541699953	3.99719579228456	5.00568586136399	4.72339403578812	4.07645053644192
ALDH18A1	74.5314170660522	63.2343006647272	72.0529000143708	45.182901327575	45.4172503441165	43.41743349131
TCTN3	39.4495213204057	43.9397320003617	44.4515738969576	22.7890435267361	17.5613367997251	22.1293029121133
CCNJ	4.79029901747784	5.67487313657808	6.30592094817305	10.011371722728	12.7168300963526	10.094067994999
ZNF518A	13.3846590194234	8.4312400886303	12.4050903898486	25.0942935944695	29.4303782229875	19.282258093011
BLNK	3.66316983689482	3.89134157936783	2.75668675329969	4.47877156016778	5.20784470612536	5.24115068971104
TLL2	1.2680203281559	1.54032270849977	1.03375753248739	1.71247147888768	1.57446467859604	0.970583461057601
TM9SF3	295.589627607897	202.674040592074	245.689706887835	199.371198715116	250.945447234692	173.993261785593
PIK3AP1	159.206996757352	110.173608465852	158.475029730316	306.071344707348	298.179387592573	284.186837397666
LCOR	20.8518898407859	12.7279297491823	18.2975083250267	32.668686674165	50.3828697150733	26.6586923970488
ARHGAP19	4.3676255747592	6.72877814765687	7.02955122091422	3.82012868367252	4.4811687006195	4.98232843342902
FRAT1	2.39514950873892	2.67529733581538	3.06681401304591	0.987964314742893	0.726676005505864	1.81175579397419
FRAT2	15.3571350854437	14.754670155103	9.95853089629515	7.3109359290974	5.6922953764626	8.99407340580044
RRP12	35.9272426310838	41.6697827457305	41.4881356371604	40.5724011921081	30.399279563662	44.7115447727202
PGAM1	81.2941921495504	84.798818583724	83.4931500405645	45.3804941905235	49.4139683743988	48.0762341043865
EXOSC1	25.360406563118	26.3476252769697	24.0865505069561	21.0765720478484	23.8591955141092	23.4881197575939
ZDHHC16	36.0681337786567	42.6426181405725	37.0429782474647	28.1899151139972	31.0048429015835	32.3527820352534
MMS19	43.8171468951649	45.236845860151	44.7617011567038	31.548993784123	30.0359415609091	34.9410045980736
UBTD1	15.0753527902979	23.5912583249175	19.8481446237578	13.6997718311014	12.2323794260154	16.3058021457677
ANKRD2	0.845346885437265	1.45925309226294	1.58509488314732	1.11969289004194	0.726676005505864	0.841172332916587
HOGA1	11.6939652485488	13.6196955277874	11.3024156885288	2.89802865657915	2.05891534893328	3.23527820352534
MORN4	7.74901311650827	6.56663891518321	8.51127035081281	6.91575020320025	6.90342205230571	6.47055640705067
PI4K2A	33.1094196796262	30.8064541699953	34.7342530915762	28.4533722645953	24.3436461844464	25.4292866797091
AVPI1	28.0373383670026	31.2928718674163	29.393172507058	33.3273295506602	32.0948569098423	40.5703886722077
MARVELD1	45.3669495184666	52.7763201701762	50.102781741222	26.0822579092124	28.461476882313	29.9586761646446
ZFYVE27	21.838127873796	29.509340310206	29.5999240135555	27.4654079498524	29.1881528878189	30.2174984209266
GOLGA7B	2.11336721359316	3.40492388194685	3.5836927792896	5.33500729961162	6.7823093847214	5.88820633041611
R3HCC1L	13.1028767242776	12.1604424355245	12.3706318054324	19.4299648566102	19.6202521486583	18.3763801960239
LOXL4	12.680203281559	13.6196955277874	10.8199955067013	13.9632289816995	13.8068441046114	16.7587410942612
PYROXD2	3.09960524660331	3.64813273065734	3.1357311818784	2.50284293068199	2.42225335168621	3.36468933166635
HPS1	19.1611960699113	19.8620559780233	21.9845768575651	12.7118075163586	11.2634780853409	13.6528740188769
CNNM1	8.73525114951841	8.99872740228811	12.4050903898486	6.45470018965357	6.90342205230571	7.44113986810827
GOT1	47.7620990272055	53.7491555650181	49.551444390562	56.1163730773963	50.2617570474889	49.6291676420787
SLC25A28	12.1166386912675	18.1595940370499	12.4050903898486	36.9498653713842	40.2094056379912	40.8939164925603
ENTPD7	6.62188393592525	7.45840469378834	9.13152487030524	3.82012868367252	4.4811687006195	4.01174497237142
COX15	31.9822904990432	34.7788653656	36.0781378838098	28.0581865386982	30.8837302339992	28.4057426269525
CUTC	9.15792459223704	12.4847209004718	10.8544540911175	8.69408596973745	5.57118270887829	7.95878438067233
ABCC2	3.24049639417618	3.40492388194685	4.61745031177699	2.43697864303247	2.54336601927052	2.39410587060875
DNMBP	24.9377331203993	27.2393910555748	27.7736190394944	51.8351943801771	47.2339403578812	48.0762341043865
ERLIN1	71.1500295243032	66.2338764654899	67.1942396116801	56.5115588032935	55.2273764184457	54.8056127677192
CHUK	22.5425836116604	18.8892205831813	20.709609234164	22.3279935131894	23.7380828465249	19.282258093011
CWF19L1	26.3466445961281	25.1315810334172	22.1224111952301	24.4356507179742	20.2258154865799	23.5528253216645
BLOC1S2	26.7693180388467	24.9694418009436	23.4662959874637	25.8846650462638	27.1292375388856	24.3292920905105
SCD	746.863973283824	636.477557075351	764.463695274422	307.717951898586	352.922313340681	331.680721425418
NDUFB8	99.0464767437329	132.386683314743	110.474221638485	60.1340946240174	57.6496297701319	62.3761637639685
HIF1AN	55.0884387009951	47.4257254985454	57.3735430530499	53.9428515849619	43.4794476627675	53.6409126144501
SEMA4G	26.9102091864196	22.7805621625492	26.1196069875146	17.2564433641759	15.5024214507918	18.2469690678829
MRPL43	37.8997186971041	59.5861679340699	49.1379413775671	28.1240508263477	23.1325195086033	32.0292542149008
LZTS2	27.8964472194298	32.7521249596792	30.2201785330479	20.8789791848998	26.523674200964	30.3469095490677
PDZD7	2.25425836116604	2.10781002215757	2.89452109096468	2.96389294422868	1.57446467859604	2.9117503831728
SFXN3	44.9442760757479	51.3170670779133	47.0704263125923	32.8662795371136	39.361616964901	37.7233438531054
BTRC	10.7077272155387	11.1876070406825	10.6821611690363	11.0652003251204	12.3534920935997	11.1940625841977
POLL	15.7798085281623	16.9435497934974	16.4712033509657	16.3343433370825	17.5613367997251	21.7410695276903
DPCD	21.5563455786503	18.6460117344708	18.1596739873617	5.40087158726115	7.75121072539589	7.95878438067233
FBXW4	13.1028767242776	15.0789486200503	13.0598034937573	14.3584147075967	14.8968581128702	18.2469690678829
NPM3	36.9134806640939	57.2351490632018	48.7244383645721	29.3096080040391	27.0081248713013	35.1998268543557
HPS6	27.614664924284	28.4554352991273	28.0148291304082	18.6395934048159	23.9803081816935	24.9763477312156
LDB1	23.1061482019519	23.1048406274965	25.5338110524384	20.4837934590026	19.1358014783211	22.9057696809594
PPRC1	31.1369436136059	33.4817515058107	39.6962892475156	57.4995231180364	42.9949969924303	51.0526900516298
NOLC1	140.04580068744	120.226240879219	130.253449093411	92.8686455858319	75.9376425753628	78.2937325253131
ELOVL3	1.97247606602029	1.45925309226294	1.24050903898486	0.724507164144788	0.847788673090175	0.452938948493547
GBF1	66.6415128019711	62.5857437348326	69.8130920273148	65.33737334833	49.1717430392302	72.0819983745445
NFKB2	52.4115068971104	71.1791230559366	58.6829692608673	149.050882950878	139.885131059879	168.622699967741
FBXL15	14.7935704951521	21.3213090702862	12.9564277405086	4.0177215466211	7.02453471989002	8.6705455854479
CUEDC2	42.6900177145819	60.3157944802014	52.5493412347754	25.8188007586143	24.3436461844464	29.6351483442921
ACTR1A	92.8472662505263	99.4724191225901	96.6218707031543	53.2183444208171	54.3795877453555	59.0114744323021
SUFU	11.2712918058302	12.7279297491823	11.8192944547724	10.143100298027	8.35677406331744	11.1293570201272
TRIM8	41.9855619767175	49.533535520703	47.9663495074147	67.1157091148672	70.3664598664845	70.7878870931344
ARL3	38.0406098446769	40.940156199599	33.4937440525913	22.9866363896846	24.1014208492778	22.8410641168889
SFXN2	12.1166386912675	12.0793728192876	12.5773833119299	5.00568586136399	5.32895737370967	5.17644512564054
WBP1L	42.549126567009	44.9936370114405	42.2462244943178	34.3152938654031	36.2126876077089	34.9410045980736
CNNM2	4.22673442718633	3.32385426571002	3.99719579228456	5.00568586136399	5.32895737370967	5.37056181785206
NT5C2	46.3531875514767	41.1833650483095	42.9009375982265	86.4139453961783	78.6021212622177	82.111360805473
INA	9.01703344466416	8.18803123991981	7.47751281832542	6.71815734025167	7.14564738747433	8.21760663695436
PCGF6	1.69069377087453	4.53989850926247	3.54923419487336	3.22735009482678	4.96561937095674	2.32940030653824
TAF5	5.91742819806086	3.24278464947319	4.58299172736074	3.75426439602299	2.78559135443915	3.29998376759584
PDCD11	39.4495213204057	49.9388836018871	45.8988344424399	43.2069726980892	42.6316589896774	43.3527279272395
CALHM2	2.5360406563118	2.83743656828904	3.1357311818784	2.7663000812801	1.69557734618035	2.58822256282027
SH3PXD2A	11.9757475436946	14.6736005388662	16.5056619353819	11.9873003522138	10.2945767446664	14.8822797362165
SLK	52.1297246019647	29.509340310206	40.5232952735055	52.6914301196209	58.1340804404691	47.3644728996109
COL17A1	2.95871409903043	2.10781002215757	3.68706853253834	3.0297572318782	2.18002801651759	2.52351699874976
SFR1	12.9619855767047	11.6740247381035	10.6132440002038	20.8789791848998	18.8935761431525	19.9293137337161
GSTO1	88.62053182334	121.604424355245	100.825818001936	70.1454663467454	69.2764458582257	70.9172982212754
GSTO2	19.8656518077757	28.5365049153641	24.6723464420323	19.4299648566102	19.3780268134897	18.1175579397419
ITPRIP	5.49475475534222	3.810271963131	4.61745031177699	9.08927169563461	5.93452071163122	9.77054017464652
XPNPEP1	68.6139888679914	70.3684268935683	63.6105468323905	76.4684379610999	68.0653191823826	68.5878979147371
ADD3	90.7338990369331	47.5067951147822	79.49595424828	90.1023455045518	94.346768048178	77.1937379361145
MXI1	19.4429783650571	16.6192713285501	17.780629558783	20.6155220343017	29.4303782229875	25.6881089359912
SMNDC1	34.6592223029279	18.4838725019972	21.9845768575651	45.5122227658226	53.7740244074339	38.435105057881
DUSP5	52.8341803398291	60.3157944802014	55.1337350659939	177.833576653721	178.035621348937	181.175579397419
SMC3	65.6552747689609	47.0203774173613	51.6189594555368	66.2594733754233	60.3141084569867	55.7114906647063
PDCD4	17.1887200038911	15.3221574687608	17.9529224808643	21.9328077872922	25.6758855278739	22.0645973480428
BBIP1	14.0891147572878	10.944398191972	10.0963652339601	12.2507575028119	11.9901540908468	10.6764180716336
SHOC2	28.1782295145755	18.8892205831813	25.3959767147734	34.8422081665993	33.6693215884384	27.8880981143884
ADRA2A	3.66316983689482	3.08064541699953	3.51477561045711	1.11969289004194	0.968901340674486	1.8764613580447
GPAM	11.9757475436946	8.10696162368298	9.57948646771644	12.0531646398633	10.0523514094978	9.31760122615297
ACSL5	80.3079541165402	71.0980534396997	73.2934090533556	88.3898740256641	78.1176705918804	83.4054720868832
ZDHHC6	48.0438813223512	42.2372700593883	40.7989639488355	23.9746007044275	31.3681809043365	20.4469582462801
VTI1A	13.5255501669962	14.8357397713398	16.5745791042144	12.0531646398633	8.23566139573313	12.4881738656078
TCF7L2	18.1749580369012	11.5929551218667	16.9191649483769	29.6389294422868	34.0326595911913	35.0704157262146
CASP7	33.8138754174906	27.8879479854694	33.734954143505	64.6128661841852	65.5219531631121	62.3761637639685
PLEKHS1	6.34010164077949	4.45882889302564	6.27146236375681	5.26914301196209	6.90342205230571	5.04703399749952
DCLRE1A	20.9927809883588	15.6464359337081	17.9529224808643	19.0347791307131	18.2880128052309	16.6940355301907
NHLRC2	8.31257770679978	5.4316642878676	9.9240723118789	9.08927169563461	9.81012607432917	10.9352403279156
VWA2	6.62188393592525	6.64770853142004	7.85655724690413	4.87395728606494	4.72339403578812	6.27643971483915
AFAP1L2	1.83158491844741	2.51315810334172	2.10197364939102	1.38315004064005	2.3011406841019	1.74705022990368
ABLIM1	86.5071646097468	74.8272557865939	95.8982404304132	92.0782741340376	89.7444866799742	82.2407719336141
FAM160B1	6.903666231071	3.56706311442051	7.51197140274167	12.51421465341	13.4435061018585	11.2587681482682
TRUB1	33.6729842699177	17.6731763396289	25.3615181303572	46.434322792916	48.2028416985557	37.9174605453169
ATRNL1	4.93119016505071	3.72920234689417	3.75598570137083	6.7840216279012	11.0212527501723	6.47055640705067
PDZD8	26.7693180388467	16.7003409447869	26.2574413251796	25.0284293068199	20.3469281541642	21.8704806558313
RAB11FIP2	8.1716865592269	5.26952505539394	5.58229067543188	8.03544309324219	6.05563337921554	5.11173956157003
FAM204A	27.3328826291382	18.4838725019972	16.1610760912195	16.0050218988349	20.8313788245014	15.5293353769216
CACUL1	48.0438813223512	41.0212258158359	50.0683231568057	50.4520443395371	55.7118270887829	49.3703453857966
NANOS1	6.19921049320661	5.9991516015254	7.09846838974672	5.13741443666304	6.05563337921554	8.34701776509537
EIF3A	189.49859348552	143.412151122952	164.401906249911	182.970991090384	167.377706601517	160.340387766716
SFXN4	16.061590823308	18.1595940370499	13.438847922336	10.143100298027	10.7790274150037	10.8705347638451
PRDX3	191.893742994259	152.167669676529	167.296427340875	103.604524472705	107.911386817621	97.5112850542536
GRK5	5.21297246019647	4.70203774173613	4.65190889619324	4.61050013546683	2.78559135443915	3.68821715201888
RGS10	9.58059803495567	13.3764866790769	11.6814601171075	15.0829218717415	16.1079847887133	13.7822851470179
TIAL1	52.5523980446833	50.9927886129659	45.3130385073637	55.1942730503029	58.1340804404691	54.4173793832962
BAG3	57.0609147670154	65.747458768069	61.9565347804106	39.3209797267671	35.1226735994501	47.2997673355404
INPP5F	11.8348563961217	12.1604424355245	12.7496762340111	14.8194647211434	15.7446467859604	15.0763964284281
MCMBP	86.5071646097468	63.8828575946219	68.02124563767	58.2898945698307	50.8673203854105	51.5056290001234
SEC23IP	40.4357593534159	27.0772518231011	33.2525339616776	35.171529604847	28.461476882313	28.7939760113755
WDR11	27.0511003339925	21.7266571514704	26.8432372602558	29.1120151410906	33.0637582505168	25.5586978078502
FGFR2	48.1847724699241	33.5628211220475	44.7272425722876	26.4774436351095	28.2192515471444	28.988092703587
ATE1	6.05831934563373	4.37775927678881	7.27076131182795	5.99365017610688	5.93452071163122	7.57055099624929
NSMCE4A	22.8243659068062	26.3476252769697	22.6392899614737	15.6757004605872	20.7102661569171	17.7293245553188
TACC2	11.6939652485488	9.2419362509986	12.9564277405086	16.9271219259282	15.7446467859604	17.7940301193894
BTBD16	2.67693180388467	1.13497462731562	1.7918463896448	2.23938578008389	2.90670402202346	1.55293353769216
PLEKHA1	28.6009029572941	18.1595940370499	30.4613886239616	30.0341151681839	31.1259555691679	30.1527928568561
HTRA1	3.66316983689482	3.16171503323636	1.92968072730979	1.05382860239242	0.605563337921553	0.711761204775574
DMBT1	4.64940786990496	4.37775927678881	6.20254519492431	2.56870721833152	2.66447868685484	2.8470448191023
LOC399815	2.39514950873892	0.729626546131468	1.99859789614228	1.5148786159391	1.33223934342742	1.55293353769216
C10orf88	4.93119016505071	5.02631620668345	5.27216341568567	10.8017431745223	9.68901340674486	8.60584002137739
PSTK	2.39514950873892	1.78353155721026	1.65401205197982	1.251421465341	1.45335201101173	1.55293353769216
IKZF5	9.29881573980992	2.59422771957855	6.54713103908678	9.74791457212987	12.3534920935997	10.094067994999
ACADSB	11.553074100976	8.35017047239347	10.6821611690363	5.99365017610688	7.02453471989002	4.33527279272395
BUB3	112.008462320438	97.2024698679589	107.958744976099	76.6001665363989	78.4810085946333	70.0114203242883
CHST15	51.1434865689546	38.9134157936783	41.5570528059929	59.9365017610688	57.0440664322103	58.3644187915971
OAT	63.8236898505135	50.506370915545	59.3721409491922	35.0398010295479	33.0637582505168	31.5763152664073
LHPP	11.553074100976	14.9168093875767	11.6470015326912	7.37680021674693	6.66119671713709	7.18231761182625
FAM53B	16.2024819708809	15.4842967012345	13.5077650911685	9.94550743507845	10.2945767446664	13.9764018392295
ZRANB1	21.1336721359316	19.051359815655	21.7089081822351	35.6325796183937	32.2159695774266	31.6410208304778
CTBP2	72.6998321476048	67.6931295577529	80.4952531963511	102.418967295013	95.6790073916055	100.552446565567
UROS	40.7175416485616	36.3191880740997	35.7680106240635	20.0886077331055	17.5613367997251	22.1293029121133
BCCIP	59.1742819806086	68.5038257201212	60.3714398972633	43.4704298486873	44.3272363358577	40.3762719799962
DHX32	47.0576432893411	46.2907508712298	44.2448223904601	43.3387012733882	43.2372223275989	42.1233222098999
FANK1	2.11336721359316	4.45882889302564	2.20534940263976	0.461050013546683	0.847788673090175	1.35881684548064
DOCK1	32.264072794189	26.1044164282592	32.5289036889364	33.1297366877117	30.8837302339992	31.7057263945483
PTPRE	9.72148918252855	13.4575562953137	13.8868095197472	25.6212078956657	21.8002801651759	24.7175254749336
MKI67	160.475017085508	141.061132252084	175.015150250114	65.8642876495262	79.8132479380608	65.8702642237758
MGMT	8.87614229709129	15.5653663174713	11.4057914417775	6.98161449084977	6.29785871438416	7.95878438067233
GLRX3	74.813199361198	83.9881224213557	79.9783744301074	77.2588094128942	76.3009805781157	68.9761312991602
PPP2R2D	16.061590823308	16.7003409447869	13.438847922336	17.2564433641759	19.0146888107368	15.6587465050626
BNIP3	34.8001134505008	35.1031438305473	31.2539360655353	26.2139864845114	38.7560536269794	36.1704103154133
STK32C	13.1028767242776	17.1056890259711	14.6793569613209	8.5623573944384	5.57118270887829	8.21760663695436
LRRC27	4.93119016505071	4.70203774173613	2.79114533771594	2.30525006773342	4.23894336545087	3.17057263945483
PWWP2B	19.3020872174842	32.1035680297846	22.2947041173113	21.8669434996427	23.1325195086033	24.005764270158
INPP5A	17.8931757417554	20.3484736754443	20.9163607406614	14.3584147075967	16.2290974562976	14.558751915864
KNDC1	1.2680203281559	1.29711385978928	0.792547441573662	2.50284293068199	1.93780268134897	5.04703399749952
ADAM8	56.4973501767239	86.4202109084605	75.7055099624929	147.733597197887	147.151891114937	174.122672913734
TUBGCP2	68.1913154252727	80.8264073881193	68.3313728974162	51.703465804878	47.960616363387	57.329129766469
ZNF511	14.2300059048606	20.9159609891021	15.678655909392	5.86192160080783	7.50898539022726	8.6705455854479
FUOM	10.9895095106844	13.0522082141296	9.88961372746266	8.5623573944384	6.17674604679985	9.25289566208246
ECHS1	103.695884613638	126.792879794402	90.9017456900575	56.6432873785925	61.8885731355828	60.3702912777828
PAOX	1.2680203281559	2.59422771957855	2.41210090913723	2.70043579363057	2.78559135443915	2.8470448191023
MTG1	22.8243659068062	34.6167261331263	20.4683991432502	14.4901432828958	15.3813087832075	14.8822797362165
CYP2E1	1.12712918058302	1.54032270849977	1.3438847922336	2.56870721833152	1.45335201101173	2.45881143467926
BET1L	58.0471528000256	65.5853195355953	61.7497832739132	56.1822373650458	47.960616363387	61.4055803029109
RIC8A	80.3079541165402	101.01274183109	99.7231433006165	97.7426028718968	80.6610366111509	101.393618898484
SIRT3	17.7522845941826	18.2406636532867	18.5387184159405	15.4122433099891	14.412407442533	15.7881576332036
PSMD13	228.384550215635	276.771669832537	241.692511095551	166.043869164455	178.883410022027	162.21684912476
IFITM2	1.54980262330165	1.54032270849977	1.17159187015237	8.2989002438403	8.59899939848606	8.34701776509537
IFITM1	8.03079541165402	9.64728433218274	9.37273496121896	115.789417687867	100.160176092225	117.375893223899
IFITM3	86.6480557573197	123.387955912455	112.851863963206	280.450136811682	241.983109833453	284.251542961736
B4GALNT4	3.66316983689482	5.83701236905174	5.34108058451816	2.7663000812801	3.75449269511363	5.37056181785206
PKP3	141.877385605888	190.837876621497	159.370952925139	87.0725882726736	95.9212327267741	114.852376225149
SIGIRR	32.1231816466161	53.9923644137286	41.9016386501554	29.5072008669877	26.6447868685484	37.2704049046119
ANO9	10.2850537728201	13.2954170628401	11.19903993528	13.6997718311014	10.2945767446664	13.3940517625949
PTDSS2	23.2470393495248	33.7249603545212	24.3966777667023	13.3704503928538	14.1701821073644	16.4999188379792
RNH1	128.633617734037	179.650269580815	150.446179561331	109.993360374709	104.278006790092	130.18759490986
HRAS	21.4154544310774	31.8603591810741	22.8460414679712	15.9391576111853	14.5335201101173	18.6352024523059
LRRC56	1.40891147572878	1.94567078968391	2.48101807796973	1.251421465341	1.33223934342742	1.9411669221152
RASSF7	101.723408547618	158.572169359239	121.569885820517	75.6780665093056	77.2698819187902	88.7113283406647
MIR210HG	10.7077272155387	14.8357397713398	9.4761107144677	2.50284293068199	6.29785871438416	6.79408422740321
LOC143666	3.09960524660331	3.97241119560466	3.30802410395963	1.97592862948579	3.75449269511363	2.52351699874976
PHRF1	78.0536957553742	82.1235212479086	81.6668450665035	55.326001625602	56.5596157618731	65.2879141471413
IRF7	23.6697127922434	41.5887131294937	30.7715158837078	290.988422835607	268.02233336408	321.457242302277
CDHR5	6.62188393592525	7.620543926262	7.16738555857921	6.71815734025167	7.14564738747433	8.86466227765942
DEAF1	25.5012977106908	30.0768276238638	27.9114533771594	17.3223076518254	16.4713227914663	23.5528253216645
TMEM80	9.58059803495567	13.4575562953137	12.3706318054324	5.92778588845735	5.93452071163122	6.7293786633327
EPS8L2	177.381954794253	226.589577381939	191.76202227641	165.38522628796	174.402241321407	192.628464237899
TALDO1	437.185230918639	525.25004359842	447.203508554043	335.842002724934	299.632739603585	346.04535664907
SLC25A22	43.2535823048734	59.0186806204121	45.1062870008663	50.9789586407333	45.2961376765322	54.6762016395782
RPLP2	726.293865738184	1045.23056214145	685.002199610558	568.47466670306	640.322673518251	622.143998537922
PNPLA2	91.5792459223704	133.845936407006	109.026961093003	112.035153291844	116.510386216107	149.534558566941
CD151	663.174631625535	895.819259416969	771.389870742087	586.719074381979	515.818851241579	670.220232642309
POLR2L	107.21816330296	185.568351566103	150.584013898996	58.6192160080783	46.8706023551282	65.1585030190003
TSPAN4	39.4495213204057	51.4792063103869	44.0036122995464	30.0341151681839	29.7937162257404	37.4645215968234
CHID1	102.146081990336	139.764018392295	120.949631301024	75.0194236328103	64.5530518224376	79.5231382426528
AP2A2	64.6690367359508	84.312400886303	80.4607946119349	73.7021378798198	65.0375024927748	74.9290431936468
MUC5B	2.11336721359316	1.21604424355245	2.17089081822351	1.84420005418673	1.93780268134897	2.58822256282027
TOLLIP	47.0576432893411	61.6129083399906	56.9944986244712	54.5356301738077	42.1472083193401	58.6232410478791
BRSK2	5.35386360776935	3.56706311442051	4.27286446761453	3.62253582072394	4.72339403578812	5.37056181785206
MOB2	26.0648623009823	37.129884236468	28.6006250654843	20.6155220343017	21.1947168272544	25.2998755515681
DUSP8	15.4980262330165	18.6460117344708	14.9205670522346	57.960573131583	66.3697418362023	80.3643105755694
IFITM10	10.5668360679658	9.89049318089323	10.7510783378688	8.89167883268603	9.32567540399192	10.9999458919861
CTSD	805.192908378995	1032.01621469484	854.400600600824	591.197845942147	611.255633298016	714.478838466535
SYT8	1.54980262330165	2.59422771957855	2.27426657147225	0.724507164144788	1.93780268134897	1.48822797362165
MRPL23	76.6447842796454	119.253405484377	80.4607946119349	45.0511727522759	44.0850110006891	54.0938515629436
CD81	331.235087943835	458.529749435509	352.95928017561	255.948621806059	254.215489259468	276.680991965487
TSSC4	22.965257054379	42.2372700593883	33.9761642344187	28.914422278142	25.1914348575366	28.1469203706704
KCNQ1	13.2437678718505	12.8089993654191	15.1617771431483	10.9334717498213	14.04906943978	15.9822743254152
CDKN1C	3.94495213204057	6.16129083399906	5.27216341568567	5.86192160080783	7.99343606056451	7.50584543217878
SLC22A18AS	9.4397068873828	12.8900689816559	11.19903993528	4.2811786972192	2.42225335168621	3.29998376759584
SLC22A18	29.86892328545	49.8578139856503	38.1456529487845	24.6991078685723	30.5203922312463	31.8998430867598
PHLDA2	114.121829534031	178.677434185973	134.905357989604	121.914796439273	116.87372421886	167.975644327035
NAP1L4	153.148677411718	186.784395809656	172.258463496815	136.602532585117	133.950610348248	129.475833705084
CARS	56.2155678815781	55.5326871222284	54.7891492218314	125.273875109399	123.656033603581	120.417054735213
OSBPL5	4.08584327961345	3.24278464947319	4.89311898710696	4.41290727251825	4.96561937095674	4.52938948493547
ZNF195	22.5425836116604	20.8348913728653	20.1238132990878	35.7643081936927	33.6693215884384	31.3174930101253
CHRNA10	1.40891147572878	2.59422771957855	2.13643223380726	1.5148786159391	1.69557734618035	1.61763910176267
NUP98	126.379359372871	114.956715823825	133.768224703868	152.014775895106	138.189553713699	153.158070154889
PGAP2	21.4154544310774	32.1035680297846	31.9775663382765	21.2083006231474	16.9557734618035	22.7763585528184
RHOG	34.6592223029279	46.3718204874666	41.3158427150792	43.2728369857387	34.7593355966972	51.3762178719823
STIM1	105.527469532085	113.335323499088	115.746385054171	115.723553400217	114.935921537511	130.317006038001
RRM1	188.794137747656	169.597637167448	175.566487600774	110.454410388255	106.942485476946	98.6759852075228
TRIM21	23.1061482019519	26.2665556607328	23.8453404160424	120.531646398633	102.945767446664	112.134742534188
TRIM68	14.3708970524335	14.5114613063925	13.852350935331	19.8910148701569	16.3502101238819	18.3763801960239
TRIM6	0.422673442718633	0.810696162368298	0.895923194822401	2.30525006773342	1.45335201101173	2.00587248618571
TRIM5	38.4632832873956	30.6443149375217	34.9754631824899	162.61892620668	157.204242524435	138.664023803096
TRIM22	2.39514950873892	2.83743656828904	2.89452109096468	146.877361458443	134.071723015832	129.993478217648
FAM160A2	29.86892328545	30.5632453212848	31.2539360655353	28.1240508263477	24.8280968547837	29.8939706005741
SMPD1	43.5353646000192	51.3170670779133	47.2427192346735	41.0993154933043	42.0260956517558	44.1939002601561
APBB1	6.62188393592525	5.9991516015254	4.72082606502573	4.67636442311636	5.93452071163122	5.11173956157003
TRIM3	9.4397068873828	9.89049318089323	9.4761107144677	6.19124303905546	5.57118270887829	7.31172873996726
ARFIP2	55.229329848568	61.5318387237538	58.3039248322886	43.5362941363368	37.7871522863049	42.8350834146755
TIMM10B	34.0956577126364	34.1303084357053	32.7011966110176	22.8549078143856	25.1914348575366	22.1940084761838
DNHD1	20.9927809883588	23.348049476207	24.3966777667023	28.1240508263477	23.6169701789406	30.6057318053497
RRP8	15.6389173805894	14.9978790038135	14.9894842210671	14.4242789952462	12.8379427639369	14.2352240955115
ILK	114.685394124322	133.035240244638	121.25975856077	114.340403359577	104.883570128013	116.405309762842
TAF10	122.152624945685	152.248739292766	118.055110210059	69.1575020320025	79.4499099353078	109.80534222765
TPP1	84.6755796912994	76.691856960041	85.1127035081281	62.834530417648	55.5907144211986	63.0232194046736
MRPL17	95.8059803495567	139.764018392295	110.922183235896	93.5272884623272	89.8655993475585	94.5995346710808
ZNF214	2.81782295145755	1.29711385978928	1.61955346756357	1.58074290358863	1.21112667584311	1.29411128141013
PPFIBP2	17.3296111514639	17.7542459558657	17.2637507925393	7.96957880559267	9.44678807157623	10.2234791231401
CYB5R2	24.7968419728264	31.6982199486004	29.5999240135555	25.160157882119	23.011406841019	22.8410641168889
EIF3F	113.699156091312	145.276752296399	117.021352677572	112.759660455989	118.690414232624	126.628788885982
TUB	8.03079541165402	6.8098477638937	8.71802185731029	3.42494295777536	3.51226735994501	3.17057263945483
TRIM66	4.22673442718633	4.94524659044662	7.16738555857921	4.2811786972192	3.14892935719208	4.52938948493547
RPL27A	661.765720149806	913.654574989072	677.938189805228	700.466699152711	754.774144385424	731.949340765572
ST5	21.6972367262231	26.5908341256802	28.4627907278194	40.0454868909119	44.448349003442	43.288022363169
AKIP1	23.3879304970977	28.2122264504168	24.9824737017785	22.0645363625913	20.5891534893328	25.5586978078502
TMEM9B	64.1054721456593	60.3157944802014	57.3390844686337	42.1531440956968	39.361616964901	37.9174605453169
NRIP3	3.94495213204057	2.67529733581538	2.239807987056	5.07155014901352	3.27004202477639	4.46468392086496
DENND5A	35.645460335938	31.1307326349426	37.5943155981246	56.577423090943	49.4139683743988	58.2350076634561
TMEM41B	61.4285403417746	45.3989850926247	48.8967312866533	45.4463584781731	54.2584750777712	39.4056885189386
IPO7	262.198425633125	160.59890976516	232.698820562911	291.647065712102	298.179387592573	263.998701407667
LOC644656	3.09960524660331	2.35101887086806	2.17089081822351	3.42494295777536	3.27004202477639	4.33527279272395
ZNF143	21.2745632835045	14.268252457682	18.1596739873617	18.1785433912692	18.0457874700623	18.6352024523059
WEE1	43.9580380427378	33.8870995869949	39.7996650007643	47.3564228200093	55.4696017536143	58.7526521760201
SWAP70	47.6212078796326	29.5904099264429	35.3545076110686	53.6135301467143	51.1095457205791	44.8409559008612
LOC440028	1.12712918058302	0.972835394841957	0.861464610406155	1.97592862948579	1.0900140082588	1.29411128141013
SBF2-AS1	1.2680203281559	2.67529733581538	2.06751506497477	2.56870721833152	2.78559135443915	2.65292812689078
SBF2	39.3086301728328	29.5904099264429	39.2483276501044	60.7268732128631	57.8918551053005	54.3526738192257
ADM	5.35386360776935	7.29626546131468	6.85725829883299	18.5737291171664	29.3092655554032	20.8351916307032
AMPD3	1.2680203281559	1.21604424355245	2.17089081822351	3.75426439602299	2.18002801651759	3.23527820352534
RNF141	37.6179364019583	24.5640937197594	32.8045723642664	33.1956009753612	37.0604762807991	35.8468824950607
CTR9	53.8204183728392	43.7775927678881	49.4480686373133	44.063208437533	42.6316589896774	43.676255747592
EIF4G2	636.827987029406	476.446134623849	589.51746219314	606.741817827435	582.915269083287	558.667840184755
ZBED5	39.3086301728328	34.9410045980736	33.9072470655862	62.1758875411527	70.0031218637316	57.2644242023985
GALNT18	26.6284268912739	32.1846376460214	27.291198857667	16.7295290629797	17.0768861293878	18.6352024523059
USP47	67.4868596874084	53.6680859487813	58.4417591699535	79.366466617679	90.1078246827272	76.2231544750569
DKK3	27.614664924284	33.8870995869949	31.0127259746216	29.5730651546373	33.5482089208541	34.3586545214391
MICAL2	58.6107173903171	42.399409291862	71.5360212481271	75.480473646357	56.8018410970417	77.5172657564671
MICALCL	3.38138754174906	1.6213923247366	2.61885241563471	2.63457150598105	3.63338002752932	2.32940030653824
PARVA	29.4462498427314	29.4282706939692	30.7370572992916	33.6566509889079	33.3059835856854	31.5116097023368
TEAD1	94.1152865786822	66.4770853142004	94.9334000667583	132.979996764393	129.348328980044	114.787670661079
RASSF10	11.1304006582573	16.6192713285501	13.0253449093411	20.7472506096007	22.6480688382661	27.8233925503179
ARNTL	11.2712918058302	6.72877814765687	9.20044203913773	12.3166217904614	13.6857314370271	12.6175849937488
BTBD10	49.1710105029343	37.4541627014154	40.7989639488355	74.9535593451608	75.9376425753628	64.1879195579427
FAR1	91.5792459223704	51.4792063103869	71.3292697416296	100.508902953177	94.346768048178	77.7760880127491
RRAS2	38.0406098446769	28.2122264504168	30.4958472083779	43.4045655610377	48.9295177040615	46.0056560541303
COPB1	209.223354145723	161.085327462581	181.562281289201	233.752356868168	231.204082418449	207.963682922609
PSMA1	239.93762431661	227.400273544308	209.335900328696	164.726583411465	174.523353988992	154.969825948864
PDE3B	5.77653705048798	3.40492388194685	5.85795935076185	2.63457150598105	0.968901340674486	1.74705022990368
CYP2R1	13.3846590194234	10.3769108783142	12.4740075586811	13.6997718311014	18.0457874700623	10.4823013794221
SOX6	7.18544852621676	5.02631620668345	6.89171688324924	5.46673587491067	5.6922953764626	4.98232843342902
C11orf58	166.533336431141	135.872676812927	149.481339197676	184.617598281622	184.454592730905	155.099237077005
PLEKHA7	72.1362675573133	56.9108705982545	77.3250634300564	84.8332024925897	64.9163898251905	87.2231003670431
OR7E14P	11.8348563961217	17.9163851883394	12.9908863249248	8.89167883268603	9.0834500688233	10.094067994999
RPS13	387.732438120559	456.746217878299	365.364370565458	390.245904323443	408.755253097049	375.098154916728
PIK3C2A	56.2155678815781	26.2665556607328	47.862973754166	57.6312516933354	53.6529117398496	41.7350888254768
NUCB2	69.1775534582829	49.6146051369398	44.8650769099525	33.1956009753612	42.873884324846	29.6998539083626
NCR3LG1	3.66316983689482	1.54032270849977	3.54923419487336	1.91006434183626	1.81669001376466	2.52351699874976
KCNJ11	4.22673442718633	6.40449968270955	4.72082606502573	4.47877156016778	3.75449269511363	4.98232843342902
USH1C	42.9718000097277	54.9651998085706	48.6210626113234	36.7522725084356	39.1193916297324	42.899788978746
SERGEF	13.807332462142	17.1867586422079	14.6793569613209	8.10130738089172	10.6579147474193	10.6117125075631
SAAL1	32.9685285320533	34.292447668179	30.7715158837078	27.8605936757496	23.4958575113563	23.876353142017
SAA4	0.422673442718633	0.567487313657808	0.482420181827447	2.96389294422868	2.66447868685484	2.97645594724331
SAA2	18.7385226271927	9.40407548347225	13.8178923509147	47.4222871076588	64.1897138196847	42.1233222098999
SAA1	64.9508190310966	93.5543371373016	77.2906048456402	122.178253589871	136.857314370271	133.099345293032
HPS5	29.4462498427314	21.888796383944	28.2215806369056	40.7699940550567	44.9327996737793	42.0586166458294
GTF2H1	43.9580380427378	31.45501109989	37.4909398448759	51.1765515036818	50.6250950502419	43.158611235028
LDHA	2009.67132897953	1947.37325162489	1888.70947043887	1146.7631122659	1544.18651169996	1283.56427446664
TSG101	95.1015246116924	81.4749643180139	75.7399685469091	94.6469813523691	91.4400640261546	95.1171791836449
UEVLD	18.8794137747656	12.1604424355245	17.7117123899505	28.8485579904925	27.4925755416385	24.7822310390041
SPTY2D1	48.7483370602156	31.5360807161268	44.2792809748764	49.8592657506913	54.1373624101869	51.5703345641939
TMEM86A	12.5393121339861	11.8361639705771	12.0949631301024	9.35272884623272	9.93123874191348	10.4175958153516
ZDHHC13	44.8033849281751	34.1303084357053	38.5936145461957	39.7161654526643	37.1815889483834	38.4998106219515
E2F8	23.9514950873892	19.7809863617865	25.189225208276	13.765636118751	11.2634780853409	13.3293461985244
NAV2	19.0203049223385	15.1600182362872	23.3973788186312	99.9819886519807	92.6511907019977	102.17008566733
LOC100126784	0.281782295145755	0.0810696162368298	0.344585844162462	4.61050013546683	2.66447868685484	2.9117503831728
HTATIP2	148.921942984532	155.005106244819	141.900450626102	173.881719394749	186.634620747423	173.540322837099
PRMT3	23.2470393495248	16.0517840148923	19.0555971821841	22.8549078143856	20.8313788245014	18.3763801960239
ANO5	10.2850537728201	6.64770853142004	9.9929894807114	9.74791457212987	9.68901340674486	9.31760122615297
FANCF	22.2608013165147	20.7538217566284	19.9859789614228	18.2444076789188	26.1603361982111	18.5057913241649
GAS2	2.11336721359316	1.29711385978928	1.65401205197982	0.131728575299052	0.968901340674486	0.258822256282027
SVIP	53.9613095204121	55.7758959709389	46.9325919749273	42.0214155203977	46.2650390172067	34.8115934699326
CCDC34	41.2811062388531	40.5348081184149	35.2166732734036	9.8137788597794	14.6546327777016	10.2234791231401
LGR4	81.9986478874147	39.075555026152	70.9846838974671	41.3627726439024	46.2650390172067	37.7880494171759
LIN7C	33.1094196796262	17.6731763396289	24.4655949355348	27.9923222510486	28.9459275526503	22.8410641168889
BDNF	7.18544852621676	9.8094235646564	8.68356327289404	20.2203363084045	19.499139481074	18.8293191445175
KIF18A	37.1952629592397	21.1591698378126	27.1878231044182	21.5376220613951	25.4336601927052	17.9881468116009
METTL15	10.9895095106844	7.86375277497249	9.75177938979767	11.5262503386671	12.1112667584311	10.4823013794221
ARL14EP	18.8794137747656	16.4571320960764	16.5056619353819	29.2437437163896	24.1014208492778	23.876353142017
DNAJC24	9.01703344466416	6.64770853142004	7.30521989624419	9.48445742153177	11.9901540908468	7.50584543217878
IMMP1L	12.9619855767047	12.4847209004718	10.5787854157876	5.66432873785925	5.6922953764626	5.95291189448662
ELP4	20.0065429553486	20.3484736754443	16.8847063639606	14.1608218446481	14.6546327777016	13.8469907110884
RCN1	315.877952858391	246.370563743726	268.811417031137	284.204401207705	319.252991752243	255.457566950361
EIF3M	223.876033493302	199.025907861417	183.388586263262	187.581491225851	200.925915522371	177.357951117259
PRRG4	75.6585462466352	47.5878647310191	56.5120784426437	64.7445947594842	84.4155293062646	69.2349535554422
QSER1	51.9888334543918	31.1307326349426	49.2413171308158	51.4400086542799	60.435221124571	45.2938948493547
DEPDC7	3.52227868932194	3.16171503323636	3.34248268837588	15.148786159391	15.0179707804545	12.3587627374668
TCP11L1	5.77653705048798	5.9991516015254	8.23560167548284	12.7118075163586	10.900140082588	9.6411290465055
LINC00294	7.04455737864388	6.72877814765687	5.27216341568567	8.16717166854125	10.536802079835	7.57055099624929
CSTF3	59.3151731281814	56.181244052123	55.8573653387351	60.9244660758117	67.9442065147983	55.1291405880717
HIPK3	18.1749580369012	9.64728433218274	22.7426657147225	34.1177010024546	31.6104062395051	32.7410154196764
KIAA1549L	31.9822904990432	29.5904099264429	33.3559097149263	25.160157882119	26.523674200964	26.8528090892603
C11orf91	2.95871409903043	2.43208848710489	2.61885241563471	2.30525006773342	2.3011406841019	3.62351158794838
CD59	1717.60398006095	1665.33205673696	1608.00984178413	1467.1270073932	1451.05087032763	1426.56357106246
FBXO3	29.3053586951585	21.2402394540494	26.6709443381746	23.1842292526332	20.3469281541642	21.8057750917608
LMO2	0.422673442718633	0.16213923247366	0.551337350659939	4.2811786972192	5.08673203854105	3.8176282801599
CAPRIN1	359.554208605983	280.744081028142	339.451515084441	352.571531787914	350.500059988995	320.292542149008
NAT10	68.3322065728456	69.8820091961473	71.9839828455383	97.6108742965978	78.6021212622177	89.5525006735813
ABTB2	47.7620990272055	55.7758959709389	56.133034014065	118.028803467951	104.52023212526	128.505250244026
CAT	94.2561777262551	75.3947431002517	86.5599640536104	36.6205439331366	33.6693215884384	35.3939435465672
EHF	340.111230240926	213.456299551573	292.243254434184	514.004900816902	494.018571076403	443.297819447042
APIP	47.198534436914	43.6965231516513	41.5225942215767	31.8124509347211	34.7593355966972	32.0939597789713
PDHX	37.3361541068126	28.2932960666536	33.9761642344187	40.6382654797576	39.9671803028225	33.323365496311
CD44	1266.4705255326	1191.7233586814	1205.05115562055	1007.85532961305	1048.95681394772	959.712926293756
FJX1	24.7968419728264	31.3739414836531	27.5324089485807	11.9873003522138	12.2323794260154	19.670491477434
TRIM44	52.1297246019647	36.8866753877575	58.510676338786	73.1752235786236	64.6741644900219	67.3584921973975
LDLRAD3	20.8518898407859	17.5110371071552	21.4676980913214	21.274164910797	17.6824494673094	22.0645973480428
COMMD9	31.2778347611788	32.1035680297846	31.1850188967028	11.5262503386671	11.8690414232624	14.8822797362165
PRR5L	2.11336721359316	1.37818347602611	1.58509488314732	0.724507164144788	1.45335201101173	1.61763910176267
TRAF6	18.3158491844741	13.3764866790769	16.4712033509657	24.5673792932733	25.9181108630425	26.0116367563437
RAG1	2.11336721359316	1.05390501107879	2.37764232472099	3.29321438247631	3.27004202477639	3.29998376759584
C11orf74	17.7522845941826	18.1595940370499	15.7131144938083	16.0050218988349	13.0801680991056	13.1352295063129
API5	128.633617734037	90.7169005690125	112.197150859298	109.598174648812	118.084850894703	94.6642402351514
TTC17	55.0884387009951	44.4261496977827	51.9635452996992	61.6489732399565	66.9753051741238	56.7467796898344
HSD17B12	145.39966429521	96.1485648568801	116.986894093156	94.1859313388224	97.859035408123	88.0642726999597
ALKBH3	12.9619855767047	16.9435497934974	14.8516498834021	16.9929862135778	14.8968581128702	15.3352186847101
C11orf96	0.281782295145755	0.648556929894638	0.27566867532997	1.05382860239242	4.60228136820381	3.94703940830091
ACCS	3.52227868932194	7.21519584507785	4.37624022086327	3.62253582072394	2.42225335168621	4.59409504900598
EXT2	139.05956265443	136.196955277874	145.828729249554	158.074290358863	155.387552510671	160.016859946363
CD82	32.4049639417618	33.9681692032317	31.8397320006115	47.5540156829579	41.6627576490029	52.1526846408284
TSPAN18	1.40891147572878	1.54032270849977	1.17159187015237	1.71247147888768	1.57446467859604	1.74705022990368
TP53I11	27.3328826291382	28.1311568341799	29.0485866628955	25.4236150327171	24.5858715196151	28.5351537550935
PRDM11	3.80406098446769	3.56706311442051	3.72152711695459	3.55667153307441	4.4811687006195	4.52938948493547
SYT13	112.149353468011	89.6629955579337	99.516391794119	126.788753725338	126.804962960773	120.999404811848
SLC35C1	32.6867462369076	33.7249603545212	34.2518329097487	27.0043579363057	27.1292375388856	30.6057318053497
CRY2	10.5668360679658	11.3497462731562	13.0942620781736	16.5319362000311	16.8346607942192	17.0822689146138
MAPK8IP1	5.21297246019647	5.75594275281491	6.65050679233552	3.88599297132204	2.66447868685484	3.75292271608939
PEX16	23.6697127922434	28.0500872179431	24.4311363511185	17.9150862406711	18.2880128052309	21.1587194510557
PHF21A	20.2883252504944	18.9702901994182	20.158271883504	27.5971365251515	30.7626175664149	31.0586707538432
DGKZ	31.7005082038974	46.0475420225193	39.6618306630994	24.1721935673761	23.1325195086033	29.1822093957985
MDK	87.9160760854756	123.631164761165	83.2519399496508	89.6412954910051	96.7690213998643	101.328913334414
AMBRA1	41.2811062388531	38.10271963131	39.1794104812719	65.6666947865776	68.7919951878885	75.8996266547044
HARBI1	6.48099278835237	5.35059467163077	6.40929670142179	8.5623573944384	9.68901340674486	8.34701776509537
ATG13	72.5589410000319	64.288205675806	65.092265962289	75.480473646357	71.0931358719904	77.7113824486786
ARHGAP1	67.6277508349812	71.9898192183048	67.4009911181775	52.6255658319714	42.6316589896774	56.2938407413409
ZNF408	11.553074100976	14.4303916901557	13.3699307535035	13.2387218175548	13.3223934342742	16.2410965816972
CKAP5	210.914047916598	177.947807639841	205.304245951995	191.138162758925	177.430058011015	176.840306604695
LRP4	1.69069377087453	1.21604424355245	2.13643223380726	1.97592862948579	0.847788673090175	1.03528902512811
C11orf49	25.6421888582637	22.861631778786	23.2940030653824	12.7776718040081	15.2601961156231	14.170518531441
ARFGAP2	81.4350832971232	88.3658816981445	77.7730250274677	61.714837527606	51.472883723332	57.0703075101869
PACSIN3	56.0746767340053	67.2067118603319	53.893226027009	24.6332435809228	17.6824494673094	27.1763369096128
DDB2	28.6009029572941	32.5899857272056	31.1505603122866	24.6991078685723	23.9803081816935	22.5822418606068
ACP2	24.6559508252536	32.8331945759161	28.5661664810681	26.6091722104086	22.8902941734347	27.8233925503179
NR1H3	9.58059803495567	12.6468601329454	11.1645813508638	12.7118075163586	11.5057034205095	12.2293516093258
MADD	46.6349698466225	43.3722446867039	48.9656484554858	35.0398010295479	34.0326595911913	42.2527333380409
SLC39A13	34.0956577126364	53.5059467163077	40.2476265981756	32.4710938112164	33.7904342560227	35.4586491106377
PSMC3	200.065429553486	238.58788058499	206.889340835142	131.267525285506	127.410526298695	127.922900167392
CELF1	133.846590194234	124.441860923534	142.107202132599	161.762690467236	156.477566518929	165.775655148638
PTPMT1	69.1775534582829	76.20543926262	64.3341771051316	35.6325796183937	39.9671803028225	40.3115664159257
KBTBD4	23.6697127922434	27.0772518231011	25.4993524680222	17.3881719394749	18.6513508079838	18.5704968882354
NDUFS3	75.6585462466352	105.8769188053	86.3187539626967	35.6984439060432	35.849349604956	40.1174497237142
MTCH2	126.80203281559	148.924885027056	135.732364015594	82.8572738631039	80.9032619463195	78.6819659097362
FNBP4	51.2843777165274	40.940156199599	42.8664790138103	75.2828807834084	79.6921352704764	71.3055316056984
NUP160	65.6552747689609	50.7495797642554	63.6450054168067	72.1213949762312	66.1275165010336	70.5290648368523
PTPRJ	101.582517400045	87.2309070708288	104.409510781226	136.470804009818	130.196117653134	133.811106497808
TNKS1BP1	158.784323314633	177.866738023605	169.191649483769	257.265907559049	233.262997767382	281.857437091127
SSRP1	280.232492522453	294.363776555929	261.919700147887	180.402283872052	175.734480664835	180.916757141137
SLC43A3	183.722056435032	218.320476525783	215.056025341792	216.693506366941	202.500380200967	213.010716920108
RTN4RL2	2.67693180388467	5.9991516015254	2.82560392213219	5.73019302550878	8.11454872814882	7.37643430403777
SLC43A1	5.77653705048798	5.83701236905174	5.20324624685317	10.9334717498213	11.7479287556781	12.4881738656078
TIMM10	37.8997186971041	55.3705478897547	47.3460949879223	40.8358583427062	35.9704622725403	40.0527441596437
UBE2L6	58.7516085378899	66.0717372330163	61.2329045076695	359.816603429361	315.982949727467	372.186404533555
SERPING1	99.6100413340244	111.876070406825	98.4137170927991	135.285246832127	130.438342988303	143.193413288031
YPEL4	0.704455737864388	0.486417697420979	0.482420181827447	0.922100027093366	1.93780268134897	2.13528361432672
CLP1	16.4842642660267	21.4023786865231	20.1927304679203	16.7295290629797	17.5613367997251	18.6999080163764
ZDHHC5	183.299382992314	175.758928001447	193.243741406309	174.803819421842	175.492255329666	179.105001347163
MED19	24.3741685301078	30.6443149375217	25.3615181303572	17.7174933777225	20.2258154865799	20.8998971947737
TMX2	123.279754126268	139.196531078637	121.707720158182	88.9167883268603	86.3533319876135	83.5995887790947
CTNND1	4.3676255747592	1.94567078968391	4.06611296111705	5.86192160080783	4.72339403578812	7.05290648368523
LPXN	8.31257770679978	6.89091738013053	5.61674925984813	11.1310646127699	8.84122473365468	9.576423482435
ZFP91	79.1808249359572	57.3972882956755	72.2941101052845	87.7312311491689	85.8688813172763	79.3290215504413
GLYATL2	4.08584327961345	2.10781002215757	3.10127259746216	1.11969289004194	1.33223934342742	1.22940571733963
FAM111B	89.1840964136315	59.9104463990172	66.0915649103602	36.6205439331366	34.0326595911913	29.8292650365036
FAM111A	88.7614229709129	74.8272557865939	76.9460190014777	77.9174522893895	75.8165299077785	63.2820416609556
DTX4	72.6998321476048	70.2873572773314	81.735762235336	54.3380373108591	66.7330798389552	68.0702534021731
OSBP	100.455388219462	93.0679194398806	98.1725070018854	131.530982436104	126.683850293189	125.917027681206
PATL1	66.9232950971168	53.9923644137286	60.9572358323395	94.7787099276682	93.8623173778408	98.8053963356638
STX3	60.5831934563373	55.6137567384652	57.8215046504611	72.7800378527264	68.0653191823826	69.8173036320768
MRPL16	55.229329848568	61.8561171887011	59.9923954686846	36.0936296319403	41.1783069786656	35.0057101621441
TCN1	543.135373893443	468.258103383929	479.560119320898	531.195479893429	565.596157618731	526.767997097995
CCDC86	70.4455737864388	85.2852362811449	76.3602230664016	53.4818015714153	46.386151684791	52.0232735126874
PRPF19	191.330178403968	228.454178555386	204.511698510421	161.696826179587	144.608525095667	167.005060865978
TMEM109	114.826285271895	139.520809543584	128.358226950517	75.480473646357	74.1209525615981	87.2878059311136
TMEM132A	134.832828227244	183.460541543946	161.266175068032	133.375182490291	141.701821073644	165.840360712709
SLC15A3	1.54980262330165	2.26994925463123	1.99859789614228	33.4590581259593	35.0015609318658	42.5762611583934
VPS37C	16.061590823308	21.0781002215757	21.4332395069051	31.6148580717726	27.6136882092228	30.5410262412792
DDB1	268.538527273905	280.257663330721	300.409938940834	177.635983790772	163.986551909157	175.740312015496
TMEM138	29.3053586951585	30.4011060888112	27.7047018706619	16.268479049433	10.900140082588	16.3058021457677
TMEM216	8.59436000194553	11.5118855056298	9.0281491170565	12.1190289275128	14.8968581128702	11.7117070967617
CPSF7	81.2941921495504	74.2597684729361	82.9762712743208	83.4500524519497	70.6086852016531	77.9702047049606
SDHAF2	55.229329848568	56.181244052123	49.0690242087346	39.6503011650148	41.7838703165872	39.4056885189386
SYT7	6.34010164077949	6.08022121776223	5.92687651959434	7.77198594264409	12.7168300963526	10.4823013794221
DAGLA	12.1166386912675	11.5929551218667	14.5759812080721	13.89736469405	13.5646187694428	15.4646298128511
MYRF	136.241739702973	136.683372975295	146.001022171635	84.7673382049402	80.297698608398	94.6642402351514
TMEM258	67.4868596874084	89.0144386280391	74.1204150793456	51.1106872160323	49.1717430392302	56.4232518694819
FEN1	178.22730167969	209.808166820915	181.424446951536	88.3898740256641	81.2665999490725	86.1231057778445
FADS1	129.619855767047	109.362912303483	123.18943928808	81.869309548361	85.1422053117704	76.5466822954095
FADS2	43.3944734524463	48.9660482070452	51.8601695464505	15.8732933235358	17.4402241321407	21.4822472714082
FADS3	30.7142701708873	37.2920234689417	32.1154006759414	32.4052295235669	28.0981388795601	36.1057047513428
RAB3IL1	2.81782295145755	2.75636695205221	2.13643223380726	2.30525006773342	3.3911546923607	2.97645594724331
BEST1	0	0.324278464947319	0.137834337664985	2.37111435538294	1.0900140082588	2.19998917839723
FTH1	1479.63883181036	1915.35075321134	1416.73023968955	1143.60162645872	1393.28012788991	1552.73942099995
INCENP	62.132996079639	56.667661749544	70.0887607026447	37.1474582343328	32.2159695774266	40.8292109284897
ASRGL1	34.0956577126364	47.5878647310191	37.1808125851296	20.8789791848998	19.1358014783211	21.5469528354787
AHNAK	491.428322734197	393.187638748624	523.908317464607	557.541194953239	533.622413376473	538.414998630686
EEF1G	1102.19144746262	1298.57311288154	1101.26189935881	977.16257156837	978.469241413646	1028.36552977256
[truncated: 10,238 more rows]
