# Supplementary material for: Integrated network analysis reveals new genes suggesting COVID-19 chronic effects and treatment
Source: Brief Bioinform. 2021 Feb 11;22(2):1430–41. doi: 10.1093/bib/bbaa417 (PMC7929418; doi:10.1093/bib/bbaa417)
Supplement: Supplementary_file_S5_NHBE_bbaa417 [file supplementary_file_s5_nhbe_bbaa417.txt]

	Series1_NHBE_Mock_1	Series1_NHBE_Mock_2	Series1_NHBE_Mock_3	Series1_NHBE_SARS.CoV.2_1	Series1_NHBE_SARS.CoV.2_2	Series1_NHBE_SARS.CoV.2_3	Series9_NHBE_Mock_1	Series9_NHBE_Mock_2	Series9_NHBE_Mock_3	Series9_NHBE_Mock_4	Series9_NHBE_IAV_1	Series9_NHBE_IAV_2	Series9_NHBE_IAV_3	Series9_NHBE_IAV_4	Series9_NHBE_IAVdNS1_1	Series9_NHBE_IAVdNS1_2	Series9_NHBE_IAVdNS1_3	Series9_NHBE_IAVdNS1_4	Series9_NHBE_IFNB_4h_1	Series9_NHBE_IFNB_4h_2	Series9_NHBE_IFNB_6h_1	Series9_NHBE_IFNB_6h_2	Series9_NHBE_IFNB_12h_1	Series9_NHBE_IFNB_12h_2
WASH7P	2.58130733713815	2.26748140078066	1.32615702385094	3.30188799183674	1.9038827418171	1.49303974568249	12.2791134488529	12.1003870756697	8.6121580639806	7.39447713927111	3.81763280550224	4.40899161262906	3.14215465605917	1.98688463230065	3.78705285162971	8.77619183556496	4.09785795321806	11.2661489191367	5.44195536187359	5.40210606002818	4.82124280937251	3.87725393070395	5.43574308406323	5.43250752270367
LOC729737	9.96918695722318	11.2429286122041	6.5154671171807	12.3335227930372	8.41716580592821	9.16183480305167	12.4945364918153	10.6399955320544	7.14971612858767	7.7268131904743	4.00477166851706	6.27433421797213	4.48879236579882	2.83840661757236	4.80309142157915	8.14932099016746	4.78083427875441	8.68611481551759	7.10477505577941	8.3487093654981	5.45010056711675	4.54192603311034	4.64303055097067	7.08587937743957
LOC100133331	1.69120135881465	1.98404622568308	2.0757240373319	1.55382964321729	2.30470016114701	1.83236696061033	1.72338434369866	1.25176418024169	1.94992258052391	0.830840128007989	1.23511649589779	1.69576600485733	1.64589053412623	0.851521985271708	1.01603856994944	1.56717711349374	1.02446448830452	1.46201932538415	0.755827133593554	0.409250459093044	1.25771551548848	1.10778683734399	1.13244647584651	0.354293968871978
LOC100288069	1.15713777182055	1.6061326588863	1.55679302799893	1.84517270132053	0.901839193492308	1.6966360746392	0.646269128886996	0	0	0.0830840128007989	0.149711090411853	0.678306401942933	0.149626412193294	0.283840661757236	0.0923671427226759	0.156717711349374	0.113829387589391	0	0.151165426718711	0	0.838477010325654	0.221557367468797	0.113244647584651	0.118097989623993
SAMD11	0.979116576155849	1.88956783398388	0.461272008295979	2.5249731702281	1.00204354832479	2.13776145404539	0	0.208627363373615	0.162493548376993	0.415420064003995	0	0	0.299252824386588	0.567681323514472	0.277101428168028	0.313435422698749	0.113829387589391	0.258003410361909	0.226748140078066	0.245550275455827	0.104809626290707	0	0	0.118097989623993
NOC2L	157.815789956756	165.998534215484	147.261088648491	185.97398542257	160.827989506128	175.160708345751	215.853889048257	207.584226556747	207.341767729042	199.567798747519	184.893196658638	209.42710159988	179.102815395373	162.924539848653	168.385301183438	185.553770237659	141.717587548791	165.036181494834	164.619149696676	169.102289697246	139.39680296664	145.673969110734	150.72862593517	186.004333657789
KLHL17	9.79116576155849	12.5656260959928	7.55332913584665	16.3152112537816	7.81593967693334	8.21171860125372	27.7895725421408	27.7474393286908	37.8609967718392	32.4858490051124	21.4461137014979	25.6060666733457	20.7980712948679	15.0435550731335	20.5978728271567	32.9107193833686	20.8307779288585	22.4462967014861	29.0237619299925	22.6724754337547	18.6561134797458	17.3922533463006	20.0443026224832	21.0214421530707
PLEKHN1	15.1318016314995	16.2502833722614	14.6453862633973	18.063269602401	12.0245225798974	13.6748867615919	38.5607246902574	35.8839065002618	31.5237483851365	27.9993123138692	22.6063746521898	20.349192058288	23.3417203021539	29.2355881609953	30.2964228130377	38.5525569919461	29.3679819980628	39.5605229221594	24.4132164150718	26.1920293819548	24.9446910571882	25.0359825239741	20.6105258604064	23.6195979247986
HES4	2.3142755436411	4.9128763683581	3.28656305910885	2.91343058103242	1.70347403215214	2.17169417553817	22.8348425540072	25.452538331581	42.0858290296411	31.9042609155068	9.3569431507408	7.63094702185799	23.4913467143472	13.6243517643473	131.438444094368	194.486679784573	76.9486660104281	132.097746105297	62.2801558081088	70.6366292394594	68.2310667152501	56.6079073882777	74.8547120534541	124.475281063688
ISG15	4.00547690245574	4.9128763683581	2.94060905288686	7.96337692148862	4.50919596746154	7.15980423497742	14.8641899644009	14.603915436153	20.961667740632	17.0322226241638	35.593811745418	50.7034035452342	195.860973561022	111.265539408836	1609.12799337174	2053.78560723355	1577.67531198895	3958.9763308667	385.547420846072	446.083000411418	600.139920140587	545.585017391913	1080.92016119549	1577.43484740767
AGRN	256.973595941994	337.854728716318	238.708264293169	357.575046645379	205.719540471079	237.121857791574	795.126451573968	731.864790714641	575.227161254553	570.371747877485	732.873215338622	737.488635512454	895.663703389058	708.750132407818	773.667187445133	1050.63553688621	1015.81345484772	792.414474358209	627.638851736087	598.651571561305	577.186611982922	553.339525253321	576.188766910702	761.850131064377
RNF223	0.623074184826449	0.377913566796777	0.518931009332976	0.582686116206484	0.400817419329915	0.135730885971136	2.36965347258565	3.96391990409868	3.41236451591684	3.40644452483276	3.51821062467854	0.678306401942933	2.543649007286	3.9737692646013	4.80309142157915	4.54481362913185	9.44783916991942	13.6741807491812	0.906992560312264	1.96440220364661	2.72505028355837	1.88323762348478	1.47218041860046	1.88956783398388
C1orf159	4.18349809812044	7.18035776913876	4.4397430798488	8.0604912741897	3.40694806430428	4.07192657913408	26.0661881984422	30.0423403258006	23.8865516114179	23.0973555586221	16.4682199453038	18.3142728524592	17.2070374022288	13.3405111025901	18.7505299727032	23.8210921251049	13.8871852859057	32.5084297056005	14.9653772451524	14.5693163437124	14.1492995492454	11.7425404758462	14.1555809480813	19.1318743190868
SDF4	136.186214683495	148.520031751133	113.87652704807	178.690408969988	123.451765153614	132.812671922756	201.205122126818	207.16697183	241.790399984965	191.591733518642	176.32223673256	182.633998723135	209.476977070612	182.509545509903	192.95496114767	242.442299457482	162.54836547765	249.059292136029	155.473641380194	162.226881984483	137.719848945989	127.94937971323	149.822668754493	191.200645201244
B3GALT6	17.9801407621347	15.7778914137654	12.8002982302134	12.6248658511405	14.6298358055419	13.4712904326352	21.5423042962332	25.2439109682074	38.6734645137242	33.7321091971244	20.3981360686149	16.6185068476019	19.6010599973215	16.4627583819197	29.649852813979	35.2614850536092	18.2127020143025	27.0903580880004	25.5469571154621	25.946479106499	19.8090193689436	17.3922533463006	20.1575472700678	30.3511833333661
UBE2J2	24.4779144038962	25.79260093388	24.1014624334649	26.9006756981993	23.0470016114701	21.6151435909034	60.1030289864907	63.2140911022053	67.4348225764519	65.0547820230256	49.816365334544	51.5512865476629	37.5562294605168	39.737692646013	55.1431842054375	61.119907426256	39.4987974935185	61.1468082557724	54.9486326122514	56.3128631712029	52.6144323979348	50.5150797828857	53.5647183075397	68.7330299611638
SCNN1D	0.623074184826449	0.944783916991942	1.15318002073995	1.16537223241297	0.80163483865983	0.305394493435056	2.58507651554799	1.4603915436153	1.62493548376993	0.997008153609587	1.34739981370667	1.86534260534307	1.79551694631953	1.70304397054342	3.14048285257098	2.82091880428874	4.43934611598623	12.3841636973716	0.755827133593554	0.73665082636748	0.31442887887212	0.332336051203196	0.566223237923253	0.708587937743956
ACAP3	27.1482323388667	32.0281747860268	27.0997304873887	34.6698239142858	25.1512930629522	25.2459447906313	91.1239471730665	86.5803558000502	98.7960774132114	90.9769940168748	54.4199813647085	50.5338269447485	80.7982625843788	64.4318302188925	60.5004784833527	80.396185922229	53.8413003297818	81.4430765375759	51.2450796576429	49.8467059175328	42.1334697688641	40.2126621955867	39.862115949797	39.6809245136616
PUSL1	6.67579483742624	7.65274972763473	7.55332913584665	10.4883500917167	5.51123951578633	5.83642809675884	33.6059947021238	34.8407696833937	32.1737225786445	28.9963204674788	17.9279030768194	16.6185068476019	18.1047958753886	16.7465990436769	20.3207713989887	24.7613983932011	15.8222848749253	24.5103239843813	24.6399645551499	22.2632249746616	19.5994001163622	14.6227862529406	17.2131864328669	21.2576381323187
TAS1R3	0.712084782658799	0.0944783916991942	0.230636004147989	0	0	0.033932721492784	2.58507651554799	1.4603915436153	1.62493548376993	1.74476426881678	1.72167753973631	2.88280220825746	5.23692442676529	2.27072529405789	1.84734285445352	2.50748338158999	1.13829387589391	1.72002273574606	1.66281969390582	1.47330165273496	1.04809626290707	1.66168025601598	1.69866971376976	1.53527386511191
DVL1	48.4217652207983	62.0723033463706	43.936158790192	71.6703922933975	39.5807201588291	46.0806357872006	209.175774716424	202.785797199154	190.604932246212	176.304275163295	155.100689666679	172.628979294476	130.324605020359	114.955468011681	166.260856900817	199.344928836404	121.228297782701	151.534003019228	157.816705494334	164.76423483086	135.728466046465	128.503273131902	139.51740582429	191.67303715974
MXRA8	1.6021907609823	1.98404622568308	0.691908012443968	2.62208752292918	1.70347403215214	0.950116201797951	8.83234476145562	7.51058508145014	8.44966451560361	8.55765331848229	5.31474370962077	6.61348741894359	7.18206778527811	4.54145058811577	5.54202856336055	9.24634496961308	2.16275836419842	3.09604092434291	5.44195536187359	4.82915541729792	2.41062140468625	4.20958998190715	3.62382872270882	4.13342963683975
AURKAIP1	35.6932497307723	37.5079215045801	36.3251706533083	50.2081203464587	35.8731590300274	38.6493697802809	138.086170538855	148.959937448761	170.130745150711	146.144778516605	106.22001864721	100.55892408804	80.0501305234123	86.0037205124425	127.928492670906	156.247558215326	83.8922586533809	194.362569139305	105.362302422941	110.661324138759	96.2152369348688	86.7397093640341	96.1447057993684	152.464504604575
CCNL2	82.423813592756	105.343406744602	78.3009234082424	101.872955983434	86.7769712849266	86.698103414063	142.825477484026	150.837583719124	169.968251602334	151.628323361458	120.405144463733	115.990394732241	108.628775252331	101.047275585576	128.020859813629	143.239988173328	112.235776163139	100.879333451506	110.350761504659	103.294815875084	97.9970005818108	103.467290607928	93.5400789049214	90.2268640727305
LOC148413	17.0900347838112	13.2269748378872	13.7228422468054	15.2469533740697	12.4253399992274	14.1838775839837	14.6487669214386	13.560778619285	15.5993806441913	11.0501737025063	6.77442684113634	11.7007854335156	8.67833190721105	9.36674183798878	9.14434712954492	8.30603870151684	5.00849305393319	9.11612049945411	8.84317746304458	8.2668592736795	8.27996047696583	6.42516365659512	10.3052629302032	10.5107210765354
MRPL20	59.014026362848	51.1128099092641	42.552342765304	49.8196629356544	49.200338222747	61.0449659655184	74.9672189508916	80.738789625589	100.258519348604	85.8257852232253	71.3373345812478	81.0576150321805	67.0326326625957	60.7419016160485	85.9938098748113	86.8216120875533	48.0360015627228	110.425459634897	78.908352747167	70.9640296067339	73.5763576560761	64.3624152496856	76.4401371196392	87.9830022698746
ANKRD65	21.5405646754287	28.1545607263599	21.622125388874	24.8612742914767	17.4355577408513	20.1560365667137	20.6806121243839	21.697245790856	25.3489935468108	19.8570790593909	9.43179869594672	10.0050194286583	18.7033015241617	18.7334836759776	11.7306271257798	12.3806991966006	7.74039835607856	13.5881796123939	10.8083280103878	13.4234150582518	12.0531070234313	8.97307338248628	9.51255039711065	13.3450728275112
VWA1	19.3152997296199	25.5091657587824	18.3932213308022	34.864052619688	16.333309837694	17.7128806192332	81.8607563256862	93.2564314280059	54.5978322546695	53.5061042437145	28.445107178252	25.0973368718885	60.7483233504774	55.9166103661755	53.3882084937067	76.634960849844	52.2476889035303	73.7889753635059	43.7623910350668	53.0388594984585	35.9497018177124	32.790490385382	32.6144585043794	43.4600601816293
ATAD3C	0.979116576155849	0.850305525292748	1.15318002073995	1.16537223241297	1.10224790315727	1.56090518866806	1.50796130073632	0.83450945349446	1.94992258052391	1.24626019201198	1.34739981370667	0.678306401942933	1.04738488535306	2.83840661757236	1.29313999811746	1.56717711349374	0.796805713125734	1.89202500932066	0.755827133593554	0.900351010004697	0.733667384034947	0.77545078614079	1.01920182826186	1.18097989623993
ATAD3B	13.7076320661819	21.0686813489203	16.8364283028032	27.8718192252102	17.2351490311863	17.2378225183343	73.8901037360799	77.4007518116112	87.259035478445	77.268131904743	60.2961416633737	72.4092084074081	35.4614596898107	34.0608794108683	73.1547770363593	86.0380235308065	42.0030440204851	74.4769844578043	67.8732765967011	69.4088778621803	72.8426902720412	59.488153165372	64.5494491232509	86.6839243840107
ATAD3A	15.1318016314995	19.0846351232372	16.3751562945072	26.6093326400961	18.1369882246786	19.3077185293941	76.2597572086656	80.5301622622154	71.3346677374997	63.3931017670096	61.3815470688596	66.4740273904074	54.464014038359	59.8903796307768	59.9462756270167	78.6722910973859	49.1742954386167	83.5931049572584	54.3439709053765	53.6118101411888	52.7192420242255	45.9731537497754	52.8852504220318	70.6225977951477
SSU72	95.9534244632732	83.7078550454861	77.4936973937244	80.3135696837937	85.2739059624394	91.3468862585744	143.040900526989	141.240725003937	161.843574183485	146.64328259341	125.607604855544	123.790918354585	110.424292198651	105.021044850177	140.213322653022	141.045940214437	99.6007141407168	191.266528214962	123.426570915827	130.305346175225	113.299206020254	102.137946403115	102.826140006863	136.04888404684
MIB2	9.25710217456439	12.5656260959928	8.99480416177158	14.2758098470589	5.91205693511624	8.0420549937898	52.9940685687337	49.0274303927995	52.1604290290146	43.0375186308138	22.6812301973957	20.8579218597452	30.2245352630454	30.3709508080242	36.207919947289	52.0302801679923	26.6360766959174	50.826671841296	34.3901345785067	35.2773895738204	24.2110236731533	24.8144251565053	21.403238393499	33.8941230220859
CDK11B	20.3834269036081	21.4465949157171	14.7607042654713	23.5987877063626	21.0429145148205	23.5832414374849	32.0980334013875	37.3442980438771	29.4113322562356	26.4207160706541	25.9374464138535	27.301832678203	19.3018071729349	16.4627583819197	28.8185485294749	37.2988153011511	19.6924840529646	31.5624172009402	17.7619376394485	21.1173236892011	19.4945904900715	16.5060238764254	16.7602078425283	28.5797134890062
SLC35E2B	33.4679847849636	35.4293968871978	28.6565235153877	34.6698239142858	30.4621238690735	30.1661894070849	31.4517642725005	27.7474393286908	26.4864483854498	22.5157674690165	29.2310904029142	27.1322560777173	27.8305126679527	25.5456595581512	17.6421242600311	22.7240681456593	18.3265314018919	6.96609207977154	20.5584980337447	18.9892213019173	18.7609231060365	18.8323762348478	21.403238393499	18.7775803502148
CDK11A	8.63402798973794	7.74722811933392	7.20737512962467	10.9739218552221	9.82002677358291	10.0101528403713	14.2179208355139	10.0141134419335	12.8369903217824	11.4655937665103	11.0037651452712	12.2095152349728	7.4813206096647	9.36674183798878	11.1764242694438	13.6344408873956	11.2691093713497	13.5881796123939	8.31409846952909	7.3665082636748	8.07034122438442	6.64672102406391	7.47414674058694	13.3450728275112
NADK	34.5361119589518	31.5557828275309	32.0007455755335	38.4572836696279	31.9651891915607	33.1183361769571	74.5363728649669	70.9333035470291	67.1098354796979	66.7164622790416	71.8987511702923	71.5613254049794	75.7109645698068	70.960165439309	95.9694612888603	119.262178336874	106.54430678367	117.391551714668	72.105908544825	59.9961173030403	63.7242527847497	71.4522510086871	74.7414674058694	95.0688816473142
GNB1	754.720859020495	656.908257484497	643.186156567705	726.99804432029	730.990768502932	701.151824205395	563.331257346498	503.417827820533	445.71980319809	463.110287351653	700.460764264456	755.294178563456	638.755153653172	595.497708366681	527.601119231925	498.989192936408	588.953251387507	544.989203821139	548.73049898892	531.698196453683	604.856353323669	599.977351105503	588.419188849845	594.859573736052
PRKCZ	56.7887614170392	52.1520722179552	51.5471469270756	56.2292102139257	47.8976816099248	51.2384094541038	33.6059947021238	28.7905761455589	25.3489935468108	25.5898759426461	31.6264678495039	40.5288075160902	33.067437094718	32.6416761020821	27.5254085313574	31.813695403923	23.3350244558251	33.2824399366862	29.552840923508	22.590625341936	24.9446910571882	21.3802859607389	18.9118561466367	23.9738918936705
SKI	56.3437084278775	59.8048219455899	49.0101508814477	74.0982511109246	53.0081037063812	56.6337121714564	88.1080245715938	98.6807428757199	83.3591903173972	80.4253243911734	85.7844548059916	76.8182000200371	78.7034928136727	82.0299512478412	73.8013470354181	81.4932099016746	71.7125141813161	44.2045843086737	96.2923768198187	94.9461065095863	91.6036133780777	91.9463074995508	72.3633298065918	70.7406957847717
MORN1	2.04724375014405	2.36195979247986	2.65231404770188	3.78745975534215	2.60531322564445	2.5449541119588	3.44676868739731	1.66901890698892	3.89984516104782	2.40943637122317	1.8339608575452	1.86534260534307	2.3940225950927	2.83840661757236	1.29313999811746	2.35076567024061	1.02446448830452	1.37601818859685	1.73840240726517	1.63700183637218	1.36252514177919	0.997008153609587	1.92515900893906	1.41717587548791
LOC100129534	2.4922967393058	1.51165426718711	1.38381602488794	1.94228705402161	1.20245225798974	1.56090518866806	0.861692171849328	0.208627363373615	0.324987096753985	0.74775611520719	0.860838769868153	1.5261894043716	0.897758473159764	1.41920330878618	0.46183571361338	0.470153134048123	0.682976325536344	0.516006820723818	0.680244420234198	0.491100550911653	0.419238505162827	0.221557367468797	0.566223237923253	0.236195979247986
RER1	133.070843759363	129.435396627896	119.065837141399	128.093831212725	133.873018056192	123.582971676719	164.583204823222	166.901890698892	191.417399988097	200.814058939531	156.448089480386	161.097770461447	174.015517380801	158.383089260538	176.790711171202	195.42698605267	132.952724704408	216.722864704003	154.79339695996	157.806977026278	146.419047928117	148.443436204094	134.761130625734	164.392401556598
PEX10	13.9746638596789	13.604888404684	14.0687962530273	11.0710362079232	9.419209354253	12.0121834084455	18.0955356088359	20.2368542472407	20.636680643878	19.6078270209885	16.6553588083186	16.7880834480876	11.3716073266903	14.475873749619	13.2085014093427	16.768795114383	10.6999624334027	11.352150055924	16.2502833722614	17.3522194655451	12.8915840337569	12.517991261987	13.5893577101581	14.8803466926231
PLCH2	84.3820467450677	105.626841919699	74.3801113377266	116.925680652101	85.3741103172719	87.4785560083971	209.391197759387	191.728546940352	200.517038697209	193.004161736256	134.477986962447	142.953074209473	162.943162878497	141.352649555103	138.643081226737	193.859808939176	140.237805510129	149.55597687312	128.188281857467	123.839188921555	92.546900014694	93.1648730206292	82.6685927367949	75.8189093386034
PANK4	21.5405646754287	22.5803356161074	18.9698113411721	29.2314201630253	23.2474103211351	22.5313270712086	37.0527633895211	37.3442980438771	32.6612032237755	31.405756838702	26.461435230295	27.980139080146	26.9327541947929	24.9779782346368	23.645988537005	28.3659057542367	21.5137542543948	25.8003410361909	21.9945695875724	23.9820769028524	18.7609231060365	18.5000401836446	26.3860028872236	32.004555188102
HES5	0.1780211956647	0.188956783398388	0.115318002073995	0	0.300613064497436	0.0678654429855679	4.30846085924664	2.71215572385699	5.84976774157173	6.31438497286072	0.973122087677043	0.678306401942933	2.69327541947929	4.25760992635854	2.40154571078957	3.44778964968623	1.13829387589391	1.20401591502224	0.906992560312264	0.900351010004697	0.31442887887212	0.553893418671993	0.792712533092554	1.88956783398388
TNFRSF14	7.12084782658799	9.8257527367162	6.05419510888472	7.28357645258105	5.71164822545129	5.22563910988873	5.60099911702063	5.84156617446122	9.74961290261955	6.81288904966551	7.07384902196004	2.88280220825746	6.28430931211835	3.12224727932959	10.4374871276624	11.9105460625524	8.19571590643612	15.2222012113526	7.10477505577941	7.20280808003758	4.92605243566322	4.43114734937594	7.24765744541764	10.1564271076634
FAM213B	33.7350165784606	28.0600823346607	29.9250215382016	34.2813665034815	26.8547670951043	32.3378835826231	0	0	0	0	0	0	0	0	0	0	0	0	0	0	0	0	0	0
PRDM16	3.11537092413225	2.36195979247986	2.2487010404429	2.62208752292918	1.9038827418171	1.9002324035959	3.23134564443498	2.08627363373615	1.62493548376993	1.66168025601598	1.60939422192742	2.0349192058288	2.09476977070612	3.40608794108683	2.21681142534422	1.72389482484312	3.98402856562867	1.46201932538415	0.98257527367162	0.654800734548871	1.88657327323272	1.77245893975038	0.792712533092554	2.12576381323187
ARHGEF16	18.6922255447935	21.9189868742131	16.2021792913963	27.9689335779112	18.638009998841	18.2558041631178	39.8532629480314	36.7184159537562	40.1359064491171	35.9753775427459	24.1034855563083	21.7058048621738	21.396576943641	16.7465990436769	29.0956499576429	36.9853798784523	15.0254791617996	26.7463535408512	26.151618822337	25.8646290146804	19.28497123749	19.8293843884573	17.2131864328669	24.4462838521665
MEGF6	5.07360407644394	7.18035776913876	4.61272008295979	5.0499463404562	4.30878725779658	4.13979202211964	2.80049955851032	3.33803781397784	4.06233870942481	2.65868840962557	2.17081081097186	4.0698384116576	5.53617725115188	2.83840661757236	3.69468570890704	2.97763651563811	5.12232244152258	3.0100397875556	4.15704923476455	4.50175505002349	4.08757542533756	3.87725393070395	2.83111618961627	3.07054773022381
TPRG1L	61.3283019064891	59.4269083787932	66.7691232008429	60.4051273800722	66.6358959635983	68.5101646939308	86.1692171849328	85.7458463465558	116.995354831435	116.48378594672	102.552096932119	118.194890538556	115.661216625416	98.4927096297608	102.342794136725	110.485986501309	86.851822730705	114.983519884624	87.2224512166961	89.5440004495581	80.3889833649721	98.4822498398803	79.1580086616708	87.1563163425067
WRAP73	11.1263247290437	11.4318853956025	9.51373517110456	13.7902380835535	10.2208441929128	9.33149841051559	20.8960351673462	28.9992035089325	24.2115387081719	26.5038000834549	19.7992917069675	21.0274984602309	16.1596525168758	23.5587749258506	21.7062785398288	25.7017046612974	15.7084554873359	27.6923660455115	15.3432908119491	14.4056161600752	16.455111327641	13.4042207318622	17.6661650232055	23.7376959144225
TP73-AS1	14.1526850553436	18.4232863813429	13.3192292395464	16.800783017287	15.3312662893692	14.6928684063755	18.7418047377229	15.8556796163947	9.91210645099654	11.1332577153071	12.9874370932282	16.1097770461447	10.9227280901105	10.785945146775	8.49777713048618	13.4777231760462	9.33400978233003	10.4061375512637	10.3548317302317	8.2668592736795	8.38477010325654	8.30840128007989	12.3436665867269	10.8650150454073
SMIM1	0.356042391329399	0.472391958495971	0.345954006221984	0.679800468907565	1.00204354832479	0.373259936420624	1.29253825777399	1.87764627036253	1.46244193539293	0.74775611520719	0.973122087677043	0.5087298014572	0.598505648773176	0	0.46183571361338	0.940306268096246	0.569146937946953	1.29001705180954	1.81398512062453	1.882552111828	1.25771551548848	0.553893418671993	1.35893577101581	0.944783916991942
LRRC47	43.9712353291808	42.5152762646374	39.5540747113802	50.7908064626652	43.2882812876308	45.6734431292872	67.6428354901723	63.8399731923262	63.2099903186501	63.4761857798104	58.7616029866522	52.738322751063	61.9453346480237	63.5803082336208	58.5607684861765	61.119907426256	45.4179256481669	51.6006820723818	55.7800424592043	59.2594664766728	54.7106249237489	55.1677844997305	58.3209935060951	63.7729143969561
CEP104	52.8722951124158	43.6490169650277	46.4731548358199	47.3918041181274	51.1042209645641	47.4040119254192	52.563222482809	40.6823358578549	36.3985548364463	37.8863098371643	51.6877539646922	62.5737655792355	53.7158819773925	51.3751597780597	37.039224231793	38.8659924146448	52.1338595159409	32.5084297056005	49.8090081038152	47.0638027957001	46.4306644467831	46.8593832196506	46.2038162145374	47.1210978599731
DFFB	7.12084782658799	5.47974671855326	6.68844412029169	8.35183433229294	8.31696145109573	7.56699689289082	10.5557291051543	6.67607562795568	7.63719677371865	8.39148529288069	5.80130475345929	7.12221722040079	8.07982625843788	5.67681323514472	6.37333284786464	6.42542616532435	4.66700489116502	4.12805456579054	7.18035776913876	6.4661572536701	7.860721971803	7.7545078614079	12.003932643973	10.2745250972874
C1orf174	15.8438864141583	15.9668481971638	14.3570912582123	14.8584959632653	17.8363751601812	15.7787154941445	19.1726508236476	23.1576373344713	24.0490451597949	23.9281956866301	20.8846971124535	24.2494538694598	17.9551694631953	14.475873749619	22.9070513952236	23.3509389910568	16.2776024252829	18.748247819632	25.5469571154621	24.1457770864896	22.0100215210484	17.6138107137694	22.5356848693455	25.5091657587824
AJAP1	1.15713777182055	2.26748140078066	1.67211103007292	1.35960093781513	0.601226128994872	0.746519872841247	1.72338434369866	1.66901890698892	1.94992258052391	2.99102446082876	1.30997204110371	1.69576600485733	1.49626412193294	2.55456595581512	1.20077285539479	1.41045940214437	1.82127020143025	1.89202500932066	1.66281969390582	1.882552111828	1.25771551548848	0.886229469875189	1.47218041860046	1.6533718547359
NPHP4	9.70215516372614	8.03066329443151	8.07226014517963	12.042179734934	9.82002677358291	10.6548745487342	17.8801125658736	16.272934343142	12.5120032250284	16.3675505217574	14.3722646795379	16.2793536466304	15.7107732802959	13.0566704408328	11.7306271257798	14.2613117327931	11.7244269217072	9.97613186732714	9.145508316482	8.92166000822836	7.54629309293088	6.86827839153271	6.79467885507904	7.91256530480752
KCNAB2	2.75932853280285	3.02330853437421	3.17124505703485	3.30188799183674	2.70551758047693	2.91821404837942	0	0.208627363373615	0.162493548376993	0.166168025601598	0.523988816441485	0.339153200971466	1.64589053412623	0.567681323514472	0.0923671427226759	0.313435422698749	0.682976325536344	0.516006820723818	1.43607155382775	1.30960146909774	1.5721443943606	0.664672102406392	0.566223237923253	0.944783916991942
RPL22	369.393981004252	318.770093593081	356.678580414866	381.173834351742	435.287717392288	406.921196141465	404.349051640297	438.534717811339	371.622745138182	352.193130262587	249.942665442588	260.978388147543	261.546968513878	276.17696388979	293.265678144496	261.405142530756	211.381172753498	404.291344037111	445.862426106837	451.239556195991	414.312452727164	411.542810073291	368.384838592868	422.908900843518
RNF207	17.6240983708053	25.2257305836849	15.9138842862113	25.3468460549821	24.8506799984547	25.3138102336168	11.4174212770036	12.9348965291641	15.2743935474373	13.9581141505342	8.57095992607857	11.8703620340013	5.98505648773176	6.52833522041642	8.49777713048618	11.9105460625524	5.34998121670136	5.67607502796199	8.16293304281038	7.93945890640506	6.39338720373311	7.4221718102047	5.43574308406323	5.31440953307967
ICMT	121.855508432487	114.602289131123	113.184619035626	107.505588440096	115.535621121848	121.479142944167	150.149860944745	150.420328992376	134.869645152904	135.676192903705	109.962795907506	110.90309671767	134.663770973965	132.269748378872	116.752068401462	115.971106398537	95.1613680247305	89.0971777116458	111.786833058487	106.405119364192	107.010628442812	112.551142674149	128.872408951332	113.610266018281
GPR153	65.6898212002742	65.8514390143384	58.7545220567003	84.4894868499402	67.9385525764206	69.3584827312504	129.469248820362	122.672889663686	110.170625799601	117.730046138732	80.7691332771946	88.0102556520955	68.0800175479488	62.7287862483491	90.7045341536677	117.068130377983	70.0050733674752	72.3269560381218	94.6295571259129	92.4087536632094	86.8871801949959	78.3205294002198	68.5130117887136	82.7866907264189
ACOT7	60.0821535368362	55.5532943191262	55.5256179986284	77.1087960446581	49.5009512872445	68.4422992509453	249.890729836305	252.647737045448	227.328474179412	214.938341115667	199.078322475161	237.915970481484	131.820869142292	108.994814114779	220.942205392641	257.487199747022	116.105975341178	203.994696459483	174.066988866595	174.422545665455	157.004820183479	164.949460080519	168.055057015621	209.742029572211
HES2	424.402530464644	377.724610013378	364.577863556934	388.360296451622	398.913536588098	394.637550961077	378.929132570742	368.018668991057	289.07602256267	287.803020341968	175.386542417485	185.008071129935	263.492111872391	259.430364846114	305.82760955478	326.442992740747	274.6703122532	281.739724115204	182.607835476203	188.173361090982	177.547506936457	199.955524140589	214.372117877744	241.037996822569
ESPN	45.8404578836602	60.2772139040859	48.2029248669298	47.1004610600241	33.9692762882103	34.4756450366685	64.196066802775	52.1568408434037	67.1098354796979	67.2149663558463	41.2454054084654	33.7457434966609	91.7209906744892	78.3400226449971	49.9706242129677	70.3662523958691	87.1933108934732	129.77571541204	48.4485192633468	54.4303110593749	41.5046120111199	41.9851211353371	33.4071710374719	40.0352184825335
TNFRSF25	13.9746638596789	22.0134652659123	16.0868612893223	20.491128419928	14.8302445152069	18.0182751126683	45.2388390220897	39.013316950866	43.873258061788	34.4798653123316	22.0449580631453	24.9277602714028	32.1696786215582	20.7203683082782	36.3002870900116	45.4481362913185	35.4009395403005	53.1487025345532	30.837747050617	33.067437094718	24.5254525520254	19.9401630721917	21.403238393499	22.9110099870546
PLEKHG5	82.0677712014266	103.926230869114	85.623616539941	116.245880183194	79.963075156318	89.3109229690074	144.1180157418	123.50739911718	119.432758057089	120.056398497154	97.9484809019547	98.8631580831825	114.613831740063	120.632281246825	124.418541247444	167.84466885518	141.034611223255	118.079560808967	98.6354409339588	96.3375580705026	105.962532179904	101.140938249506	90.3692287725512	95.7774695850581
NOL9	27.9493277193579	24.0919898832945	22.8329644106509	22.0449580631453	26.4539496757744	21.9205380843384	21.9731503821579	25.0352836048338	28.2738774175967	32.9843530819172	22.5689468795868	23.5711474675169	15.1122676315227	15.8950770584052	24.7543942496771	23.6643744137555	11.8382563092966	16.0822125792256	31.2912433307731	34.7862890229088	35.1112248073868	35.8922935299451	30.3495655526864	27.3987335927663
ZBTB48	11.3043459247084	15.4944562386678	12.1083902177694	15.4411820794718	12.1247269347299	13.4373577111424	14.8641899644009	16.0643069797684	21.449148385763	17.5307267009686	15.1956756768031	15.0923174432303	13.6160035095898	13.9081924261046	13.7627042656787	15.3583357122387	12.1797444720648	20.3822694185908	13.1513921245278	10.4768117527819	9.95691449761714	8.30840128007989	11.3244647584651	12.9907788586392
KLHL21	42.9031081551926	40.4367516472551	50.2209899032247	51.5677212842738	46.2944119326052	42.1105073725449	107.280675395241	115.370931945609	78.6468774144644	82.1700886599902	119.132600195232	125.656260959928	83.3419115916648	79.475385292026	129.591101239914	155.463969658579	190.208906661872	151.878007566377	155.775972233631	153.387072068073	161.930872619142	152.763804869736	111.319488575712	128.490612710904
PHF13	19.2262891317876	16.6281969390582	17.7013133183582	15.3440677267707	20.3414840309932	16.3555717595219	17.0184203940242	15.2297975262739	16.4118483860762	17.4476426881678	18.1898974850401	19.670885656345	25.43649007286	17.3142803671914	16.9955542609724	22.0971973002618	16.1637730376935	13.2441750652447	22.1457350142911	19.3166216691917	15.9310631961874	15.9521304577534	13.929091652912	19.3680702983348
THAP3	6.23074184826449	7.55827133593554	7.20737512962467	10.6825787971189	7.61553096726838	7.66879505736918	10.3403060621919	10.0141134419335	13.6494580636674	9.47157745929108	8.12182665484301	8.30925342380093	9.42646396817752	6.24449455865919	21.2444428262155	22.4106327229605	19.0095077274282	28.9823830973211	9.52342188327878	9.90386111005167	9.85210487132643	9.19463074995508	11.2112201108804	16.061326588863
DNAJC11	83.8479831580736	71.8035776913876	86.315524552385	95.074951294358	88.3802409622462	96.606458089956	83.3687176264225	65.3003647359415	59.7976258027332	60.4020773061808	69.2788070880848	84.9578768433523	82.2945267063117	85.7198798506852	56.3439570608323	59.2392948900635	73.1922962199782	57.7927639210676	60.5417534008437	53.775510324826	56.3875789444002	58.8234810629656	58.5474828012644	58.4585048638764
CAMTA1	17.80211956647	18.5177647730421	22.025738396133	18.4517270132053	19.2392361278359	21.0382873255261	27.3587264562162	26.4956751484491	30.2237999981206	26.5038000834549	21.9326747453364	19.5013090558593	27.5312598435661	22.1395716170644	27.8025099595254	25.0748338158999	21.5137542543948	39.3025195117974	25.4713744021028	31.2667350747086	25.4687391886417	25.2575398914429	20.8370151555757	22.6748140078066
VAMP3	144.820242673233	129.057483061099	139.188828503312	124.209257104682	140.787118539633	130.53917958274	160.490167006937	152.92385735286	183.292722569248	191.508649505842	200.313438971059	185.516800931392	207.382207299905	212.880496317927	196.649646856577	160.008783287711	188.842954010799	232.375071599293	196.061558454168	191.119964396452	224.292600262112	224.65917061336	220.034350256976	192.26352710786
PER3	12.0164307073672	11.6208421790009	12.4543442239914	9.22586350660267	8.41716580592821	7.60092961438361	10.1248830192296	8.97097662506545	5.19979354806376	3.90494860163755	11.9768872329482	11.0224790315727	4.63841877799211	6.52833522041642	3.60231856618436	3.91794278373436	4.32551672839684	3.18204206113021	4.08146652140519	5.23840587639097	4.08757542533756	4.32036866564154	2.37813759927766	2.83435175097583
TNFRSF9	0.623074184826449	0.944783916991942	0.461272008295979	0.582686116206484	0.501021774162394	0.475058100898975	1.07711521481166	0.208627363373615	0.162493548376993	0	3.92991612331113	3.22195540922893	0.448879236579882	0.851521985271708	0.923671427226759	1.56717711349374	5.34998121670136	2.40803183004448	0.529078993515488	0.245550275455827	0.733667384034947	0.886229469875189	0.452978590338602	0.590489948119964
PARK7	158.438864141583	147.386291050743	149.452130687897	148.099387869148	167.942498699234	163.69144848119	221.024042079353	243.050878330261	274.45160320874	238.368032725492	195.822106258703	232.150366064969	193.466950965929	160.653814554595	218.910128252742	215.957006239438	146.498421827546	267.291533134938	203.317498936666	213.301339279295	188.447708070691	180.790811854538	195.233772435938	217.654594877019
ERRFI1	153.187238869474	143.607155382775	153.718896764635	168.202058878272	208.324853696723	200.203056807425	124.083672746303	125.593672750916	156.318793538667	166.500361652801	188.336551738111	184.499341328478	185.387124707491	173.994325657186	225.191093957884	210.31516863086	494.93017723867	302.638000354519	170.363435911987	158.379927669008	132.584177257744	169.602164797364	163.298781817066	139.237529766687
RERE	97.4666046264231	98.8243977173571	80.4919654476483	96.9201239956785	89.9835106395659	86.2569780346568	73.4592576501552	64.0486005556998	37.8609967718392	39.7972421315827	60.5581360715944	56.8081611627206	46.0849349555345	46.2660278664294	41.5652142252042	50.7765384771973	63.1753101121118	43.7745786247372	42.8553984747545	44.1990495820488	41.1901831322477	47.7456126895258	44.0521679104291	50.1916455901969
ENO1	2542.76574827674	2247.07406817364	2165.09548893925	2869.72912231693	2548.59756080926	2617.23080873843	3115.23262427828	3010.28422611789	2647.01990306121	2410.76571542798	3116.91004682957	3458.68434350701	2525.843464235	2319.26204721837	2463.9858992701	2788.16480261672	2059.05979210449	3275.52529681801	2940.16754967892	2871.62862136407	2731.12924188324	2740.66463558902	2789.66864860028	3381.97212886228
SLC2A5	1.6021907609823	1.79508944228469	1.21083902177694	0.874029174309726	1.20245225798974	0.814385315826815	1.07711521481166	0.83450945349446	0.487480645130977	0.830840128007989	0.973122087677043	1.18703620340013	1.04738488535306	0.567681323514472	0	0	0.455317550357562	0.430005683936515	0.453496280156132	0.982201101823306	0.524048131453534	0.332336051203196	0.226489295169301	0.354293968871978
GPR157	4.98459347861159	5.95213867704924	5.47760509851475	10.4883500917167	4.30878725779658	5.19170638839595	4.95472998813364	3.12941045060422	6.17475483832571	4.32036866564154	5.6890214356504	4.91772141408626	2.543649007286	3.9737692646013	6.92753570420069	6.73886158802309	4.78083427875441	0.774010231085726	7.25594048249812	5.89320661093984	5.24048131453534	7.4221718102047	4.07680731304742	4.36962561608773
H6PD	38.6305994592398	40.3422732555559	35.7485806429384	35.9323104993999	34.2698893527077	33.8309233283056	35.1139560028601	31.5027318694159	35.0986064494304	31.5719248643036	31.8884622577246	34.2544732981181	38.7532407580631	38.8861706607413	29.0956499576429	29.4629297336824	29.0264938352946	19.3502557771432	28.1167693696802	28.7293822283317	29.3466953613979	29.5779085570844	30.462810200271	22.6748140078066
SPSB1	60.3491853303332	65.3790470558424	59.3887710681073	57.3945824463387	56.0142343513556	55.4121341977162	34.0368407880485	34.2148875932729	23.0740838695329	26.8361361346581	35.6686672906239	34.932779700061	21.5462033558343	26.6810222051802	67.7974827584441	75.0677837363503	58.5083052209468	66.7368821469471	67.9488593100605	67.0352251994406	79.7601256072278	75.1079475719222	43.5991893200905	45.4677260052372
SLC25A33	1.15713777182055	1.51165426718711	1.78742903214692	2.23363011212486	1.70347403215214	1.79843423911755	4.73930694517131	7.09333035470291	6.82472903183368	6.81288904966551	5.98844361647411	5.42645121554346	7.63094702185799	8.23137919095984	8.31304284504083	9.71649810366121	8.5372040692043	12.0401591502224	6.34894792218585	7.85760881458645	5.97414869857028	5.98204892165752	8.2668592736795	7.32207535668755
TMEM201	5.60766766343804	6.04661706874843	4.72803808503378	7.08934774717889	5.51123951578633	5.02204278093203	20.8960351673462	16.8988164332628	10.3995870961275	10.9670896897055	16.8424976713334	16.7880834480876	7.18206778527811	9.08290117623155	10.9916899839984	13.1642877533474	7.85422774366795	8.17010799479378	16.4770315123395	13.8326655173449	11.3194396393963	10.9670896897055	8.2668592736795	12.4002889105192
PIK3CD	28.2163595128549	24.7533386251889	27.6186614967217	33.698680387275	31.4641674173983	32.0324890891881	44.1617238072781	34.6321423200201	34.6111258042994	34.8952853763356	55.0936812715618	50.5338269447485	26.9327541947929	22.7072529405789	44.5209627923298	61.9034959830028	35.5147689278899	30.7024058330672	55.1753807523294	52.8751593148213	50.5182398721206	46.416268484713	45.6375929766142	49.010665693957
CLSTN1	740.92421635648	742.694637147366	673.168837106944	752.247776022571	675.677964635404	674.582503276545	756.781149926673	718.721266822104	470.093835454639	502.24285738083	808.402460451402	872.810762700069	648.929749682316	601.458362263583	494.718416422652	563.243454589651	521.11093638423	413.407464536565	540.56756594611	520.239183599078	486.945523746623	498.504076804794	485.593048842982	538.290636706159
CTNNBIP1	36.4053345134311	32.5005667445228	33.7305156066434	29.8141062792318	27.6564019337641	32.5754126330726	91.1239471730665	99.0979976024671	99.7710387034734	97.7898830665404	89.9015097923176	84.2795704414094	100.3993225817	90.261330438801	87.4716841583741	99.2023112841539	68.6391207164025	103.803372102275	68.0244420234198	74.8928340140271	62.9905854007147	66.1348741894359	61.4918436384653	75.9370073282273
LZIC	33.3789741871312	28.0600823346607	32.0584045765705	24.3757025279713	31.9651891915607	31.727094595753	36.8373403465588	45.6893925788217	58.4976774157173	57.5772208709537	49.3672320633084	45.785682131148	46.2345613677278	45.9821872046722	52.0950684955892	38.2391215692473	39.043479943161	52.2026900298929	47.6926921297532	47.718603530249	49.1557147303415	52.6198747738393	48.5819538138151	42.0428843061414
NMNAT1	34.9811649481135	33.1619154864172	36.2675116522713	36.7092253210085	39.8813332233265	41.1264584492542	23.9119577688189	23.1576373344713	33.7986580624144	32.652017030714	23.9912022384994	26.9626794772316	26.3342485460197	24.6941375728795	27.7101428168028	26.4852932180443	22.42438935511	25.1123319418925	22.6748140078066	23.7365266273966	24.0014044205718	23.3743022679581	27.2919600679008	28.5797134890062
UBE4B	92.8380535391409	90.6992560312264	87.18040956794	77.4972534554624	87.3781974139214	78.0452594334031	72.3821424353436	64.8831100091943	55.8977806416854	59.488153165372	75.3795340223678	80.718461831209	64.7882364796963	61.8772642630774	49.7858899275223	47.6421842502098	41.3200676949488	29.7563933284068	52.2276549313146	45.3449508675093	46.3258548204924	46.1947111172442	34.7661068084877	28.8159094682542
KIF1B	125.860985334943	117.2476840987	118.258611126882	111.875734311645	125.155239185766	122.564990031936	79.7065258960629	79.0697707186001	60.4475999962412	62.4791776262008	104.049207836238	93.2671302671532	111.172424259617	124.889891173184	53.9424113500427	50.9332561885466	88.5592635445459	40.2485320164578	76.2629577795896	73.0921319940177	83.2188432748212	95.2696680115828	91.8414091911516	78.8894570688272
PGD	288.127305183316	231.094146096229	224.812445043253	258.227063832174	295.202029336482	291.719606673464	184.402124775756	187.55599967288	164.930951602647	149.71739106704	115.015545208906	136.339586790529	96.0601566280947	95.6543030121885	131.715545522536	147.314648668412	76.9486660104281	108.533434625576	175.578643133783	176.959898511832	152.70762550556	172.593189258193	140.423363004967	145.142429247887
DFFA	83.5809513645765	67.1741364981271	73.6305443242456	81.5760562689078	74.6522443501966	72.8196203235144	70.6587580916449	55.9121333841288	69.3847451569758	63.3100177542088	53.6714259126492	68.000216794779	55.8106517480987	57.0519730132044	51.9103342101439	59.3960126014128	39.7264562686973	37.6684979128387	56.7626177328759	56.7221136302959	51.8807650138998	48.7426208431354	63.8699812377429	64.835796303572
PEX14	31.8657940239813	39.2085325551656	32.4620175838295	43.313001304682	29.9611020949111	31.3199019378396	46.9622233657884	43.6031189450855	34.2861387075454	34.0644452483276	24.9268965535735	34.0848966976324	27.3816334313728	20.7203683082782	31.6819299538778	35.574920476308	25.2701240448447	39.6465240589466	29.0993446433518	33.067437094718	29.66112424027	23.4850809516925	27.4052047154854	38.7361405966696
CASZ1	27.2372429366991	32.4060883528236	24.5627344417609	29.0371914576231	21.143118869653	23.9225686524127	30.8054951436135	30.0423403258006	19.1742387084851	21.0202552386021	18.4518918932608	15.9402004456589	24.3891051875069	27.8163848522091	17.2726556891404	20.530020186768	25.3839534324341	19.0062512299939	16.5526142256988	14.8148666191682	12.2627262760127	14.0688928342686	16.533718547359	21.4938341115667
TARDBP	210.777095667004	183.288079896437	206.303905710376	168.493401936375	207.423014503231	199.015411555178	167.383704381732	175.45561259721	191.092412891343	198.321538555507	169.88465984485	175.003051701277	134.214891737385	144.191056172676	170.232644037892	157.031146772073	94.9337092495518	85.9151356505156	158.194619061131	156.415525465362	166.542496175933	156.751837484174	190.590741884967	172.068770882157
MASP2	0.0890105978323499	0	0.0576590010369973	0	0	0.101798164478352	2.80049955851032	1.25176418024169	2.92488387078586	2.49252038402397	1.60939422192742	1.86534260534307	1.49626412193294	2.27072529405789	2.12444428262155	0.940306268096246	0.341488162768172	1.20401591502224	1.05815798703098	2.7829031218327	1.5721443943606	1.21856552107838	1.35893577101581	0.708587937743956
SRM	29.9075608716696	30.0441285603438	26.4078224749448	38.2630549642258	32.5664153205556	39.5994859820789	181.386202174284	169.196791696002	152.90642902275	139.498057492541	131.10948742818	140.409425202187	158.903249749278	149.584028746063	114.25815554795	135.24738489451	123.27722675931	250.177306914264	91.1527523113826	97.3197591723259	79.8649352335185	75.2187262556566	88.8970483539507	118.688479572113
EXOSC10	102.629219300699	88.1483394553482	86.834455561718	89.3452044849942	99.5029243486514	101.696366313874	129.684671863324	122.672889663686	101.720961283997	104.935108167409	94.3928425046732	94.6237430710391	78.8531192258659	74.9339347039103	95.2305241470789	116.754694955284	71.5986847937267	79.8950560754044	89.8678461842735	90.5262015513814	81.5418892541698	78.3205294002198	88.2175804684428	72.5121656291316
MTOR	128.531303269913	117.436640882098	114.972048067773	127.996716860024	126.457895798588	141.736977675359	104.911021922656	103.479172233313	81.8967483820042	83.0009287879981	104.273774471855	127.352026964786	118.204865632702	123.470687864398	70.383762754679	68.9557929937247	82.2986472271294	50.0526616102103	73.8443109520902	68.6722270358128	72.8426902720412	76.991185195407	64.3229598280815	53.6164872892927
UBIAD1	15.5768546206612	17.7619376394485	14.4147502592493	16.1209825483794	17.5357620956838	17.1360243538559	22.1885734251202	25.6611656949546	20.3116935471241	19.441658995387	22.5315191069838	24.758183670917	22.4439618289941	17.3142803671914	16.0718828337456	13.9478763100943	16.3914318128722	14.1041864331177	16.9305277924956	16.8611189146334	13.3108225389198	15.5090157228158	15.4012720715125	13.5812688067592
FBXO2	67.0249801677594	67.646528456623	66.3078511925469	91.0932628336137	58.2187301576701	61.9272167243307	125.59163404704	115.162304582235	121.54517418599	106.181368359421	60.5955638441974	73.9353978117797	88.1299567818502	75.785456689182	111.117672695379	140.889222503087	73.9891019331039	142.159879109412	118.060198267313	126.458391859751	108.058724705719	103.245733240459	112.225445756389	166.400067380206
FBXO44	36.4943451112634	40.7201868223527	33.4422206014585	40.885142487155	35.7729546751949	35.6972230104087	49.1164537954117	42.5599821282175	45.9856741906889	40.1295781827859	31.8884622577246	35.7806627024897	34.8629540410375	28.9517474992381	42.1194170815402	45.9182894253667	24.5871477193084	40.0765297428832	38.2448529598338	36.4232908592809	35.5304633125496	29.1347938221468	30.6892994954403	37.3189647211817
FBXO6	10.1472081528879	7.55827133593554	8.18757814725362	10.4883500917167	8.41716580592821	10.6209418272414	20.0343429954969	22.9490099710976	21.286654837386	20.5217511617973	12.2763094137719	14.5835876417731	19.7506864095148	20.7203683082782	52.1874356383119	61.119907426256	38.9296505555716	61.1468082557724	25.0178781219466	28.8112323201503	28.9274568562351	27.5838922498652	39.7488713022124	59.9937787289883
MAD2L2	8.90105978323499	8.78649042802506	7.72630613895764	10.876807502521	8.11655274143078	7.43126600691969	30.3746490576888	28.3733214188116	17.7117967730922	15.9521304577534	21.5583970193068	24.9277602714028	18.7033015241617	12.7728297790756	20.4131385417114	24.1345275478036	17.4158963011768	32.4224285688132	18.291016632964	21.9358246073872	18.9705423586179	20.4940564908637	17.7794096707901	21.8481280804387
AGTRAP	53.4063586994099	67.5520500649238	52.2967139405566	66.9117890110446	46.0940032229402	53.240440022178	73.0284115642306	78.2352612651056	88.0715032203299	65.1378660358264	65.2740354195678	69.0176763976934	57.7557951066115	49.6721158075163	78.7891727424425	101.082923820346	66.2487035770253	110.511460771684	64.4720544955301	66.134874189436	48.3172377200158	45.6408176985722	47.1097733952147	62.2376405318442
MTHFR	23.4987978277404	22.0134652659123	22.08339739717	22.5305298266507	22.1451624179778	21.8866053628457	19.1726508236476	20.4454816106143	15.2743935474373	16.949138611363	18.7513140740846	20.1796154578022	17.2070374022288	18.4496430142203	14.8711099783508	19.7464316300212	12.4074032472436	10.7501420984129	18.5933474864014	19.1529214855545	18.1320653482923	17.8353680812382	20.1575472700678	18.7775803502148
CLCN6	17.5350877729729	17.3840240726517	18.1625853266542	20.5882427726291	20.6420970954906	18.7647949855095	13.5716517066269	12.9348965291641	14.2994322571753	13.3765260609286	23.8414911480875	18.4838494529449	15.5611468681026	10.2182638232605	8.77487855865421	13.0075700419981	12.521232634833	7.56810003728266	13.7560538314027	11.8682633136983	15.0925861858618	15.0659009878782	16.0807399570204	12.0459949416473
KIAA2013	45.5734260901631	48.656371725085	40.0153467196762	51.8590643423771	39.2801070943317	41.0585930062686	90.4776780441795	97.011723968731	87.9090096719529	83.8317689160061	64.1137744688759	68.6785231967219	80.1997569356056	77.4885006597254	75.1868541762582	90.8962725826371	73.0784668323888	97.0092822960777	72.105908544825	82.6685927367949	64.8771586739475	59.5989318491064	58.5474828012644	80.779024902811
PLOD1	217.630911700095	213.332208456781	201.229913619121	253.856917960625	202.613205471272	211.774114836465	227.27131032526	216.555203181812	172.568148376366	170.156058216036	184.331780069594	205.187686587737	198.853501804888	178.819616907059	146.679022643609	181.792545165274	159.702630787915	189.030498658492	146.025802210275	142.828410223472	116.338685182684	112.32958530668	117.547944192867	142.898567445031
MFN2	264.717517953409	237.424198340075	236.517222253763	277.844163077792	248.20618692005	243.53514215371	266.478304144405	236.166175338932	193.692309665375	187.1882808402	242.756533102819	285.73657181846	252.868636606667	221.679556832401	174.019696889521	197.93446943426	175.183427500072	125.819663119824	218.509624321896	205.034480005615	193.478570132645	209.260933574279	219.921105609391	221.55182853461
MIIP	10.4142399463849	12.3766693125944	8.99480416177158	11.6537223241297	11.0224790315727	10.9602690421692	38.7761477332198	29.6250855990533	31.1987612883826	30.574916710694	24.3280521919261	25.43649007286	19.7506864095148	18.4496430142203	32.9750699519953	47.6421842502098	27.3190530214537	48.9346468319754	19.1980091932763	22.4269251582988	19.28497123749	18.1677041324414	24.6873331734538	33.303633073966
VPS13D	162.711372837536	158.629219662947	154.295486775005	152.955105504202	159.825945957804	153.341968425891	83.1532945834602	69.6815393667874	57.8477032222093	58.3249769861608	78.9351724196493	94.1150132695819	87.531451133077	90.8290117623155	43.8743927932711	52.0302801679923	74.5582488710508	29.1543853708957	64.4720544955301	60.1598174866775	66.9733511997616	72.8923738972343	71.0043940355759	52.7898013619248
DHRS3	189.147520393743	193.775181375047	173.20763911514	185.585528011765	180.067225633964	155.615460765907	33.6059947021238	40.8909632212285	30.2237999981206	27.2515561986621	60.1464305729618	65.1174145865215	12.71824503643	11.9213077938039	24.8467613923998	31.813695403923	12.0659150844754	19.0062512299939	32.4249840311635	33.5585376456296	26.9360739567116	35.8922935299451	23.1019081072687	27.1625376135183
PDPN	95.5083714741114	88.9041665889417	93.2346046768247	107.505588440096	116.537664670173	113.674617000826	121.498596230755	111.615639404884	85.3091128979211	79.6775682759662	110.935917995183	110.394366916212	96.9579151012545	93.9512590416451	106.591682701968	132.426466090221	114.057046364569	140.525857510453	109.670517084425	109.597272945117	105.752912927323	106.569093752491	107.582415205418	109.358738391817
PRDM2	90.7908097889969	87.4869907134538	76.0522223677995	76.8174529865548	84.9732928979419	86.4945070851063	50.1935690102234	44.8548831253272	29.0863451594817	35.8922935299451	44.9507548961588	48.1597545379482	44.4390444214083	47.1175498517011	35.1918813773395	33.6943079401155	57.2561819574635	32.8524342527497	43.0065639014732	38.6332433383834	50.5182398721206	53.0629895087769	44.5051465007677	30.8235752918621
KAZN	11.3043459247084	16.533718547359	14.3570912582123	15.3440677267707	14.3292227410445	13.8445503690559	13.3562286636646	14.1866607094058	11.6995354831435	13.0441900097254	10.2926374658149	10.6833258306012	14.3641355705562	20.7203683082782	12.2848299821159	13.3210054646968	16.619090588051	12.5561659709462	13.604888404684	8.92166000822836	11.3194396393963	10.4131962710335	10.9847308157111	7.55827133593554
TMEM51-AS1	3.82745570679104	5.38526832685407	3.86315306947882	5.72974680936376	4.00817419329915	4.68271556600419	1.72338434369866	1.66901890698892	0.812467741884963	0.581588089605592	0.785983224662227	0.847883002428666	1.64589053412623	2.83840661757236	1.10840571267211	0.783588556746871	1.59361142625147	1.37601818859685	1.05815798703098	1.22775137727913	1.88657327323272	1.21856552107838	1.58542506618511	1.18097989623993
TMEM51	18.4251937512964	21.2576381323187	22.08339739717	26.7064469927972	24.6502712887898	27.5533698521406	25.6353421125175	29.4164582356797	25.8364741919418	22.3495994434149	22.8309412878075	20.8579218597452	17.805543051002	16.1789177201624	31.5895628111552	39.4928632600423	27.8881999594007	34.3144535781339	26.9830286692899	32.2489361765319	26.5168354515488	26.5868840962557	19.7045686797292	24.4462838521665
EFHD2	94.1732125066262	99.2967896758531	86.257865551348	150.138789275871	102.308646283961	115.506983961437	161.782705264711	168.988164332628	159.081183861076	146.64328259341	167.451854625657	167.541681279904	82.444153118505	77.2046599979682	142.522501221089	173.956659597805	90.6081925211549	138.633832501132	197.573212721355	220.749697634788	199.243099578633	170.156058216036	169.413992786637	207.498167769355
CASP9	9.88017635939083	8.1251416861307	7.09205712755067	8.25471997959186	7.31491790277095	8.27958404423929	7.10896041775696	7.92783980819737	6.01226128994872	6.64672102406391	6.99899347675411	7.80052362234373	4.9376716023787	3.68992860284407	6.74280141875534	8.46275641286621	4.55317550357562	6.36408412226042	4.76171094163939	4.09250459093044	4.29719467791898	4.87426208431354	2.49138224686231	4.72391958495971
DNAJC16	38.2745570679104	46.2944119326052	51.9507599343346	37.5832544953182	39.6809245136616	40.8889293988047	23.6965347258565	23.5748920612185	25.1864999984338	28.913236454678	31.2147623508713	29.845481685489	35.4614596898107	34.0608794108683	23.8307228224504	20.530020186768	25.8392709827917	14.6201932538415	24.1864682749937	24.6368776374013	24.315833299444	27.6946709335996	26.1595135920543	20.6671481841987
AGMAT	2.22526494580875	1.13374070039033	1.44147502592493	0.874029174309726	0.601226128994872	1.56090518866806	2.15423042962332	2.08627363373615	3.24987096753985	3.24027649923116	2.1333830383689	3.39153200971466	1.19701129754635	1.13536264702894	2.40154571078957	2.66420109293936	0.569146937946953	1.46201932538415	3.25005667445228	2.20995247910244	2.82985990984908	3.21258182829756	2.15164830410836	3.3067437094718
DDI2	8.18897500057619	6.70796581064279	8.07226014517963	7.28357645258105	5.71164822545129	9.29756568902281	3.87761477332198	2.71215572385699	2.27490967727789	2.99102446082876	8.60838769868153	12.0399386344871	7.4813206096647	9.65058249974602	1.66260856900817	4.70153134048123	6.14678692982709	0.430005683936515	4.2326319481239	2.7829031218327	4.29719467791898	4.09881129817275	4.41654125580137	3.42484169909579
RSC1A1	8.45600679407324	7.36931455253715	10.0326661804375	8.25471997959186	8.61757451559317	8.8903730311094	6.24726824590763	4.58980199421953	3.08737741916286	4.40345267844234	7.44812674798967	9.15713642622959	6.73318854869823	5.96065389690195	4.06415427979774	4.8582490518306	5.23615182911197	3.26804319791751	5.74428621531101	5.48395615184679	6.91743533518664	5.64971287045433	6.90792350266369	5.31440953307967
PLEKHM2	89.2776296258469	93.8170429572998	77.2630613895764	103.718128684754	79.8628708014855	82.5922441134362	109.434905824865	101.184271236203	93.2712967683937	87.8198015304445	103.150941293767	123.790918354585	77.0576022795464	82.3137919095984	83.4075298785764	91.0529902939865	75.1273958089978	98.8153061686111	92.2864930117729	90.6899017350186	81.9611277593327	77.1019638791414	76.7798710623931	95.0688816473142
SLC25A34	0.356042391329399	1.51165426718711	0.634249011406971	1.26248658511405	0.80163483865983	1.0519143662763	1.07711521481166	2.29490099710976	0.487480645130977	0.664672102406392	1.1228331780889	3.5611086102004	2.3940225950927	1.41920330878618	1.01603856994944	1.56717711349374	0.569146937946953	1.54802046217145	0.226748140078066	0.409250459093044	0.62885775774424	0.443114734937594	0.566223237923253	1.06288190661593
FBLIM1	243.711016864974	222.874526018399	206.361564711413	251.429059143098	243.596786597756	240.515129940853	289.743992784337	281.855567917754	245.85273869439	229.81037940701	289.241826675699	280.649273803888	158.603996924892	148.732506760792	206.902399698794	245.733371395819	139.327170409414	165.896192862707	268.091884285634	289.667474946057	243.26314262073	252.575398914429	201.122494110339	252.493501816097
UQCRHL	6.85381603309094	6.04661706874843	7.32269313169866	7.86626256878754	6.61348741894359	6.78654429855679	10.9865751910789	9.59685871518629	12.5120032250284	11.8810138305142	6.99899347675411	10.174596029144	7.18206778527811	11.0697858085322	7.11226998964605	6.89557929937247	4.78083427875441	11.352150055924	10.7327452970285	9.16721028368419	9.53767599245431	6.20360628912632	7.02116815024834	6.4953894293196
FLJ37453	0.712084782658799	1.32269748378872	1.44147502592493	1.55382964321729	1.50306532248718	1.22157797374022	2.80049955851032	1.87764627036253	2.43740322565489	2.16018433282077	2.02109972056001	3.0523788087432	2.3940225950927	3.12224727932959	1.38550714084014	2.35076567024061	0.455317550357562	1.29001705180954	1.28490612710904	1.63700183637218	1.36252514177919	0.886229469875189	1.01920182826186	1.18097989623993
SPEN	215.316636156454	192.358005499559	191.485542443868	213.360232884274	204.216475148592	210.586469584217	121.92944231668	99.3066249658407	52.8104032225226	59.903573229376	128.264976710355	132.778478180329	92.7683755598423	125.173731834941	51.3561313538078	63.3139553851472	97.324126388929	37.5824967760514	84.0479772556032	76.2024354831248	85.0006069217632	79.760652288767	82.7818373843796	66.8434621271799
ZBTB17	16.8230029903141	21.7300300908147	18.4508803318391	31.4650502751501	17.9365795150137	21.988403527324	36.1910712176718	25.8697930583283	28.7613580627277	29.744076582686	25.2263187343972	26.4539496757744	19.3018071729349	18.4496430142203	25.4009642487359	31.9704131152724	25.3839534324341	38.9585149646482	21.9945695875724	21.0354735973825	20.3330675003971	20.8263925420669	20.0443026224832	24.6824798314145
FAM131C	1.33515896748525	2.64539496757744	1.90274703422091	1.74805834861945	1.20245225798974	1.86629968210312	2.80049955851032	1.4603915436153	1.78742903214692	1.66168025601598	0.860838769868153	0.847883002428666	1.34663770973965	1.70304397054342	1.47787428356281	1.41045940214437	1.82127020143025	2.32203069325718	1.66281969390582	0.900351010004697	0.943286636616361	1.21856552107838	0.905957180677205	0.472391958495971
EPHA2	167.962998109644	173.934719118217	150.835946712785	266.578898164466	195.198083213669	216.083570466048	358.679366532283	352.788871464783	353.098480623205	328.680354639961	462.270419419198	469.727183345481	303.442363928	319.888425800405	344.621809498304	421.413925818467	422.648516119407	354.496685837263	465.136018013473	469.819527038815	328.054130289912	346.626501404933	376.764942514133	442.513167121101
ARHGEF19	6.67579483742624	8.50305525292748	5.70824110266274	8.64317739039618	3.60735677396923	5.87036081825163	7.75522954664395	6.88470299132929	5.52478064481774	6.23130096005992	3.44335507947261	2.0349192058288	3.14215465605917	2.27072529405789	6.18859856241929	7.36573243342059	4.8946636663438	8.34211026836839	4.30821466148326	3.11030348910714	3.87795617275615	3.32336051203196	4.64303055097067	4.25152762646374
FBXO42	23.3207766320757	18.6122431647413	19.8346963567271	18.3546126605042	22.3455711276428	20.5292965031343	33.1751486161991	31.0854771426686	26.4864483854498	28.08239632667	33.6101397974609	36.7981223054041	35.611086102004	31.5063134550532	24.6620271069545	29.6196474450317	24.3594889441296	22.1022921543369	24.9422954085873	22.4269251582988	28.6130279773629	30.7964740781628	30.9157887906096	30.1149873541182
SZRD1	160.486107891727	158.723698054646	160.407340884927	188.110501181993	155.517158700007	165.354151834336	134.208555765533	137.902687189959	91.9713483813778	86.1581212744285	115.726672888362	115.142511729813	101.147454642667	91.6805337475872	89.4113941555503	90.5828371599383	87.6486284438308	108.275431215214	106.193712269894	105.177367986912	110.888584615568	103.578069291663	101.693693531016	106.642484630465
NECAP2	77.8842731033061	68.591312373615	66.8267822018799	90.6076910701083	86.6767669300941	83.8138220871764	89.6159858723302	78.6525159918529	84.6591387044131	78.098972032751	107.342851825298	104.289609298726	65.0874893040829	55.9166103661755	103.451199849397	105.471019738129	82.6401353898976	125.045652888738	89.0364363373206	89.8714008168325	94.5382829142175	96.5990122163956	103.052629302032	110.657816277681
CROCCP3	2.22526494580875	1.98404622568308	1.72977003110992	1.74805834861945	1.4028609676547	1.6966360746392	0.215423042962332	1.04313681686807	1.46244193539293	0.997008153609587	0.411705498632595	0.339153200971466	0.598505648773176	0.567681323514472	0.554202856336055	1.25374169079499	0.796805713125734	0.344004547149212	1.28490612710904	1.06405119364192	0.943286636616361	1.32934420481278	0.905957180677205	0.472391958495971
NBPF1	27.8603171215255	31.3668260441325	30.3286345454606	26.512218287395	31.8649848367282	28.5034860539385	26.2816112414045	21.2799910641087	18.5242645149771	21.3525912898053	20.0987138877912	27.6409858791745	21.8454561802209	18.1658023524631	14.6863756929055	15.0449002895399	11.0414505961709	6.36408412226042	21.692238734135	20.4625229546522	26.9360739567116	25.0359825239741	23.328397402438	18.1870904020949
CROCCP2	4.80657228294689	7.84170651103312	5.59292310058874	7.38069080528213	5.21062645128889	4.92024461645368	11.2019982340413	9.38823135181267	15.1118999990603	14.5397022401398	10.4423485562267	8.64840662477239	9.12721114379093	5.10913191163025	11.6382599830572	13.1642877533474	7.51273958089978	10.3201364144764	8.16293304281038	9.57646074277723	7.65110271922159	7.08983575900151	8.15361462609484	10.8650150454073
MST1P2	1.15713777182055	1.13374070039033	1.38381602488794	1.55382964321729	1.20245225798974	1.42517430269693	3.01592260147265	2.08627363373615	4.06233870942481	3.40644452483276	2.24566635617779	2.37407240680026	3.29178106825247	1.70304397054342	1.29313999811746	4.07466049508373	1.47978203866208	2.40803183004448	2.34306411414002	1.96440220364661	0.943286636616361	1.99401630721917	1.47218041860046	1.77146984435989
CROCC	6.14173125043214	7.84170651103312	7.49567013480965	8.35183433229294	7.41512225760343	6.31148619765782	20.0343429954969	17.7333258867573	23.2365774179099	22.3495994434149	12.5008760493897	12.71824503643	12.1197393876568	14.475873749619	19.0276314008712	24.6046806818518	10.3584742706345	16.0822125792256	13.0002266978091	13.5052651500705	10.7953915079428	11.964097843315	10.4185075777879	12.5183869001432
MFAP2	78.2403154946355	82.3851575616974	63.5402191427711	88.0827178998802	79.5622577369881	79.8097609510279	71.5204502634943	73.0195771807652	55.7352870933084	47.939475386061	54.4199813647085	54.0949355549489	27.3816334313728	28.1002255139664	58.0989327725631	63.7841085191953	28.2296881221689	50.5686684309341	49.9601735305339	51.483707753905	43.3911852843526	45.0869242799002	40.3150945401356	55.0336631647806
ATP13A2	65.6008106024419	70.3864018158997	57.1977290287014	94.4922651781515	64.5316045121163	73.8036692468051	208.098659501613	192.354429030473	138.282009668821	139.581141505342	211.541770751948	210.105408001823	136.459287920284	130.566704408328	144.462211218265	183.673157701467	122.025103495827	156.780072363253	113.827566319189	102.39446486508	110.154917231533	106.679872436226	107.016191967495	130.14398456564
SDHB	85.0051209298941	78.2281083269328	77.4360383926874	92.2586350660266	88.0796278977488	96.8100544189126	108.788636695978	93.4650587913795	111.795561283371	100.531655488967	95.0291146389235	82.5838044365521	72.269557089361	72.3793687480951	98.4633741423725	91.2097080053358	67.0455092901511	115.327524431773	82.9142365552129	86.7610973277254	88.6689438419379	80.4253243911734	95.2387486186912	89.8725701038585
PADI2	3.3824027176293	3.49570049287019	3.86315306947882	5.34128939855944	4.60940032229402	4.85237917346811	2.80049955851032	4.1725472674723	2.43740322565489	2.57560439682477	2.50766076439853	2.20449580631453	1.04738488535306	0.567681323514472	2.03207713989887	3.44778964968623	2.73190530214538	2.75203637719369	4.15704923476455	4.33805486638627	1.78176364694201	3.76647524696955	2.49138224686231	1.53527386511191
PADI1	26.4361475562079	31.5557828275309	26.2348454718338	29.6198775738296	31.8649848367282	35.4596939599592	27.1433034132538	29.8337129624269	54.2728451579155	46.5270471684474	13.9231314083023	12.2095152349728	21.6958297680276	17.0304397054342	18.1039599736445	20.6867378981174	10.6999624334027	8.8581170890922	9.59900459663813	10.1494113855075	10.4809626290707	7.8652865451423	4.64303055097067	7.08587937743957
PADI3	40.3218008180545	43.3655817899301	34.8260366263464	23.5016733536615	21.7443449986479	28.3677551679674	8.18607563256862	7.30195771807652	10.7245741928815	7.6437291776735	5.42702702742966	8.64840662477239	4.63841877799211	4.54145058811577	3.78705285162971	4.07466049508373	2.27658775178781	1.46201932538415	10.9594934371065	10.9679123036936	7.96553159809371	8.97307338248628	5.09600914130928	6.4953894293196
RCC2	281.45151034589	255.280614371223	232.250456177025	251.040601732294	261.934183532099	272.649417194519	292.759915385809	308.76849779295	297.525687078273	315.885416668638	251.327493028898	249.277602714028	236.559357677598	242.967606464194	231.194958234858	259.524529994564	173.589816073821	184.128433861616	271.644271813523	273.379306674154	244.206429257347	236.623268456675	245.174662020769	273.278747989919
ARHGEF10L	14.7757592401701	17.8564160311477	13.6075242447314	18.2574983078032	12.1247269347299	15.5411864436951	31.6671873154628	35.6752791368882	33.9611516107914	33.1505211075188	13.6237092274786	14.0748578403159	21.396576943641	21.8557309553072	23.368887108837	26.1718577953455	24.7009771068978	24.2523205740194	14.2851328249182	15.7152176291729	16.6647305802224	13.7365567830654	12.7966451770655	18.6594823605909
ALDH4A1	49.9349453839483	49.8845908171745	44.282112796414	56.4234389193279	37.1758156428496	42.7552290809078	59.672182900566	42.5599821282175	59.7976258027332	60.4851613189816	46.1484436194536	52.738322751063	58.2046743431914	51.3751597780597	50.3400927838584	52.6571510133898	40.4094325942337	50.9126729780833	58.1986892867036	55.9854628039285	41.7142312637013	43.9791374425562	37.597222998104	47.3572938392211
IFFO2	75.8370293531621	69.6305746823061	66.8844412029169	64.969501957023	63.7299696734565	60.1287824852132	81.4299102397615	69.2642846400402	38.1859838685932	48.0225593988618	67.9314072743782	78.6835426253802	59.4016856407377	66.134874189436	46.183571361338	59.5527303127622	91.5188276218701	55.8147377749596	136.351214900277	126.949492410662	74.1004057875297	84.7456930568149	50.1673788800002	54.5612712062847
UBR4	307.175573119439	290.048662516526	291.985181251355	318.14661944874	321.555774657424	325.041539179378	212.622543403822	203.620306652648	128.857383862955	133.516008570884	253.984864883708	302.694231867034	194.813588675669	237.858474552564	112.965015549833	137.127997430702	189.412100948746	88.7531731644966	157.514374640897	152.650421241705	151.554719616362	154.314706442017	173.943778690023	127.663926783536
EMC1	98.0006682134172	90.2268640727305	92.3120606602327	97.5999244645861	96.697202413342	102.476818908208	116.113020156697	113.076030948499	100.258519348604	100.199319437764	122.688238592513	135.152550587129	138.853310515377	125.173731834941	89.5961284409956	86.9783297989027	109.390041473404	82.3030879054489	108.536776384034	104.11331679327	101.665337501986	104.575077445272	105.091032958556	86.9201203632587
MRTO4	60.3491853303332	43.0821466148326	48.7218558762628	51.4706069315728	56.1144387061881	58.1606846386317	109.650328867827	103.061917506566	113.745483863895	93.0540943368948	81.7048275922686	85.9753364462667	71.0725457918147	71.2440061010662	76.110525603485	79.9260327881809	49.7434423765637	85.4851299665791	80.7979205811509	81.9319419104275	73.5763576560761	70.5660215388119	84.933485688488	98.7299193256579
LOC100506730	5.60766766343804	4.53496280156132	3.57485806429383	3.4961166972389	5.41103516095385	5.2935045528743	1.93880738666099	3.12941045060422	3.08737741916286	1.91093229441838	1.8339608575452	1.69576600485733	1.64589053412623	1.98688463230065	1.38550714084014	1.41045940214437	2.04892897660903	1.72002273574606	3.32563938781164	2.86475321365131	2.09619252581413	2.54790972589117	2.60462689444696	2.59815577172784
AKR7A2	37.8295040787487	37.5079215045801	33.6151976045695	29.8141062792318	31.2637587077334	33.1183361769571	44.3771468502404	44.2290010352064	47.9355967712128	43.2036866564154	29.6427959015468	31.3716710898606	36.0599653385839	28.9517474992381	39.4407699425826	43.4108060437767	25.2701240448447	52.6326957138294	40.6634997873332	39.124343889295	34.1679381707704	32.3473756504444	31.5952566761175	37.5551607004297
PQLC2	11.1263247290437	12.3766693125944	10.7822331939185	14.2758098470589	10.6216616122427	11.3335289785898	31.0209181865758	28.5819487821853	19.8242129019931	21.4356753026061	22.1198136083512	21.0274984602309	15.261894043716	10.785945146775	15.2405785492415	19.9031493413705	9.22018039474064	15.7382080320764	11.6397378573407	11.6227130382425	10.37615300278	10.6347536385023	10.5317522253725	17.3604044747269
CAPZB	285.011934259184	259.815577172784	233.864908206061	259.101093006483	281.073215305103	288.224536359707	360.402750875982	405.780221761681	382.022332234309	315.802332655837	308.292562930608	331.352677349123	262.444726987038	224.801804111731	307.859686694679	320.48771970947	219.121571109577	330.416367536818	296.284236368673	307.920045421606	293.991001745432	279.162283010684	303.495655526864	355.947340726714
MINOS1	23.8548402190698	25.8870793255792	25.3123014552418	24.9583886441777	26.1533366112769	24.024366816891	52.9940685687337	55.9121333841288	80.2718128982343	65.4702020870296	62.3172413839337	63.4216485816642	61.1972025870572	46.2660278664294	64.9341013340412	54.851198972281	57.0285231822847	96.7512788857158	39.9076726537396	45.5905011429651	48.8412858514693	55.9432352858713	57.0753023826639	70.1502058366517
NBL1	0	0.283435175097583	0	0.291343058103242	0.300613064497436	0.0678654429855679	0	0	0.812467741884963	0.997008153609587	0.0374277726029632	0	0	0	1.66260856900817	1.25374169079499	1.70744081384086	2.32203069325718	2.11631597406195	1.71885192819079	0.524048131453534	0.443114734937594	0.339733942753952	0.590489948119964
TMCO4	11.3933565225408	11.0539718288057	9.97500717940054	9.71143527010807	11.1226833864051	11.8764525224744	12.0636904058906	9.80548607855991	8.93714516073459	8.97307338248628	6.32529356990078	5.76560441651493	10.174596029144	8.23137919095984	7.75883998870478	7.67916785611934	7.39891019331039	9.46012504660332	7.33152319585747	8.02130899822367	6.49819683002382	6.53594234032952	7.24765744541764	6.14109546044762
OTUD3	9.52413396806144	11.3374070039033	13.4922062426574	11.5566079714286	13.4273835475521	13.8445503690559	11.6328443199659	9.38823135181267	11.3745483863895	11.1332577153071	15.233103449406	11.8703620340013	17.5062902266154	19.5850056612493	10.8993228412758	9.08962725826371	20.3754603785009	9.71812845696523	11.7153205707001	11.0497623955122	12.0531070234313	14.179671518003	7.70063603575624	6.96778138781557
CAMK2N1	175.617909523226	176.296678910696	149.279153684786	128.288059918128	137.079557410831	142.85675748462	98.2329075908234	93.0478040646323	105.133325799914	105.433612244214	99.4081640334702	89.5364450564671	94.7135189183551	105.872566835449	112.133711265329	91.5231434280346	92.4294627225852	132.785755199596	105.740215989738	122.120336993364	115.080969667196	89.7307338248628	95.9182165041991	114.555049935273
MUL1	61.2392913086567	53.4747697017439	51.1435339198166	54.6753805707084	58.5193432221676	55.2424705902523	69.7970659197956	67.8038930964249	68.4097838667138	70.1229068038743	89.3400932032731	95.6412026739535	86.3344398355306	78.0561819832399	62.8096570514196	74.5976306023021	68.2976325536344	73.7889753635059	69.762844430685	64.8252727203382	63.4098239058776	66.1348741894359	64.0964705329122	69.6778138781557
CDA	59.7261111455068	63.1115656550617	52.1813959384826	71.5732779406965	74.8526530598616	93.3828495481415	81.4299102397615	81.1560443523362	54.9228193514235	46.7762992068498	55.4305312249885	55.4515483588348	34.7133276288442	34.3447200726255	52.4645370664799	55.6347875290279	36.425404028605	68.0268991987566	52.8323166381894	61.1420185885008	56.5971981969816	48.9641782106042	47.7892412807226	67.4339520752999
PINK1	123.724730986966	126.790001660319	116.817136100957	133.046663200481	120.04481708931	121.207681172224	28.8666877569525	25.452538331581	25.5114870951878	20.6048351745981	26.9105685015305	32.2195540922893	29.027523965499	24.9779782346368	27.6177756740801	30.7166714244774	22.5382187426993	22.3602955646988	27.436524949446	25.537228647406	24.315833299444	24.5928677890365	22.0827062790069	27.3987335927663
DDOST	334.501826653971	338.327120674814	286.50757615284	329.703227420169	322.658022560581	302.340548500705	313.440527510193	329.422606766938	267.951861273661	263.542488604134	284.862777281153	338.305317969038	297.606933852462	281.853777124935	252.901236774687	266.106673871237	241.204472301919	241.491192098747	300.365702890078	303.500140463402	248.713243187847	238.728063447629	263.407050281897	263.949006809624
KIF17	1.2461483696529	0.283435175097583	0.172977003110992	0.388457410804323	0	0.475058100898975	0.861692171849328	0.41725472674723	1.13745483863895	0.332336051203196	1.79653308494223	2.543649007286	2.543649007286	1.98688463230065	0.646569999058731	1.56717711349374	1.93509958901964	2.40803183004448	1.43607155382775	1.96440220364661	1.67695402065131	1.21856552107838	0.452978590338602	0.472391958495971
SH2D5	12.2834625008643	12.0932341374969	16.2021792913963	14.7613816105643	10.6216616122427	14.6928684063755	48.0393385806001	46.7325293956898	64.347445157289	68.0458064838543	89.1155265676553	90.7234812598673	68.3792703723354	68.9732808070083	82.945694164963	86.5081766648546	81.9571590643612	111.715476686707	94.2516435591162	88.8073496231906	79.9697448598092	80.9792178098454	80.5169444326866	103.335740920994
HP1BP3	191.28377474172	177.808333177883	160.695635890112	146.157100815126	177.562116763152	180.182751126683	106.849829309317	103.270544869939	98.4710903164574	105.765948295417	102.327530296501	95.980355874925	119.701129754635	129.147501099542	87.9335198719875	82.1200807470721	102.218790055273	57.7927639210676	123.880067195983	118.518932953346	119.378164345115	123.850568415058	112.225445756389	103.453838910618
EIF4G3	252.345044854712	229.015621478847	230.693663149026	237.735935412246	268.247057886546	269.290077766734	121.92944231668	124.967790660795	105.133325799914	116.816121997923	136.835936636433	126.843297163328	158.005491276118	170.304397054342	108.161924128253	105.941172872177	148.433521416565	91.5052095416903	105.437885136301	100.675612936889	105.543293674742	123.296674996386	97.5036415703842	84.9124545396508
ECE1	233.919851103415	225.519920985977	195.29103651231	259.198207359184	228.566133372884	229.351264569727	175.354356971338	159.599932980815	107.408235477192	106.513704410624	167.86356012429	180.42950291682	169.975604251582	148.732506760792	140.675158366635	175.2104012886	198.06313440554	154.114037122847	169.078529784878	164.682384739041	158.891393456711	165.614132182926	158.429261970926	186.358627626661
NBPF3	15.3098228271642	12.660104487692	13.1462522364354	16.0238681956783	12.8261574185573	16.0841099875796	15.7258821362502	9.80548607855991	9.91210645099654	12.2964338945182	9.76864864937339	12.8878216369157	18.5536751119685	17.0304397054342	11.6382599830572	10.9702397944562	13.6595265107269	7.13809435334614	10.430414443591	10.1494113855075	8.38477010325654	11.7425404758462	13.0231344722348	8.97544721142345
ALPL	0	0.283435175097583	0.345954006221984	0.485571763505403	0.300613064497436	0.271461771942272	0	0.41725472674723	0	0	0.187138863014816	0.169576600485733	0.74813206096647	0.567681323514472	0.277101428168028	0.470153134048123	2.04892897660903	2.838037513981	0	0	0	0	0.113244647584651	0.118097989623993
RAP1GAP	3.11537092413225	3.87361405966696	2.47933704459089	3.20477363913566	2.10429145148205	4.17372474361243	7.53980650368162	10.0141134419335	9.58711935424256	7.9760652288767	4.49133271235558	4.0698384116576	4.63841877799211	5.96065389690195	6.18859856241929	7.05229701072184	7.74039835607856	8.8581170890922	2.34306411414002	3.19215358092575	1.78176364694201	3.32336051203196	1.47218041860046	1.77146984435989
USP48	119.007169301852	121.688168508562	131.001250356058	100.998926809124	119.844408379645	109.704488586171	64.4114898457373	58.6242891079858	50.2105064484907	56.4971287045433	60.1838583455648	66.1348741894359	68.9777760211085	60.174220292534	50.155358498413	39.3361455486929	49.2881248262061	40.8505399739689	44.1403046018635	47.2275029793373	50.0990013669578	53.9492189786521	44.2786572055984	38.4999446174216
LDLRAD2	1.33515896748525	4.72391958495971	0.749567013480965	2.71920187563026	2.20449580631453	1.76450151762477	0.646269128886996	0.83450945349446	0.324987096753985	0.74775611520719	0.11228331780889	0.678306401942933	0	0	0.0923671427226759	0.156717711349374	0.113829387589391	0.258003410361909	0.0755827133593554	0.327400367274435	0.419238505162827	0.553893418671993	0	0.354293968871978
HSPG2	341.978716871888	409.563828016007	326.06165086422	521.698302710205	294.30019014299	325.889857216697	223.178272508976	180.04541459143	90.5089064459848	102.442587783385	210.68093198208	208.070488795995	295.512164081756	295.76196955104	89.5961284409956	129.918982708631	253.839534324341	85.3131276930045	154.944562386679	138.735905632542	154.489389152502	150.215895143844	123.663155162438	99.4385072634019
LINC00339	1.780211956647	2.36195979247986	2.59465504666488	1.55382964321729	2.40490451597949	2.27349234001653	3.01592260147265	3.75529254072507	2.92488387078586	3.98803261443835	2.69479962741335	2.0349192058288	5.53617725115188	3.40608794108683	2.03207713989887	2.19404795889124	1.2521232634833	2.66603524040639	2.79656039429615	2.29180257092105	2.51543103097696	2.54790972589117	2.60462689444696	3.77913566796777
CDC42	379.274157363643	387.077970791599	428.348718703853	320.380249560865	379.273483040932	369.086211677011	343.384330481957	356.335536642134	436.782658037356	459.039170724414	378.394781015958	376.799206279299	341.896351861677	332.377414917723	414.820837967537	358.570123567368	283.093686934814	314.678159504741	500.433145152292	500.349611287156	552.661159430897	528.746657464284	502.806235275849	455.976337938236
WNT4	6.23074184826449	8.88096881972426	5.76590010369973	17.6748121915967	12.6257487088923	7.87239138632588	1.29253825777399	1.25176418024169	1.29994838701594	0.664672102406392	0.449133271235558	0.5087298014572	2.543649007286	2.55456595581512	3.04811570984831	2.50748338158999	5.23615182911197	9.46012504660332	3.62797024124906	3.11030348910714	1.67695402065131	1.77245893975038	0.452978590338602	1.06288190661593
ZBTB40	57.4118356018657	58.9545164202972	55.0066869892955	55.5494097450181	57.4170953190103	57.1087702723554	35.1139560028601	34.6321423200201	31.5237483851365	33.2336051203196	40.5342777290091	42.2245735209476	41.4465161775424	41.1568959547992	24.0154571078957	25.3882692385986	25.0424652696659	16.3402159895876	22.8259794345253	19.8895723119219	19.7042097426529	21.7126220119421	27.858183305824	25.1548717899105
EPHB2	118.473105714858	119.60964389118	97.5590297545995	119.644882527731	107.619477090082	106.888072702269	63.9806437598126	65.0917373725679	42.573309674772	37.2216377347579	44.0150605810847	48.6684843394054	46.3841877799211	43.4276212488571	46.3683056467833	55.6347875290279	41.09240891977	43.9465808983118	65.2278816291237	62.8608705166916	54.9202441763303	55.2785631834649	43.8256786152598	52.1993114138048
KDM1A	115.89179837772	106.004755486496	119.123496142436	106.340216207683	120.946656282802	120.970152121775	140.455824011441	159.182678254068	146.244193539293	148.969634951832	136.761081091227	147.870795623559	141.995465171436	135.391995658201	123.956705533831	122.239814852512	103.015595768399	110.597461908472	104.606475289348	105.668468537824	94.0142347827639	101.030159565771	113.584381527405	112.074992153169
LUZP1	260.088966866126	231.377581271327	247.645409453904	258.712635595679	272.85645820884	268.815019665835	144.548861827725	134.773276739355	91.6463612846238	101.279411604174	202.297110919016	229.267563856711	157.257359215152	161.505336539867	99.2023112841539	111.739728192104	162.54836547765	61.5768139397089	208.079209878305	170.657441441799	186.87556367633	198.847737303245	145.179638203522	136.63937399496
HNRNPR	370.907161167402	381.881659248143	425.235132647855	335.627202934935	373.261221750983	339.496878535304	205.298159943102	213.425792731208	188.492516117311	191.259397467439	159.554594606432	159.402004456589	148.429400895748	158.666929922295	174.389165460412	132.896619224269	120.886809619933	109.221443719875	198.933701561823	206.835182025625	204.273961640587	196.078270209885	231.58530431061	204.663816018379
ZNF436	52.5162527210864	48.656371725085	51.4318289250016	38.2630549642258	45.4927770939453	42.5516327519511	25.2044960265929	23.5748920612185	30.2237999981206	30.2425806594908	25.0766076439853	23.9103006684884	40.5487577043827	40.5892146312847	18.3810614018125	15.5150534235881	20.0339722157327	10.4061375512637	15.1921253852304	14.651166435531	18.5513038534551	17.1706959788318	16.7602078425283	12.9907788586392
TCEA3	3.82745570679104	3.87361405966696	1.78742903214692	2.42785881752702	2.40490451597949	2.47708866897323	1.07711521481166	1.4603915436153	0.974961290261955	0.830840128007989	0.374277726029632	0.678306401942933	1.04738488535306	1.13536264702894	1.20077285539479	0.626870845397497	1.36595265107269	2.23602955646988	2.19189868742131	1.55515174455357	1.5721443943606	0.886229469875189	0.566223237923253	1.29907788586392
ASAP3	9.79116576155849	12.9435396627896	10.8398921949555	10.876807502521	9.31900499942052	8.48318037319599	8.40149867553095	7.51058508145014	6.98722258021068	7.5606451648727	2.80708294522224	3.73068521068613	7.18206778527811	6.24449455865919	5.3572942779152	6.73886158802309	4.8946636663438	3.69804888185403	4.38379737484261	4.99285560093514	3.77314654646544	2.54790972589117	2.94436083720092	1.53527386511191
E2F2	0.623074184826449	0.377913566796777	0.518931009332976	0.194228705402161	0.601226128994872	0.441125379406192	2.80049955851032	1.25176418024169	1.62493548376993	0.913924140808788	0.187138863014816	0.339153200971466	0.74813206096647	1.13536264702894	0.46183571361338	0.783588556746871	0	0.172002273574606	0.151165426718711	0.245550275455827	0.209619252581413	0.110778683734399	0.226489295169301	0.236195979247986
ID3	60.794238319495	69.4416178989077	70.8052532734327	66.6204459529414	51.5050383838941	53.8851617305409	118.482673629283	125.593672750916	107.570729025569	94.1341865033052	46.5227213454832	53.9253589544632	91.7209906744892	76.3531380126964	70.2913956119564	89.4858131804927	50.8817362524576	74.3049821842297	20.7852461738227	24.3094772701268	23.6869755416997	26.0329906775837	32.9541924471333	53.2621933204207
RPL11	1833.8853471399	1602.35352321833	1643.85811956479	1621.22700399184	1776.62321117985	1836.60855079693	1099.08836519382	1097.79718607196	1244.53808701939	1044.11678886764	857.657409196901	960.481865151193	870.975345377164	853.508869904008	968.100022876366	995.314184779876	710.067719782619	1724.32279258542	1013.79093428903	1036.22216242359	879.45757420532	855.54377448076	901.427394773819	972.53694455358
PITHD1	32.8449106001371	26.1705145006768	28.8871595195357	28.6487340468188	29.1594672562513	27.2140426372127	41.3612242487678	38.5960622241188	48.5855709647208	44.4499468484274	41.1331220906565	45.2769523296908	44.8879236579882	44.8468245576433	43.5049242223804	42.3137820643311	45.9870725861138	62.4368253075819	38.6227665266306	38.3876930629275	36.6833692017474	37.0000803672891	36.3515318746728	37.7913566796777
LYPLA2	85.7172057125529	91.8329967316168	84.3551185171271	109.64210419952	78.2596011241659	87.173161514962	148.641899644009	144.161508091168	155.343832248405	146.394030555008	137.322497680272	138.035352795387	89.0277152550099	98.7765502915181	130.699506952586	145.434036132219	80.9326945760567	140.697859784028	124.711477042936	124.330289472467	108.582772837172	102.581061138053	108.714861681265	141.717587548791
GALE	42.5470657638632	46.9557606744995	38.6315306947882	55.0638379815127	48.5991120937522	48.8631189496089	80.9990641538369	86.9976105267974	75.2345128985475	58.5742290245633	61.1944082058448	68.6785231967219	51.920365031073	42.0084179400709	57.7294642016724	64.4109793645928	43.2551672839684	69.0589128402043	55.1753807523294	61.7968193230497	45.6969970627481	48.7426208431354	45.8640822717835	59.2851907912444
HMGCL	54.1184434820687	42.5152762646374	37.4206916730113	40.3024563709485	44.4907335456206	41.2621893352253	26.7124573273292	29.4164582356797	30.2237999981206	31.0734207874988	27.7714072713987	26.4539496757744	26.0349957216332	27.8163848522091	26.4170028186853	28.9927765996342	22.8797069054675	39.474521785372	27.436524949446	28.9749325037875	22.1148311473391	23.9281956866301	24.2343545831152	25.8634597276544
FUCA1	38.3635676657428	37.4134431128809	32.1160635776075	31.5621646278512	36.0735677396923	29.7929294706643	36.8373403465588	38.5960622241188	46.3106612874429	46.4439631556466	40.2722833207884	37.6460053078328	45.0375500701815	42.8599399253426	39.625504228028	35.2614850536092	36.8807215789626	47.8166320537404	39.0762628067867	44.362749765686	37.1026077069102	39.8803261443835	40.5415838353049	36.6103767834378
PNRC2	14.9537804358348	11.0539718288057	9.57139417214156	13.0133232619448	14.229018386212	15.2018592287672	63.3343746309256	59.4587985614803	87.5840225751989	94.4665225545084	85.7470270333886	72.4092084074081	92.0202434988758	90.5451711005582	102.619895564893	81.0230567676265	100.739008016611	88.8391743012839	85.2573006693529	91.3447024695675	109.526059473789	100.697823514568	111.545977870881	101.44617308701
SRSF10	67.5590437547535	61.316476212777	70.3439812651367	61.5704996124852	72.3475441890496	68.1029720360174	63.549797673888	68.2211478231721	91.1588806394928	97.2913789897355	85.372749307359	78.3443894244087	102.045213115826	115.239308673438	97.6320698578684	67.8587690142791	100.625178629021	85.8291345137283	76.4897059196676	75.1383842894829	86.0487031846702	84.7456930568149	85.8394428691652	79.4799470169471
MYOM3	2.40328614147345	2.07852461738227	2.1910420394059	2.5249731702281	1.60326967731966	3.25754126330726	1.29253825777399	1.25176418024169	2.59989677403188	1.74476426881678	3.78020503289928	3.39153200971466	2.543649007286	1.98688463230065	2.40154571078957	2.66420109293936	5.23615182911197	3.44004547149212	2.19189868742131	2.20995247910244	1.88657327323272	1.77245893975038	2.94436083720092	1.53527386511191
IL22RA1	3.3824027176293	4.62944119326052	4.55506108192279	4.27303151884755	5.41103516095385	3.5968684782351	7.10896041775696	6.25882090120845	2.59989677403188	2.82485643522716	2.17081081097186	1.5261894043716	4.63841877799211	4.54145058811577	18.6581628299805	19.7464316300212	17.8712138515343	20.6402728289527	5.81986892867036	6.4661572536701	4.19238505162827	5.87127023792312	5.88872167440183	6.96778138781557
IFNLR1	17.6240983708053	14.3607155382775	12.1660492188064	13.3046663200481	14.1288140313795	15.2697246717528	22.8348425540072	20.6541089739879	12.1870161282744	13.5426940865302	12.5757315945956	20.0100388573165	15.1122676315227	12.2051484555611	14.8711099783508	18.8061253619249	17.4158963011768	11.8681568766478	16.4770315123395	17.2703693737265	14.6733476806989	15.5090157228158	15.9674953094357	14.2898567445031
GRHL3	70.1403510918917	81.5348520364046	62.0410851158091	66.1348741894359	63.8301740282889	65.659816088537	79.0602567671759	79.2783980819737	62.3975225767651	59.1558171141688	15.233103449406	14.2444344408016	42.0450218263156	37.1831266901979	46.3683056467833	49.5227967864023	53.044494616656	34.8304603988577	26.0760361089776	26.5194297492293	22.0100215210484	20.3832778071293	15.7410060142664	17.006110505855
STPG1	28.1273489150226	33.2563938781164	28.7718415174617	27.2891331090037	30.0613064497436	29.4875349772293	38.1298786043328	31.2941045060422	30.0613064497436	27.2515561986621	26.1994408220742	27.301832678203	27.8305126679527	24.6941375728795	31.2200942402645	30.2465182904292	33.4658399512808	39.2165183750101	20.8608288871821	21.3628739646569	19.28497123749	22.2665154306141	24.3475992306999	25.1548717899105
NIPAL3	167.161902729153	155.416954345174	160.464999885964	161.306939836495	176.459868859995	162.537735950435	123.006557531492	109.112111044401	99.7710387034734	90.893910004074	107.342851825298	120.908116146328	160.399513871211	160.937655216353	88.3953555856009	91.9932965620827	128.171890425654	94.4292481924586	98.1063619404433	93.2272545813955	93.8046155301825	101.805610351912	105.20427760614	103.21764293137
RCAN3	20.2944163057758	16.4392401556598	19.3734243484311	16.897897369988	15.5316749990342	16.8984953034064	19.8189199525346	21.9058731542296	20.3116935471241	21.1864232642037	23.7666356028816	20.5187686587737	20.9476977070612	17.5981210289486	24.2001913933411	24.6046806818518	20.4892897660903	12.7281682445208	30.2330853437422	29.1386326874247	37.4170365857823	35.3384001112731	33.7469049802259	28.6978114786302
SRRM1	219.856176645904	203.789890895162	195.636990518532	209.669887481633	226.361637566569	225.143607104622	74.5363728649669	66.3435015528096	64.022458060535	69.3751506886671	84.6616216279027	83.7708406399522	72.5688099137476	80.8945886008122	55.6973870617736	58.2989886219672	64.1997746004163	46.0966093179944	78.1525256135734	72.5191813512874	88.0400860841936	85.7427012104245	75.9871585293006	90.3449620623545
CLIC4	102.718229898532	104.020709260813	147.261088648491	105.951758796879	122.449721605289	115.099791303523	95.0015619463884	92.630549337885	125.120032250284	157.859624321518	207.387287993019	140.918155003644	208.728845009645	289.801315654138	258.53563248077	161.889395823904	424.811274483606	242.437204603407	172.555334599408	176.959898511832	302.061342969817	288.356913760639	218.562169838376	174.548828664261
RUNX3	3.56042391329399	3.11778692607341	1.96040603525791	4.07880281344539	3.3067437094718	3.3932721492784	3.23134564443498	5.42431144771399	3.73735161267083	3.65569656323515	6.43757688770967	5.93518101700066	4.33916595360553	3.12224727932959	5.3572942779152	8.30603870151684	6.71593386777405	8.51411254194299	4.9128763683581	5.72950642730262	4.19238505162827	4.32036866564154	4.75627519855533	5.66870350195165
SYF2	118.384095117025	114.224375564326	115.779274082291	100.707583751021	112.930307896204	101.798164478352	51.270684225035	52.9913502968982	62.2350290283881	56.1647926533401	43.1542218112166	44.0899161262906	44.5886708336016	42.0084179400709	54.2195127782108	48.582490518306	40.4094325942337	51.8586854827437	52.0764895045959	57.6224646403006	53.3480997819697	54.6138910810585	58.7739720964337	62.8281304799641
TMEM50A	97.7336364199201	160.140873930134	110.186350981702	159.558881487876	101.306602735636	91.9916079669373	124.945364918153	136.442295646344	145.269232249031	138.33488131333	131.221770745989	123.112611952642	128.08020883746	120.064599923311	192.123656863166	168.314821989228	150.482450393174	172.088274711393	151.316592145429	167.792688228148	158.157726072676	158.967411158862	185.268243448488	196.042662775828
LDLRAP1	57.500846199698	53.7582048768415	50.7975799135947	57.783039857143	44.0899161262906	47.4040119254192	69.5816428768333	65.5089920993151	55.4102999965544	52.6752641157065	44.9507548961588	55.4515483588348	46.833067016501	45.9821872046722	38.4247313726332	40.9033226621867	34.7179632147641	47.2146240962293	43.6868083217074	43.0531482965883	33.8535092918983	38.5509819395707	31.1422780857789	39.9171204929096
MAN1C1	2.1362543479764	2.26748140078066	1.78742903214692	0.679800468907565	1.30265661282222	1.01798164478352	0.430846085924664	0.41725472674723	0.487480645130977	0.166168025601598	0.149711090411853	0.169576600485733	0.897758473159764	0.283840661757236	0.277101428168028	0.626870845397497	1.13829387589391	0.946012504660332	0.680244420234198	0.491100550911653	0.104809626290707	0.221557367468797	0.339733942753952	0
MTFR1L	34.7141331546164	37.9803134630761	32.6349945869405	36.3207679102042	38.6788809653368	33.2540670629283	27.3587264562162	29.6250855990533	26.6489419338268	22.2665154306141	24.7771854631616	23.7407240680026	26.1846221338264	21.5718902935499	20.5055056844341	23.3509389910568	19.5786546653752	27.4343626351496	21.7678214474943	20.298822771015	17.8176364694201	17.3922533463006	17.5529203756208	20.4309522049507
LOC646471	0.26703179349705	0.944783916991942	0	0.388457410804323	0.80163483865983	0.542923543884543	2.80049955851032	2.29490099710976	4.54981935455579	3.90494860163755	3.63049394248743	2.37407240680026	5.83543007553847	5.96065389690195	3.14048285257098	3.60450736103561	4.8946636663438	1.37601818859685	2.72097768093679	3.27400367274435	1.67695402065131	1.88323762348478	2.94436083720092	2.00766582360788
AUNIP	7.92194320707914	5.00735476005729	3.69017606636783	6.11820422016808	5.61144387061881	6.31148619765782	11.4174212770036	10.6399955320544	7.96218387047263	9.55466147209188	4.19191053153188	9.15713642622959	4.48879236579882	5.96065389690195	6.09623141969661	5.79855531992685	2.95956407732416	4.47205911293975	5.29078993515488	5.5658062436654	4.82124280937251	4.98504076804794	4.07680731304742	7.08587937743957
PAQR7	196.268368220331	215.78864664096	177.070792184619	210.25257359784	191.189909020369	183.813552326411	94.7861389034261	92.0046672477642	84.6591387044131	73.3631833031055	51.6503261920892	55.4515483588348	96.8082886890612	97.9250283062464	52.6492713519253	60.9631897149066	73.9891019331039	83.0770981365346	90.0190116109923	84.960395307716	63.5146335321683	66.9103249755767	48.4687091662305	52.4355073930528
STMN1	73.4337432116887	62.8281304799641	66.8267822018799	60.7935847908765	73.9508138663693	76.5182869662278	95.8632541182378	87.6234926169183	73.6095774147776	68.9597306246631	52.7731593701781	47.8206013369768	32.6185578581381	29.8032694845098	56.8981599171684	43.2540883324273	25.6116122076129	36.8084865449657	97.6528656602871	101.412263763256	92.8613288935662	85.7427012104245	75.4209352913773	65.190090272444
PAFAH2	58.3019415801892	54.1361184436383	53.5652119633705	52.1504074004803	54.3107603192035	57.6856265377327	36.8373403465588	32.7544960496576	29.4113322562356	31.3226728259012	37.4277726029632	35.4415095015182	39.0524935824497	36.6154453666834	29.4651185285336	29.7763651563811	29.9371289360097	25.2843342154671	28.9481792166331	28.4838319528759	25.6783584412231	29.7994659245532	25.3668010589617	22.3205200389346
PDIK1L	2.1362543479764	1.79508944228469	3.28656305910885	1.55382964321729	1.20245225798974	1.62877063165363	2.36965347258565	2.50352836048338	4.87480645130977	4.40345267844234	3.5556383972815	2.543649007286	5.68580366334517	8.51521985271708	3.14048285257098	1.88061253619249	2.95956407732416	2.58003410361909	2.41864682749937	2.12810238728383	3.87795617275615	4.32036866564154	3.62382872270882	3.42484169909579
ZNF593	8.36699619624089	8.69201203632587	8.47587315243861	10.0027783282113	8.21675709626325	7.90632410781866	31.0209181865758	37.7615527706243	40.9483741910021	35.7261255043435	22.0449580631453	28.9975986830604	27.8305126679527	21.0042089700355	28.2643456731388	35.4182027649586	21.1722660916267	53.3207048081278	31.895905037648	33.5585376456296	27.3553124618745	22.8204088492861	27.7449386582394	34.2484169909579
CNKSR1	29.7295396760049	34.0122210117099	28.5412055133137	40.6909137817528	28.458036772424	29.6571985846932	46.7468003228261	50.2791945730412	33.4736709656605	36.9723856963555	39.2617334605084	44.9377991287193	29.027523965499	25.5456595581512	41.3804799397588	44.1943946005235	40.2956032066443	57.5347605107057	26.7562805292118	27.0923803919595	25.5735488149324	27.9162283010684	25.3668010589617	34.6027109598299
CEP85	21.8966070667581	20.9742029572211	18.3355623297652	19.4228705402161	22.1451624179778	19.9185075162642	26.4970342843668	23.9921467879657	16.5743419344532	16.6998865729606	18.4893196658638	19.670885656345	17.3566638144221	22.7072529405789	17.6421242600311	18.3359722278768	19.3509958901964	10.1481341409017	12.2443995642156	12.5230640482472	11.1098203868149	12.2964338945182	16.4204738997743	14.5260527237511
SH3BGRL3	902.300430226531	863.154586563838	783.528165091757	969.298354309486	906.7492068791	1032.97990768333	1123.43116904856	1219.00968419203	834.891851560987	778.497199943486	799.868928297926	807.354194912576	756.511140049294	617.921120645502	711.596467535495	839.223344275899	668.406163924902	1514.99602564513	579.719411466256	655.373685191601	499.941917406671	496.731617865043	505.184372875126	654.499058496168
UBXN11	3.91646630462339	4.72391958495971	3.05592705496086	4.75860328235295	3.10633499980684	3.86833025017737	9.26319084738028	11.8917597122961	9.26213225748857	6.06513293445832	5.65159366304744	4.5785682131148	4.48879236579882	3.40608794108683	5.17255999246985	8.77619183556496	4.43934611598623	8.60011367873029	5.21520722179552	4.41990495820488	5.13567168824463	4.54192603311034	3.39733942753952	4.01533164721575
DHDDS	51.2701043514335	53.6637264851423	51.8931009332976	57.0061250355344	60.2228172543197	61.5539567879101	55.148298998357	50.4878219364148	43.710764513411	45.031534938033	53.4842870496344	57.9951973661207	45.3368028945681	47.4013905134584	39.5331370853053	44.821265445921	38.7019917803928	38.2705058703498	41.3437442075674	38.8787936138392	38.5699424749801	37.4431951022267	40.7680731304742	38.3818466277976
HMGN2	29.7295396760049	23.0527275746034	25.8312324645748	30.7852498062426	27.7566062885966	28.1302261175179	102.54136845007	107.234464774038	70.8471870923687	65.3871180742288	61.9055358853011	64.9478379860358	41.2968897653491	41.4407366165564	54.8660827772695	56.4183760857747	28.6850056725264	37.754499049626	85.1061352426342	89.8714008168325	83.3236529011119	64.9163086683576	73.2692869872689	66.6072661479319
RPS6KA1	97.9116576155848	84.4636821790796	79.2234674248343	106.825787971189	100.304559187311	94.7740911293456	121.498596230755	115.162304582235	109.845638702847	102.359503770584	128.002982302134	140.748578403159	70.7732929674281	66.4187148511932	92.0900412945079	104.373995758683	58.6221346085362	85.0551242826426	134.008150786137	138.735905632542	113.613634899126	107.233765854898	113.018158289481	127.073436835416
ARID1A	199.383739144464	190.373959273876	181.164581258246	198.307508215607	191.891339504197	191.957405484679	133.346863593684	125.176418024169	64.672432254043	67.7965544454519	111.085629085595	114.633781928356	92.618749147649	98.4927096297608	60.131009912462	70.5229701072184	70.4603909178328	31.6484183377275	80.1932588742761	68.3448266685384	79.4456967283557	79.760652288767	87.5381125829349	81.369514850931
PIGV	11.5713777182055	12.0932341374969	9.97500717940054	10.9739218552221	13.9284053217145	10.3155473338063	14.2179208355139	12.7262691657905	11.5370419347665	11.7979298177134	11.0786206904771	12.5486684359443	11.0723545023038	9.93442316150325	10.7145885558304	9.55978039231183	9.6754979450982	13.1581739284573	9.59900459663813	7.53020844731201	6.07895832486099	10.7455323222367	8.9463271591874	9.8021331387914
ZDHHC18	24.4779144038962	27.2097768093679	20.2383093639861	25.4439604076831	25.0510887081197	26.3996573213859	43.5154546783911	41.725472674723	32.9861903205295	32.4027649923116	35.0323951563735	31.2020944893749	34.8629540410375	36.6154453666834	23.7383556797277	28.052470331538	29.4818113856522	29.7563933284068	37.866939393037	36.5051409510995	25.0495006834789	28.913236454678	28.8773851340859	33.303633073966
SFN	1102.12922236016	1160.2891284578	1029.32848651248	1457.78354839592	1052.44633880552	1155.20557050034	2287.14644713108	2318.05863444424	2272.63476760062	2021.93253552024	2081.50814554119	2183.12915465333	1783.99571258064	1536.99718341543	1950.51695287475	2342.4596315391	1754.90766846564	3248.52093986679	2112.99033467414	2216.00938589702	1886.04922510127	1753.07267009686	1778.84692425969	2608.90268878362
GPN2	14.9537804358348	14.8331074967735	14.0111372519904	18.1603839551021	14.4294270958769	19.6809784658147	23.2656886399319	19.4023447937462	26.8114354822038	23.0142715458213	28.0334016796194	28.4888688816032	20.349192058288	18.4496430142203	22.1681142534422	23.1942212797074	14.9116497742102	20.8122751025273	23.6573892814782	21.4447240564755	21.4859733895949	20.0509417559261	22.7621741645148	23.2653039559266
GPATCH3	14.241695653176	14.2662371465783	14.5877272623603	15.635410784874	13.6277922572171	13.3694922681569	17.8801125658736	13.3521512559114	18.1992774182232	20.3555831361957	16.4307921727008	19.3317324553736	11.8204865632702	12.2051484555611	22.1681142534422	19.276278495973	17.7573844639449	32.938435389537	14.5118809649962	12.1138135891541	12.4723455285941	14.2904502017374	14.8350488335892	19.4861682879588
NUDC	145.354306260227	129.246439844498	129.0408443208	162.278083363506	149.905714829388	156.565576967705	217.792696434918	199.030504658429	196.12971289103	174.476426881678	152.70531222009	183.990611527021	143.641355705562	154.409319995936	168.292934040716	175.680554422649	109.276212085815	259.121425140144	145.950219496915	149.540117752598	139.187183714059	129.167945234309	159.448463799188	191.08254721162
TRNP1	72.0985842442034	69.8195314657045	73.8035213273566	57.2003537409365	63.629765318624	74.2108619047185	89.6159858723302	92.0046672477642	101.55846773562	105.01819218021	55.2433923619737	51.3817099471772	73.7658212112939	69.2571214687655	90.1503312973317	108.291938542418	77.1763247856068	97.2672857064396	116.926457566923	124.657689839741	89.5074208522635	88.6229469875189	86.4056661070884	112.311188132417
SLC9A1	108.592929355467	109.689412762764	95.7139417214156	123.238113577671	105.715594348265	110.858201116925	120.421481015944	125.385045387543	74.9095258017935	79.5114002503646	130.211220885709	131.082712175472	94.5638925061618	82.8814732331129	87.7487855865421	106.724761428924	153.21435569532	135.19378702964	110.275178791299	111.643525240582	98.7306679658457	104.575077445272	100.108268464831	108.532052464449
WDTC1	61.6843442978185	63.7729143969561	59.7347250743292	69.4367621812727	60.6236346736496	56.701577614442	66.134874189436	60.5019353783483	41.4358548361331	39.0494860163755	46.784715753704	44.0899161262906	51.0226065579132	43.7114619106143	37.2239585172384	42.6272174870298	38.3605036176246	35.9484751770926	36.7331986926467	34.7862890229088	30.9188397557585	33.0120477528508	32.0482352664561	36.6103767834378
TMEM222	18.1581619577994	22.2969004410098	17.7013133183582	20.0055566564226	16.4335141925265	18.1540059986394	46.1005311939391	43.6031189450855	40.7858806426251	38.3848139139691	39.5237278687291	48.329331138434	35.611086102004	33.2093574255966	35.0071470918942	43.7242414664754	34.6041338271747	51.6006820723818	39.6053418003022	35.1136893901832	34.2727477970611	32.4581543341788	31.0290334381943	41.8066883268934
SYTL1	21.9856176645904	36.8465727626857	25.5429374593898	28.940077104922	18.638009998841	17.0342261893776	56.2254142131687	59.041543834733	71.8221483826307	57.9926409349577	24.5151910549409	25.43649007286	45.785682131148	33.2093574255966	37.5934270881291	47.4854665388604	35.5147689278899	58.0507673314295	33.180811164757	38.8787936138392	22.1148311473391	23.2635235842237	17.2131864328669	23.6195979247986
MAP3K6	35.2481967416105	34.6735697536043	27.8492975008697	45.4495170641058	31.3639630625658	35.6632902889159	55.3637220413193	57.7897796544913	52.8104032225226	45.2807869764354	35.6686672906239	37.3068521068613	38.3043615214833	36.047764043169	53.8500442073201	62.373649117051	47.6945133999547	58.1367684682168	45.9542897224881	43.953499306593	40.1420868693407	41.3204490329307	37.1442444077654	41.5704923476454
CD164L2	2.75932853280285	3.96809245136616	1.72977003110992	2.62208752292918	1.80367838698462	2.06989601105982	2.15423042962332	2.71215572385699	2.76239032240887	2.65868840962557	0.785983224662227	1.18703620340013	2.69327541947929	1.70304397054342	2.21681142534422	2.19404795889124	1.70744081384086	2.66603524040639	1.43607155382775	1.22775137727913	1.04809626290707	2.21557367468797	1.13244647584651	1.6533718547359
GPR3	0.623074184826449	0.472391958495971	1.03786201866595	0.971143527010807	1.20245225798974	1.49303974568249	1.93880738666099	1.66901890698892	1.29994838701594	1.49551223041438	2.24566635617779	3.5611086102004	2.24439618289941	1.70304397054342	0.738937141781407	1.56717711349374	0.341488162768172	0.516006820723818	0.98257527367162	1.14590128546052	1.88657327323272	1.10778683734399	1.47218041860046	1.53527386511191
WASF2	399.835605462916	390.857106459566	352.930745347461	347.863611375271	370.756112880171	344.145661379815	180.739933045397	165.441499155277	109.845638702847	117.397710087529	168.200410077717	194.843513958107	159.950634634631	140.217286908075	98.9252098559859	110.642704212658	130.78996634021	82.3890890422362	149.200276171368	139.472556458909	159.205822335584	159.742861945003	143.254479194583	145.260527237511
AHDC1	53.940422286404	62.6391736965658	54.4877559799625	60.4051273800722	45.9937988681077	47.1325501534769	76.9060263375525	65.0917373725679	51.9979354806376	44.616114874029	39.4863000961262	37.1372755063756	52.5188706798462	48.2529124987301	25.6780656769039	35.7316381876573	41.3200676949488	35.4324683563688	35.8262061323344	28.0745814937828	20.1234482478157	22.5988514818173	25.2535564113771	32.004555188102
IFI6	4.36151929378514	8.59753364462667	2.1333830383689	20.1026710091237	23.3476146759675	30.946642001419	8.40149867553095	2.92078308723061	8.93714516073459	3.90494860163755	15.7945200384505	32.389130692775	139.751068988537	62.1611049248347	637.8874876428	807.096213449278	496.751447440101	863.193409934159	243.754250583921	266.585749053209	420.391411052025	350.83609138684	774.480144831425	1149.44773301032
FAM76A	11.9274201095349	11.0539718288057	13.0885932353984	8.93452044849942	10.6216616122427	9.97622011887849	9.26319084738028	12.9348965291641	10.3995870961275	10.5516696257015	8.75809878909338	7.46137042137226	10.4738488535306	9.08290117623155	17.087921403695	13.4777231760462	13.2042089603693	17.5442319046098	11.0350761504659	13.0141645991588	12.2627262760127	14.733564936675	12.1171772915576	10.7469170557833
STX12	38.9866418505692	36.0907456290922	43.705522786044	36.0294248521009	37.9774504815094	41.4997183856748	36.8373403465588	43.1858642183383	62.0725354800111	66.4672102406391	60.6329916168004	43.7507629253192	72.1199306771677	86.2875611741997	80.6365155968961	62.6870845397497	100.625178629021	81.6150788111505	63.4894792218585	60.896468313045	79.2360774757743	80.7576604423766	73.0427976920996	58.3404068742524
PPP1R8	45.7514472858278	39.9643596887592	45.5506108192279	40.3024563709485	38.2780635460069	44.8929905349532	54.0711837835454	56.329388110876	62.2350290283881	62.3130096005992	55.6925256332092	60.1996931724353	48.329331138434	44.8468245576433	48.7698513575729	50.7765384771973	43.8243142219154	42.9145672568642	51.1694969442836	47.8004536220676	62.7809661481333	60.8174973701848	59.2269506867723	54.7974671855326
THEMIS2	8.18897500057619	8.69201203632587	8.12991914621663	9.12874915390158	8.41716580592821	8.21171860125372	4.95472998813364	6.25882090120845	5.84976774157173	7.06214108806791	2.20823858357483	4.23941501214333	8.67833190721105	7.66369786744537	90.8892684391131	98.5754404387564	70.801879080601	86.2591401976648	32.8784803113196	34.2133383801785	44.7537104261318	48.2995061081978	34.4263728657338	46.7668038911011
RPA2	35.6932497307723	35.3349184954986	43.647863785007	34.4755952088836	33.6686632237128	33.1862016199427	63.7652207168503	59.2501711981067	49.2355451582287	45.7792910532402	35.556383972815	37.1372755063756	48.6285839628205	48.5367531604873	44.7056970777751	40.7466049508373	36.6530628037838	50.9126729780833	30.6865816238983	40.0246948992997	33.224651534154	32.790490385382	46.656794804876	41.2161983787735
SMPDL3B	2.58130733713815	3.40122210117099	3.05592705496086	3.78745975534215	3.10633499980684	4.17372474361243	1.07711521481166	2.50352836048338	1.78742903214692	1.41242821761358	1.64682199453038	1.18703620340013	1.19701129754635	2.55456595581512	2.12444428262155	2.35076567024061	2.50424652696659	1.89202500932066	2.64539496757744	2.94660330546992	1.67695402065131	2.54790972589117	1.81191436135441	1.29907788586392
XKR8	8.45600679407324	8.2196200778299	7.61098813688365	9.71143527010807	6.81389612860855	8.85644030961661	14.0024977925516	12.9348965291641	12.6744967734054	8.97307338248628	8.60838769868153	9.15713642622959	7.93019984624458	4.54145058811577	10.0680185567717	14.5747471554918	6.82976325536344	7.39609776370805	10.3548317302317	8.92166000822836	7.65110271922159	8.75151601501749	7.81388068334089	10.2745250972874
EYA3	46.6415532641513	40.5312300389543	45.2046568130059	42.3418577776712	46.9958424164325	44.6893942059965	31.6671873154628	37.5529254072507	25.1864999984338	30.0764126338892	38.1389002824195	44.9377991287193	31.4215465605917	28.1002255139664	28.2643456731388	23.1942212797074	27.091394246275	19.866262597867	32.2738186044447	34.8681391147274	38.255513596108	35.6707361624763	38.7296694739505	31.1778692607341
PTAFR	127.819218487254	115.263637873017	110.705281991035	153.63490597311	150.907758377713	153.884891969775	63.7652207168503	63.422718465579	38.6734645137242	43.0375186308138	76.4275116552508	85.4666066448095	37.5562294605168	25.261818896394	61.8859856241929	69.4259461277728	85.8273582424005	88.7531731644966	109.746099797784	95.6827573359537	105.019245543288	106.236757701288	73.2692869872689	94.0059997406982
DNAJC8	179.53437582785	146.630463917149	164.097516951294	149.458988806963	169.545768376554	167.322249680918	144.333438784763	150.003074265629	123.982577411645	108.424636705043	98.1730475375724	106.154951904069	102.6437187646	84.300676541899	97.3549684297004	90.5828371599383	80.135888862931	113.091494875303	118.135780980672	132.024198103416	112.460729009928	105.572085598882	117.208210250113	116.208421790009
SESN2	32.7559000023047	30.6109989105389	28.9448185205727	36.9034540264107	25.8527235467795	32.6432780760582	38.3453016472951	42.5599821282175	37.5360096750853	34.6460333379332	52.0620316907218	54.6036653564061	44.1397915970217	46.5498685281867	46.3683056467833	60.0228834468103	83.3231117154339	85.1411254194299	38.1692702464745	37.8147424201973	32.4909841501191	36.8893016835547	31.4820120285329	39.3266305447896
MED18	48.332754622966	52.529985784752	39.4387567093062	42.5360864830733	49.8015643517419	47.437944646912	22.4039964680825	22.1145005176032	30.8737741916286	27.3346402114629	30.1667847179883	29.5063284845176	20.4988184704813	22.7072529405789	28.9109156721976	23.6643744137555	21.855242417163	33.1104376631116	24.1864682749937	27.9927314019642	24.2110236731533	22.8204088492861	25.593290354131	26.2177536965264
PHACTR4	99.6028589743995	90.4158208561289	94.6760797027496	90.8019197755104	95.8955675746821	95.3509473947229	50.8398381391104	51.3223313899093	38.8359580621012	43.6191067204194	46.4852935728803	48.4989077389197	44.289418009215	43.1437805870998	95.1381570043562	94.5007799436727	127.830402262886	70.0049253448646	71.1989159845128	75.956885207669	74.4148346664018	78.3205294002198	83.9142838602261	83.8495726330349
SNHG3	24.4779144038962	27.2097768093679	27.9069565019067	23.9872451171669	24.9508843532872	28.8767459903592	32.3134564443498	39.8478264043605	42.248322578018	37.6370577987619	28.7071015864728	28.9975986830604	25.7357428972466	22.4234122788216	27.063572817744	26.9554463520924	23.1073656806463	27.262360361575	39.5297590869429	48.7008046320723	45.6969970627481	33.4551624877884	35.8985532843342	35.4293968871978
RCC1	84.6490785385647	75.7716701427537	77.0900843864654	78.0799395716689	83.1696145109573	76.2468251942856	106.849829309317	95.9685871518629	90.6713999943618	84.5795250312133	80.6194221867827	97.6761218797823	81.0975154087653	87.4229238212286	66.8738113312174	72.5603003547603	59.9880872596089	75.1649935521028	72.5594048249812	75.3839345649388	68.6503052204129	69.7905707526711	73.7222655776075	84.3219645915308
TRNAU1AP	17.9801407621347	16.9116321141558	16.8364283028032	16.4123256064826	17.2351490311863	18.7647949855095	27.3587264562162	24.2007741513393	25.0240064500568	22.5157674690165	18.9010251644964	22.7232644650882	14.6633883949428	13.3405111025901	22.3528485388876	24.7613983932011	10.4723036582239	20.3822694185908	24.7911299818686	23.9002268110338	18.1320653482923	20.6048351745981	21.7429723362529	25.3910677691584
SNHG12	19.6713421209493	17.4785024643509	13.5498652436944	18.2574983078032	18.9386230633385	17.6789478977404	36.6219173035965	38.3874348607452	34.6111258042994	27.9162283010684	19.6870083891586	19.8404622568308	22.1447090046075	18.4496430142203	31.5895628111552	36.0450736103561	37.7913566796777	64.7588560008391	22.750396721166	23.9820769028524	18.4464942271644	14.179671518003	14.9482934811739	17.5966004539749
SNORD99	1.4241695653176	1.22821909208952	1.21083902177694	0.679800468907565	1.00204354832479	1.0519143662763	1.29253825777399	0.83450945349446	0.487480645130977	1.32934420481278	0.187138863014816	0.339153200971466	1.34663770973965	0.283840661757236	0.554202856336055	1.25374169079499	0.569146937946953	3.09604092434291	0.604661706874843	1.06405119364192	1.15290588919777	0.553893418671993	0.566223237923253	0.236195979247986
SNORA61	3.82745570679104	4.62944119326052	5.93887710681073	6.99223339447781	7.31491790277095	5.15777366690316	0	0	0	0	0	0	0	0	0	0	0	0	0	0	0	0	0	0
SNORA44	0.801095380491149	1.6061326588863	2.42167804355389	1.55382964321729	1.9038827418171	1.15371253075465	0.215423042962332	0	0	0.0830840128007989	0	0	0	0	0.0923671427226759	0	0.113829387589391	0	0	0.163700183637218	0	0	0	0
SNORA16A	0.445052989161749	0.566870350195165	0.691908012443968	0.679800468907565	0.400817419329915	1.62877063165363	0.430846085924664	1.66901890698892	3.24987096753985	1.16317617921118	1.87138863014816	1.86534260534307	0.598505648773176	1.70304397054342	1.20077285539479	0.313435422698749	1.2521232634833	1.63402159895876	0.98257527367162	1.39145156091635	0.838477010325654	1.88323762348478	0.792712533092554	0.590489948119964
TAF12	53.940422286404	44.2158873152229	48.4335608710778	44.575487889796	49.3005425775795	47.7094064188543	43.0846085924664	46.9411567590634	45.8231806423119	46.1947111172442	31.3270456686802	31.5412476903464	27.980139080146	34.6285607343828	33.067437094718	33.2241548060673	28.9126644477052	38.8725138278609	32.5761494578822	32.4944864519877	25.1543103097696	24.4820891053021	24.1211099355306	28.2254195201343
GMEB1	15.3988334249965	19.0846351232372	19.4310833494681	15.3440677267707	13.5275879023846	22.0902016918024	6.6781143318323	9.17960398843906	10.5620806445045	13.7088621121318	13.5114259096697	13.3965514383729	10.9227280901105	8.23137919095984	10.6222214131077	14.2613117327931	10.3584742706345	10.1481341409017	13.9828019714807	11.8682633136983	15.9310631961874	14.0688928342686	12.003932643973	12.2821909208952
YTHDF2	97.6446258220878	88.4317746304458	84.5857545212751	82.6443141486197	104.112324670945	97.7262378992178	100.817984106371	104.522309050181	113.745483863895	117.646962125931	112.657595534919	97.5065452792966	100.100069757314	94.2350997034023	105.390909846573	95.4410862117689	88.3316047693671	102.943360734402	99.3912680675523	108.86062211875	122.522453133836	121.856552107838	111.319488575712	112.783580090913
EPB41	80.4655804404443	75.5827133593554	86.60381955757	80.9933701527013	81.3659361239727	79.3007701286361	33.1751486161991	27.1215572385699	18.1992774182232	20.1894151105941	32.524734391975	33.5761668961752	45.6360557189547	41.4407366165564	18.2886942590898	18.1792545165274	32.8966930133339	13.07217279167	24.5643818417905	23.2454260764849	24.315833299444	30.4641380269596	26.7257368299775	22.2024220493106
SRSF4	184.0739163173	175.446373385404	170.728302070549	172.863547807924	187.482347891568	178.418249609058	99.0945997626728	106.608582683917	88.5589838654609	77.1850478919422	85.5598881703738	94.2845898700676	76.1598438063866	67.8379181599794	95.1381570043562	100.456052974949	77.4039835607856	77.229020834998	85.5596315227903	85.7788962259021	91.1843748729149	83.4163488520021	79.0447640140861	80.0704369650671
MECR	17.8911301643023	17.2895456809525	12.2813672208804	13.0133232619448	16.4335141925265	15.4393882792167	30.3746490576888	26.9129298751963	35.0986064494304	31.405756838702	22.7935135152046	21.1970750607166	30.2245352630454	30.6547914697815	26.0475342477946	34.1644610741636	27.091394246275	44.5485888558229	24.4887991284311	24.1457770864896	20.1234482478157	22.0449580631453	22.8754188120994	20.1947562257028
PTPRU	80.1985486469472	92.3053886901127	68.7871882371378	102.261413394238	79.3618490273231	76.7897487381701	89.8314089152925	87.8321199802919	71.8221483826307	69.2920666758663	57.6387698085633	68.3393699957505	89.4765944915898	87.9906051447431	45.8141027904473	56.7318115084735	69.663585204707	48.3326388744642	63.4894792218585	57.8680149157565	57.3308655810166	54.9462271322617	50.9600914130928	57.8680149157565
SDC3	95.0633184849497	86.9201203632587	72.6503413066166	83.6154576756305	82.267775317465	81.2349352537248	65.0577589746243	63.8399731923262	37.3735161267083	41.6250904132003	41.5448275892891	48.6684843394054	41.1472633531559	35.4800827196545	31.4971956684325	32.7540016720192	30.7339346491355	25.1983330786798	48.4485192633468	49.7648558257142	40.8757542533756	44.200694810025	32.9541924471333	37.0827687419337
PUM1	165.114658979009	159.007133229744	169.863417054994	160.432910662185	174.155168698848	171.835301639458	109.434905824865	103.270544869939	77.9969032209564	85.9088692360261	121.527977641821	125.147531158471	109.526533725491	104.73720418842	83.5922641640217	70.0528169731703	98.8039084275911	53.664709355277	89.5655153308361	81.3589912676972	98.9402872184272	94.6049959091764	104.638054368217	94.7145876784422
SNRNP40	28.3053701106873	25.4146873670832	23.5248724230949	24.7641599387756	28.5582411272564	27.9266297885612	43.0846085924664	44.0203736718328	39.4859322556092	41.0435023235947	35.7809506084328	46.1248353321194	35.7607125141973	27.5325441904519	30.9429928120964	31.1868245585255	23.5626832310039	34.6584581252831	27.9656039429615	31.18488498289	31.8621263923748	25.2575398914429	39.2958927118738	42.7514722438854
ZCCHC17	107.168759790149	87.581469105153	86.0272295472	80.2164553310926	93.4906630587026	104.919974855688	70.6587580916449	78.2352612651056	58.6601709640943	47.524055322057	46.3730102550714	62.5737655792355	54.1647612139724	38.6023299989841	43.597291365103	39.0227101259942	29.9371289360097	40.9365411107562	50.1113389572526	49.0282049993467	44.7537104261318	44.4222521774938	50.5071128227542	57.3956229572605
SERINC2	422.889350301494	498.656951388347	388.679325990399	644.062387113567	394.704953685134	422.665978914117	762.597572086656	698.90166730161	677.598096732059	630.19223709406	638.106095107919	719.852669061937	682.446066013614	578.751109323004	572.861019166036	706.640160474329	621.96377378843	828.964957492813	577.98100905899	579.580500167569	457.074780253772	473.578872964554	463.963321154314	595.331965694548
TINAGL1	733.892379127725	871.846598600164	700.614521600555	866.745597857145	734.197307857572	711.56916970368	491.164537954117	518.438997983433	498.855193517367	449.733761290725	519.647194819541	575.712558649064	270.225300421089	237.290793229049	394.86953513944	514.347528648646	283.776663260351	242.867210287343	584.783453261333	638.34886609333	447.641913887608	431.372194461748	393.298661061492	503.924121725577
PEF1	59.014026362848	53.7582048768415	56.2751850121094	57.8801542098441	56.8158691900154	65.184757987638	95.0015619463884	93.0478040646323	106.108287090176	91.2262460552772	75.3421062497649	84.7883002428666	80.0501305234123	72.9470500716096	83.499897021299	92.933602830179	68.4114619412238	129.77571541204	76.0362096395115	80.2130899822367	76.0917886870531	65.1378660358263	74.7414674058694	83.8495726330349
COL16A1	111.441268486102	136.710232788734	111.973780013849	159.94733889868	113.431329670366	108.143583397502	156.612552233615	146.03915436153	151.28149353898	133.682176596486	105.583746512959	108.698600911355	124.040295708241	121.483803232097	116.197865545126	142.142964193882	123.163397371721	148.179958684523	105.740215989738	111.80722542422	86.6775609424145	94.3834385417076	80.4036997851019	105.933896692722
SPOCD1	4.62855108728219	6.42453063554521	3.74783506740483	5.43840375126052	3.10633499980684	3.83439752868459	9.69403693330494	7.09333035470291	3.41236451591684	4.23728465284075	10.9289096000652	9.49628962720106	1.79551694631953	3.68992860284407	9.14434712954492	9.08962725826371	8.19571590643612	11.352150055924	29.7040063502267	29.8752835137922	23.0581177839555	21.3802859607389	15.4012720715125	19.1318743190868
PTP4A2	125.059889954452	118.192468015692	137.286081469091	110.224790315727	149.404693055226	140.854726916546	119.990634930019	123.716026480554	132.107254830495	137.670209210924	160.4154333763	151.43190423376	116.110095861996	97.3573469827319	125.434579817394	105.784455160828	90.9496806839231	125.217655162313	177.997289961282	193.084366600098	191.38237760683	180.347697119601	148.576977631062	151.874014656455
KHDRBS1	172.502538599094	165.715099040387	167.845352018699	164.608827828332	171.449651118371	171.597772589009	165.229473952109	172.326202146606	207.341767729042	200.398638875527	192.977595540878	175.003051701277	138.853310515377	146.461781466734	205.055056844341	196.210574609417	149.230327129691	152.996022344612	253.655586033997	251.689032342222	232.362941486497	227.982531125392	227.055518407224	216.001223022283
TMEM39B	6.76480543525859	7.27483616083795	5.30462809540376	10.3912357390156	6.81389612860855	7.63486233587639	13.1408056207023	10.2227408053071	10.3995870961275	9.22232542088868	7.59783783840153	11.8703620340013	8.67833190721105	3.68992860284407	10.0680185567717	8.93290954691433	7.62656896848917	8.08410685800647	7.86060218937296	6.4661572536701	6.60300645631452	5.98204892165752	5.54898773164788	8.1487612840555
KPNA6	166.27179675083	160.329830713533	170.785961071586	154.217592089316	166.239024667082	167.084720630468	119.990634930019	130.600729471883	79.2968516079723	86.6566253512333	120.891705507571	129.5565227711	98.753432047574	103.318000879634	71.5845356100738	74.9110660250009	87.8762872190096	72.4989583116964	115.112472446298	110.088373496029	108.792392089754	117.203847390994	105.43076690131	104.39862282761
TXLNA	100.136922561394	104.776536394406	86.661478558607	97.1143527010807	92.6890282200428	104.241320425832	75.8289111227409	76.7748697214903	67.7598096732059	70.7044948934799	79.9082945073264	89.8755982574386	65.9852477772426	57.3358136749616	63.1791256223103	65.3512856326891	40.1817738190549	32.1644251584513	59.332429987094	60.6509180375892	62.7809661481333	68.4612265478583	75.9871585293006	76.5274972763473
CCDC28B	2.04724375014405	2.73987335927663	1.72977003110992	2.81631622833134	2.20449580631453	2.68068499792993	4.52388390220897	6.25882090120845	4.06233870942481	3.65569656323515	4.37904939454669	3.22195540922893	3.89028671702564	2.55456595581512	3.41758428073901	4.07466049508373	2.16275836419842	3.35404433470481	3.85471838132712	3.51955394820018	1.5721443943606	1.44012288854718	2.15164830410836	2.24386180285586
IQCC	3.91646630462339	2.92883014267502	2.88295005184987	2.91343058103242	3.00613064497436	3.90226297167016	5.3855760740583	3.54666517735145	4.06233870942481	2.65868840962557	3.48078285207558	3.5611086102004	3.74066030483235	4.25760992635854	1.20077285539479	1.56717711349374	1.93509958901964	3.0100397875556	3.02330853437422	2.20995247910244	2.09619252581413	1.66168025601598	1.92515900893906	1.88956783398388
TMEM234	7.47689021791739	7.46379294423634	7.55332913584665	7.86626256878754	8.11655274143078	9.53509473947229	11.6328443199659	13.9780333460322	12.5120032250284	12.2964338945182	9.24465983293191	8.47883002428666	4.9376716023787	3.9737692646013	9.05197998682224	9.71649810366121	4.43934611598623	7.99810572121917	9.145508316482	8.43055945731671	7.12705458776806	6.75749970779831	7.81388068334089	8.73925123217546
EIF3I	265.16257094257	223.157961193497	229.828778133471	267.550041691477	263.136635790089	292.092866609884	346.615676126392	358.630437639244	351.961025784566	312.146636092602	313.944156593655	336.60955196418	238.654127448304	222.81491947943	319.036110964123	320.957872843518	185.655731158296	323.880281140983	304.220421271405	306.692294044327	260.347111706116	268.305972004713	268.729548718376	306.346185084637
HDAC1	181.670630175826	170.533497017046	170.555325067438	170.338574637696	174.756394827843	180.99713644251	173.63097262764	170.657183239617	152.743935474373	148.138794823824	180.738713899709	190.943252146936	106.085126245045	99.0603909532753	153.421824062365	161.889395823904	93.2262684357109	101.911347092954	135.670970480043	136.362252969802	142.960330260524	143.458395436046	144.500170318014	165.691479442462
MARCKSL1	84.4710573429	80.3066329443151	73.9188393294306	98.668182344298	90.5847367685608	98.3370268860879	116.328443199659	125.80230011429	78.9718645112184	78.2651400583526	71.0379124004241	72.9179382088653	52.3692442676529	59.0388576455051	280.057176735153	308.577173646918	412.290041848773	580.593674451082	66.2104569027953	73.5832325449294	81.4370796278791	78.5420867676886	68.399767141129	92.4707258755863
TSSK3	0	0	0	0.0971143527010807	0	0	2.58507651554799	1.25176418024169	0.64997419350797	0.997008153609587	1.16026095069186	1.0174596029144	2.3940225950927	0.851521985271708	1.10840571267211	1.88061253619249	1.36595265107269	1.63402159895876	1.3604888404684	1.22775137727913	0.524048131453534	0.886229469875189	1.01920182826186	0.590489948119964
BSDC1	124.169783976128	113.185113255635	108.052967943333	125.277514984394	110.625607735057	122.564990031936	89.1851397864055	80.738789625589	79.9468258014803	73.5293513287071	64.3757688770967	81.7359214341234	69.725908082075	62.4449455865919	63.9180627640917	75.8513722930972	53.3859827794242	49.10664910555	71.6524122646689	76.9390863094923	61.3136313800634	71.7845870598903	68.9659903790522	78.6532610895792
ZBTB8A	5.51865706560569	8.59753364462667	6.11185410992172	5.43840375126052	6.1124656447812	5.22563910988873	5.17015303109597	8.3450945349446	8.44966451560361	6.72980503686471	9.28208760553487	5.087298014572	7.4813206096647	8.51521985271708	7.2970042750914	7.83588556746871	5.46381060429075	3.44004547149212	8.91876017640393	9.49461065095863	9.22324711358219	9.63774548489268	11.664198701219	9.09354520104744
ZBTB8OS	50.8250513622718	38.2637486381737	42.782978769452	36.5149966156063	49.400746932412	39.8030823110356	25.8507651554799	23.7835194245921	37.0485290299543	33.3166891331204	22.5315191069838	31.3716710898606	25.2868636606667	28.1002255139664	26.509369961408	23.5076567024061	16.1637730376935	41.1085433843308	26.4539496757744	24.063926994671	24.5254525520254	26.3653267287869	28.5376511913319	23.8557939040465
RBBP4	83.0468877775824	79.8342409858191	93.0616276737137	74.3895941690278	79.1614403176582	77.6041340539969	63.7652207168503	76.1489876313695	72.1471354793847	66.0517901766352	63.7020689702433	64.7782613855501	71.8206778527811	72.6632094098524	50.432459926581	55.4780698176785	42.4583615708427	26.6603524040639	63.7162273619366	59.2594664766728	55.5491019340746	53.6168829274489	62.5110454667271	56.0965450713966
SYNC	32.6668894044724	27.6821687678639	33.7305156066434	28.842962752221	28.9590585465863	27.7569661810973	6.89353737479463	6.05019353783483	6.17475483832571	6.31438497286072	4.30419384934077	5.087298014572	7.63094702185799	3.9737692646013	7.11226998964605	6.42542616532435	5.91912815464831	3.87005115542863	8.08735032945103	7.28465817185619	6.81262570889594	8.86229469875189	7.02116815024834	7.67636932555953
KIAA1522	349.811649481135	352.404401037994	324.101244828962	350.874156309005	309.330843367862	314.895655453035	250.752422008155	236.583430065679	177.76794192443	186.10818867379	174.226281466794	173.476862296905	196.459479209795	192.727809333163	148.711099783508	180.538803474479	164.824953229438	162.198143980853	170.665766765424	173.194794288176	146.943096059571	161.072206149816	144.273681022845	160.849461867878
YARS	187.990382621923	158.062349312752	149.509789688934	158.005051844658	174.355577408513	168.611693097643	160.921013092862	152.297975262739	125.770006443792	138.667217364533	149.973084820073	170.08533028719	122.693657998501	118.07771529101	130.237671238973	123.180121120608	89.5837280328504	135.795794987151	131.967417525434	129.568695348858	120.11183172915	113.658929511493	125.022090933454	124.357183074064
S100PBP	25.6350521757168	23.336162749701	24.5050754407239	19.7142135983194	22.9467972566376	20.3257001741776	23.2656886399319	17.9419532501309	18.6867580633541	20.2724991233949	15.5699534028327	17.9751196514877	20.7980712948679	19.301164999492	22.9994185379463	19.5897139186718	18.6680195646601	15.4802046217145	19.7270881867918	18.9073712100986	16.2454920750595	14.733564936675	24.4608438782845	21.6119321011907
TMEM54	36.9393981004252	44.4048440986213	37.0747376667893	47.8773758816328	27.8568106434291	34.0684523787551	85.3075250130835	94.9254503349948	89.3714516073459	80.4253243911734	77.1012115621042	70.2047126010935	66.1348741894359	55.9166103661755	82.6685927367949	98.1052873047083	54.4104472677287	119.197575587202	62.960400228343	62.779020424873	51.6711457613184	49.2965142618074	48.9216877565691	70.7406957847717
RNF19B	36.138302719934	27.9656039429615	33.3845616004215	36.9034540264107	36.1737720945248	35.7650884533943	29.7283799288018	24.409401514713	23.8865516114179	25.7560439682477	47.0841379345277	49.0076375403769	30.3741616752387	26.6810222051802	117.491005543244	118.478589780127	159.474972012736	157.038075773615	49.7334253904558	47.1456528875187	64.5627297950753	69.3474560177335	42.8064767869979	36.4922787938138
AK2	259.732924474797	205.490501945747	188.544933390981	222.974553801681	243.797195307421	232.06588228915	200.128006912007	198.613249931681	195.804725794276	182.535576123355	147.727418463896	156.349625647846	175.81103432712	165.762946466226	154.068394061423	139.792198523642	127.375084712528	163.488161032663	153.58407354621	161.735781433571	141.912233997617	142.129051231233	156.051124371649	153.881680480063
TRIM62	10.2362187507202	12.5656260959928	10.6092561908075	15.2469533740697	10.1206398380804	11.1638653711259	13.7870747495893	13.560778619285	10.5620806445045	11.4655937665103	8.19668220004894	8.64840662477239	10.6234752657239	10.785945146775	7.01990284692337	10.9702397944562	7.96805713125734	7.39609776370805	9.145508316482	7.93945890640506	7.860721971803	10.8563110059711	6.45494491232508	7.08587937743957
ZNF362	12.9065366856907	13.7938451880824	11.4164822053255	12.5277514984394	8.71777887042565	9.02610391708053	12.0636904058906	14.8125427995267	4.3873258061788	4.07111662723915	3.36849953426669	3.90026181117186	6.73318854869823	5.96065389690195	3.04811570984831	4.23137820643311	2.95956407732416	3.69804888185403	4.00588380804583	3.02845339728853	3.45871766759332	3.98803261443835	5.54898773164788	4.25152762646374
PHC2	68.449149733077	66.2293525811351	60.7725870929952	72.253078409604	67.9385525764206	72.717822159036	129.900094906286	124.759163297422	96.8461548326875	93.8849344649028	129.387809888444	119.890656543413	73.9154476234872	66.4187148511932	106.222214131077	127.72493474974	98.2347614896441	146.287933675202	148.142118184337	145.038362702575	115.919446677522	111.775691888008	96.8241736848763	114.318853956025
ZSCAN20	9.88017635939083	10.9594934371065	11.9930722156954	10.0027783282113	9.419209354253	11.469259864561	3.44676868739731	2.29490099710976	3.57485806429383	2.99102446082876	5.83873252606226	5.59602781602919	3.44140748044576	3.9737692646013	4.06415427979774	2.82091880428874	4.09785795321806	2.40803183004448	3.70355295460841	3.02845339728853	3.45871766759332	3.65569656323515	3.85031801787812	1.6533718547359
GJB5	61.5063231021538	63.1115656550617	57.4860240338863	60.7935847908765	61.9262912864718	67.2546539986978	98.2329075908234	107.651719500785	107.245741928815	97.6237150409387	101.017558255398	111.072673318155	88.1299567818502	84.8683578654135	92.7366112935666	100.2993352636	77.1763247856068	122.981625605843	86.3910413697432	84.1418943895299	80.1793641123906	74.9971688881878	91.0486966580591	113.846461997529
GJB4	22.3416600559198	20.8797245655219	20.814899374356	29.6198775738296	25.952927901612	27.0783117512416	32.5288794873121	34.4235149566465	29.0863451594817	29.4948245442836	32.6370177097839	32.7282838937465	24.5387315997002	23.5587749258506	27.6177756740801	28.2091880428874	20.3754603785009	28.8963819605338	45.8787070091287	46.3271519693326	37.4170365857823	35.4491787950075	34.0866389229798	39.0904345655416
GJB3	95.9534244632732	91.0771695980232	89.9480416177158	122.558313108764	104.813755154773	123.616904398212	254.199190695552	276.639883833413	251.052532242453	259.139035925692	277.452078305766	290.654293232547	209.626603482805	212.028974332655	252.347033918351	286.793411769355	211.722660916267	307.798068561757	339.819879263662	332.475072967189	300.908437080619	277.168266703465	286.508958389166	361.970338197538
SMIM12	54.2074540799011	49.128763683581	52.0660779364086	56.2292102139257	64.2309914476188	60.94316780104	53.855760740583	49.6533124829204	56.3852612868164	54.7523644357265	48.1695433400136	57.1473143636921	41.8953954141223	41.1568959547992	46.5530399322287	50.9332561885466	32.3275460753869	56.502746869258	46.2566205759255	49.601155642077	46.0114259416203	52.3983174063705	43.1462107297519	55.6241531129006
LOC653160	1.780211956647	2.64539496757744	1.84508803318391	1.16537223241297	2.00408709664957	1.76450151762477	0.861692171849328	0.83450945349446	0.324987096753985	0.498504076804794	0.224566635617779	0.847883002428666	0.74813206096647	0.851521985271708	0.738937141781407	0.783588556746871	0.569146937946953	0.60200795751112	0.453496280156132	0.491100550911653	0.31442887887212	0.553893418671993	0.113244647584651	0.472391958495971
ZMYM6	40.4998220137192	47.6171094163939	50.3363079052987	38.1659406115247	38.2780635460069	35.968684782351	22.6194195110449	28.3733214188116	30.2237999981206	35.3107054403395	32.1130288933424	23.5711474675169	32.4689314459448	31.2224727932959	33.4369056656087	24.6046806818518	27.5467117966325	20.72627396574	25.0178781219466	27.0923803919595	27.3553124618745	26.9192201474589	32.727703151964	20.9033441634467
ZMYM1	8.54501739190559	9.16440399482184	12.6273212271024	7.57491951068429	8.81798322525813	8.48318037319599	12.7099595347776	10.4313681686807	25.6739806435648	25.5067919298453	20.7349860220416	10.8529024310869	17.805543051002	24.4102969111223	22.6299499670556	15.3583357122387	14.4563322238526	11.2661489191367	13.5293056913246	15.7970677209915	17.1887787116759	18.7215975511134	23.8946206403613	14.7622487029991
SFPQ	373.132426113211	330.863327730578	332.98073098866	292.508430335655	352.51892030066	324.770077407435	262.385266328121	268.503416661842	285.176177401622	280.574711228298	258.700764231682	284.719112215546	211.870999665704	239.561518523107	263.615825330517	237.113897271603	183.834460956866	170.024247428498	416.309585183329	403.684652849379	404.145918976965	388.943958591473	384.352333902304	372.126765305201
ZMYM4	106.901727996652	101.658749468333	106.899787922593	86.2375451985596	108.020294509412	96.7761216974199	46.7468003228261	48.1929209393051	44.5232322552959	49.601155642077	59.2107362578878	51.5512865476629	62.094961060217	64.999511542407	44.7980642204978	43.8809591778248	54.7519354304969	33.0244365263243	49.0531809702216	44.6083000411418	49.7845724880857	47.8563913732602	67.0408313701132	44.8772360571173
KIAA0319L	79.0414108751267	75.2992781842578	67.4610312132869	65.2608450151262	70.0428440279026	73.1250148169494	54.50202986947	64.8831100091943	41.4358548361331	40.2957462083875	48.6561043838521	55.4515483588348	65.5363685406628	60.4580609542912	35.0071470918942	40.5898872394879	43.4828260591472	33.3684410734735	50.186921670612	43.3805486638627	40.7709446270849	42.4282358702747	37.936956940858	35.5474948768218
NCDN	29.2844866868431	32.0281747860268	29.4060905288686	37.7774832007204	26.3537453209419	30.7091129509695	56.440837256131	50.0705672096676	53.6228709644075	57.9095569221569	57.2644920825337	59.6909633709781	51.6211122066864	45.698346542915	43.1354556514897	56.2616583744254	37.2222097417307	38.3565070071371	42.2507367678797	39.8609947156625	36.1593210702938	37.0000803672891	31.0290334381943	44.1686481193733
PSMB2	237.836317408039	203.034063761568	181.85648927069	208.213172191117	211.230779986865	228.5368792539	263.893227628857	272.258709202568	232.365774179099	219.258709781308	225.090624434221	229.097987256226	199.003128217081	190.457084039105	231.564426805748	228.494423147388	188.842954010799	258.433416045845	195.910393027449	216.329792676583	195.469953032168	182.563270794289	229.093922063748	241.037996822569
C1orf216	11.3043459247084	12.3766693125944	11.0128691980665	10.4883500917167	9.11859628975556	9.97622011887849	14.0024977925516	13.3521512559114	12.9994838701594	12.1302658689166	16.1313699918771	22.214534663631	16.4589053412623	8.51521985271708	11.8229942685025	15.2016180008893	6.71593386777405	7.48209890049535	11.6397378573407	11.9501134055169	11.2146300131056	10.9670896897055	13.929091652912	12.2821909208952
CLSPN	18.4251937512964	16.6281969390582	16.8364283028032	15.5382964321729	17.7361708053487	19.7488439088003	18.5263816947606	22.1145005176032	8.77465161235759	10.0531655488967	10.7791985096534	17.1272366490591	5.38655083895858	2.83840661757236	9.05197998682224	6.42542616532435	3.30105224009233	2.49403296683178	9.8257527367162	7.69390863094923	10.0617241239078	8.19762259634549	11.4377094060497	12.8726808690152
AGO4	35.6932497307723	30.7054773022381	32.8656305910885	26.6093326400961	30.4621238690735	30.3019202930561	21.7577273391955	17.5246985233837	12.3495096766514	14.3735342145382	18.9384529370994	17.9751196514877	19.0025543485483	15.8950770584052	15.7947814055776	11.7538283512031	14.3425028362632	7.56810003728266	15.1921253852304	13.3415649664332	14.3589188018268	16.1736878252222	16.193984604605	14.0536607652551
AGO1	30.0855820673343	30.5165205188397	28.2529105081287	28.7458483995199	26.7545627402718	30.3019202930561	19.3880738666099	17.1074437966364	12.5120032250284	11.964097843315	16.0190866740682	22.3841112641168	20.349192058288	19.0173243377348	11.6382599830572	11.9105460625524	16.3914318128722	7.74010231085726	14.3607155382775	11.7045631300611	16.2454920750595	17.6138107137694	15.9674953094357	10.6288190661593
AGO3	12.2834625008643	13.5104100129848	14.4147502592493	11.1681505606243	14.7300401603744	13.3694922681569	5.60099911702063	5.00705672096676	6.17475483832571	6.56363701126312	8.6458154712845	9.15713642622959	5.98505648773176	7.37985720568813	7.94357427415013	6.73886158802309	10.0169861078664	5.9340784383239	7.25594048249812	6.4661572536701	7.44148346664018	7.6437291776735	9.73903969227995	5.31440953307967
ADPRHL2	57.0557932105363	58.1042108950044	43.936158790192	64.0954727827132	58.7197519318325	56.0568559060791	57.087106385018	62.7968363754581	70.6846935439917	65.4702020870296	54.4199813647085	60.7084229738925	51.0226065579132	46.2660278664294	104.190136991178	130.389135842679	95.8443443502669	127.281682445208	86.8445376498993	88.3980991640975	81.4370796278791	82.5301193821269	85.4997089264112	108.413954474825
COL8A2	0.801095380491149	1.03926230869114	0.86488501555496	1.26248658511405	0.80163483865983	0.916183480305167	1.50796130073632	2.08627363373615	2.76239032240887	2.32635235842237	1.68424976713334	2.37407240680026	2.543649007286	1.41920330878618	2.40154571078957	2.82091880428874	1.82127020143025	1.72002273574606	2.26748140078066	2.29180257092105	2.82985990984908	2.10479499095357	1.92515900893906	2.24386180285586
TRAPPC3	79.9315168534502	80.779024902811	76.3981763740215	70.6021344136856	74.1512225760343	84.4585437955393	104.695598879693	117.457205579345	117.970316121697	112.412669319481	104.273774471855	105.646222102612	95.162398154935	81.1784292625695	105.206175561128	107.66506769702	79.7944007001628	126.851676761272	101.734332181692	110.497623955122	96.0056176822874	94.7157745929108	103.845341835125	112.311188132417
MAP7D1	173.659676370915	186.972737172705	174.879750145213	245.213740570229	179.666408214634	203.562396235211	386.899785160348	372.81709834865	417.933406425625	390.661028189357	392.205629106451	402.914002754102	309.577046827925	324.429876388521	412.049823685857	474.384512254556	346.382826434516	455.548021562344	503.154122833229	498.876309634421	444.707244351469	439.902153109297	413.116474388805	500.617378016105
THRAP3	408.291612256989	356.278015097661	366.019338582859	362.430764280433	396.608836426951	395.316205390933	209.606620802349	210.505009643978	148.356609668194	151.960659412661	182.759813620269	184.668917928963	158.304744100505	154.409319995936	143.815641219206	156.560993638025	156.515407935412	112.661489191367	230.073779465878	224.514801858444	206.474963792692	219.12023642664	171.339151795576	178.091768352981
SH3D21	27.8603171215255	35.2404401037994	29.1177955236837	34.961166972389	34.5705024172052	37.3259936420624	27.1433034132538	28.3733214188116	27.7863967724657	29.0794044802796	20.285852750806	23.5711474675169	29.7756560264655	30.6547914697815	17.9192256881991	26.6420109293936	29.3679819980628	12.2981625605843	24.6399645551499	22.0176746992058	21.6955926421763	21.8234006956765	18.0058989659594	14.8803466926231
EVA1B	0.712084782658799	1.13374070039033	0.461272008295979	0.874029174309726	0	0.678654429855679	17.8801125658736	21.2799910641087	21.124161289009	24.6759518018373	11.153476235683	11.1920556320584	14.0648827461696	9.93442316150325	18.1039599736445	22.2539150116111	14.9116497742102	10.0621330041144	19.6515054734324	18.9892213019173	19.28497123749	16.7275812438942	14.0423363004967	17.4785024643509
STK40	15.8438864141583	18.8011999481396	16.0292022882853	21.8507293577432	19.6400535471658	19.952440237757	23.0502655969695	20.6541089739879	25.0240064500568	21.1033392514029	29.9047903097676	30.1846348864605	20.4988184704813	25.8295002199085	28.0796113876935	33.067437094718	43.2551672839684	53.4067059449151	29.0993446433518	27.1742304837781	22.9533081576648	28.359343036006	15.9674953094357	17.8327964332229
LSM10	14.9537804358348	17.2895456809525	12.7426392291764	14.6642672578632	9.82002677358291	13.6070213186064	27.3587264562162	26.4956751484491	29.5738258046126	28.1654803394708	23.1677912412342	22.3841112641168	21.8454561802209	21.0042089700355	19.4894671144846	23.037503568358	14.6839909990314	31.7344194745148	21.3899078806976	20.298822771015	17.0839690853852	15.5090157228158	22.3091955741762	26.8082436446464
OSCP1	5.96371005476744	6.99140098574037	5.99653610784772	7.38069080528213	7.31491790277095	6.9901406275135	8.18607563256862	6.05019353783483	5.84976774157173	4.48653669124314	2.69479962741335	3.73068521068613	2.543649007286	5.10913191163025	4.43362285068844	4.54481362913185	3.75636979044989	3.09604092434291	3.85471838132712	4.99285560093514	1.88657327323272	3.76647524696955	2.94436083720092	2.95244974059982
MRPS15	127.463176095925	114.129897172627	116.990113104068	106.04887314958	119.24318225065	128.842543508101	151.657822245482	156.261895166838	149.981545151964	145.646274439801	104.46091333487	107.172411506983	95.4616509793216	89.1259677917721	121.647526965764	121.299508584416	75.6965427469448	171.400265617095	125.618469603249	136.689653337077	112.67034826251	107.566101906101	107.469170557833	121.522831323089
ZC3H12A	29.9965714695019	35.051483320401	27.7916384998327	114.10936442377	86.877175639759	88.8358648681084	41.3612242487678	34.4235149566465	49.0730516098517	41.6250904132003	58.1253308524018	54.7732419568918	38.4539879336766	38.8861706607413	81.8372884522909	110.485986501309	179.736603003648	187.82648274347	34.238969151788	33.8859380129041	33.1198419078633	31.7934822317724	26.9522261251468	29.9968893644942
MEAF6	37.0284086982576	41.4760139559463	41.2261857414531	33.7957947399761	35.0715241913676	33.0504707339716	52.3477994398467	55.7035060207552	52.1604290290146	50.0996597188818	45.4373159399973	40.8679607170617	44.7382972457949	42.5760992635854	50.7095613547491	47.4854665388604	38.474333005214	39.474521785372	56.9137831595946	59.8324171194031	58.4837714702144	51.8444239876985	53.3382290123704	48.538273735461
SNIP1	29.4625078825078	28.721431076555	29.3484315278316	24.7641599387756	26.9549714499368	28.2320242819963	15.9413051792126	18.5678353402517	22.261616127648	19.2754909697854	21.2964026110861	19.8404622568308	22.1447090046075	20.436527646521	23.091785680669	25.8584223726468	22.5382187426993	22.3602955646988	25.093460835306	22.6724754337547	25.7831680675139	27.251556198662	24.4608438782845	22.7929119974306
DNALI1	4.09448750028809	3.77913566796777	3.17124505703485	3.88457410804323	3.70756112880171	3.73259936420624	0.646269128886996	0.83450945349446	0.324987096753985	0.498504076804794	0	0.339153200971466	0.299252824386588	0.283840661757236	0.46183571361338	0.313435422698749	0.227658775178781	0.344004547149212	1.58723698054646	1.80070202000939	1.25771551548848	1.10778683734399	0.452978590338602	0.590489948119964
GNL2	111.797310877431	91.45508316482	85.45063953683	100.998926809124	120.445634508639	104.444916754789	111.158290168563	114.327795128741	97.6586225745725	92.971010324094	85.1107548991383	95.8107792744393	65.5363685406628	68.1217588217366	83.8693655921897	71.3065586639653	51.2232244152258	79.3790492546806	102.490159315286	108.123971292382	88.1448957104844	101.473274300709	99.8817791696618	101.682369066258
C1orf109	21.8966070667581	19.3680702983348	19.4887423505051	16.7036686645859	17.7361708053487	20.8007582750766	19.3880738666099	20.6541089739879	22.749096772779	21.3525912898053	21.2964026110861	23.5711474675169	27.2320070191795	29.5194288227525	15.0558442637962	13.3210054646968	18.4403607894813	11.0081455087748	19.7270881867918	17.5977697410009	20.2282578741064	22.3772941143485	25.7065350017157	27.7530275616383
CDCA8	12.2834625008643	14.7386291050743	12.3966852229544	12.7219802038416	10.3210485477453	11.8764525224744	34.8985329598978	32.3372413229103	18.1992774182232	15.6197944065502	19.4998695261438	20.5187686587737	10.4738488535306	13.6243517643473	9.79091712860365	10.02993352636	5.12232244152258	4.21405570257784	14.5874636783556	15.1422669864426	17.2935883379666	12.6287699457214	17.3264310804515	13.9355627756311
MANEAL	1.0681271739882	1.32269748378872	1.32615702385094	1.16537223241297	1.10224790315727	0.882250758812383	3.23134564443498	2.08627363373615	2.27490967727789	1.41242821761358	0.486561043838521	1.0174596029144	2.69327541947929	1.70304397054342	0.923671427226759	1.56717711349374	0.682976325536344	1.97802614610797	0.98257527367162	1.63700183637218	1.25771551548848	1.21856552107838	1.35893577101581	0.826685927367949
YRDC	17.0010241859788	10.3926230869114	13.2615702385094	16.1209825483794	15.7320837086992	17.2038897968415	28.4358416710278	27.5388119653172	38.0234903202162	33.7321091971244	47.0092823893218	43.5811863248334	32.6185578581381	41.4407366165564	39.4407699425826	40.5898872394879	39.4987974935185	35.8624740403053	46.8612822828003	48.7008046320723	47.0595222045273	49.0749568943386	40.5415838353049	51.0183315175649
C1orf122	17.7131089686376	16.3447617639606	13.1462522364354	15.4411820794718	13.4273835475521	15.8465809371301	53.855760740583	52.3654682067774	58.6601709640943	54.2538603589217	58.3498974880196	48.8380609398912	52.3692442676529	40.0215333077703	55.9744884899416	70.8364055299172	62.2646750113967	111.371472139557	46.6345341427223	53.2025596820958	49.679762861795	50.4043010991513	48.1289752234765	67.7882460441718
MTF1	51.7151573405953	48.7508501167842	51.6624649291496	49.2369768194479	51.0040166097317	52.935045528743	42.8691855495041	38.5960622241188	31.3612548367595	35.0614534019372	44.8384715783499	53.0774759520345	44.7382972457949	51.0913191163025	29.4651185285336	30.4032360017786	40.2956032066443	24.7683273947432	38.925097380068	38.4695431547462	37.521846212073	44.0899161262906	43.1462107297519	36.6103767834378
INPP5B	8.81204918540264	7.55827133593554	7.66864713792065	8.44894868499402	6.01226128994872	6.92227518452793	7.97065258960629	5.42431144771399	5.36228709644075	4.81887274244634	3.33107176166372	6.61348741894359	4.03991312921894	3.68992860284407	3.60231856618436	3.91794278373436	5.23615182911197	3.0100397875556	4.9128763683581	5.23840587639097	4.82124280937251	4.32036866564154	6.11521096957113	3.1886457198478
SF3A3	117.582999736534	96.3679595331781	99.1158227825984	87.0144600201683	104.012120316113	109.975950358113	100.817984106371	94.299568244874	85.1466193495441	84.4133570056117	89.1155265676553	90.893057860353	79.7508776990257	70.1086434540373	71.4921684673511	66.9184627461828	53.4998121670136	74.6489867313789	77.9257774734954	75.4657846567574	67.6022089575059	71.1199149574839	77.2328496527317	73.1026555772515
FHL3	13.2625790770201	11.9042773540985	13.0885932353984	14.2758098470589	14.6298358055419	15.7447827726518	24.9890729836305	28.9992035089325	21.936629030894	22.5988514818173	19.5747250713497	23.7407240680026	17.3566638144221	19.301164999492	45.9988370758926	51.7168447452935	38.9296505555716	71.552945807036	38.8495146667087	38.0602926956531	30.8140301294678	31.5719248643036	28.8773851340859	35.5474948768218
POU3F1	0.534063586994099	0.472391958495971	0.518931009332976	0.291343058103242	0	0.16966360746392	0.215423042962332	0.208627363373615	0.487480645130977	0.249252038402397	0.299422180823705	0	1.04738488535306	0.851521985271708	3.60231856618436	5.01496676317998	8.19571590643612	5.16006820723818	0.831409846952909	0.409250459093044	0.733667384034947	0.221557367468797	0.113244647584651	0.118097989623993
RRAGC	38.9866418505692	49.0342852918818	55.0643459903325	37.5832544953182	42.9876682231334	37.4277918065407	41.5766472917301	40.8909632212285	65.809887092682	69.8736547654719	88.1049767073753	85.6361832452953	81.3967682331519	67.8379181599794	98.6481084278179	80.2394682108796	95.3890267999093	93.4832356877983	72.8617356784186	78.0031375031342	88.98337272081	105.461306915147	103.73209718754	93.2974118029543
RHBDL2	38.2745570679104	44.0269305318245	46.9920858451528	51.0821495207684	52.3066732225539	51.8152657194811	18.3109586517982	16.272934343142	15.7618741925683	13.9581141505342	13.0622926384341	14.7531642422588	17.805543051002	15.8950770584052	14.7787428356281	10.6568043717575	12.4074032472436	14.0181852963304	19.4247573333543	19.2347715773731	17.0839690853852	19.0539336023166	15.2880274239278	18.3051883917189
AKIRIN1	99.8698907678965	100.619487159642	107.534036934	100.027783282113	110.425199025392	106.413014601371	113.097097555224	118.29171503284	149.331570958456	149.301971003036	146.26773533238	124.977954557985	125.087680593594	132.837429702386	165.33718547359	145.747471554918	156.173919772644	125.733661983037	199.840694122136	197.913522017396	207.942298560762	200.398638875527	168.961014196299	170.297301037798
NDUFS5	276.110874475949	214.654905940569	200.826300611862	208.116057838416	259.228665951622	262.978591569076	269.70964978884	294.164582356797	279.813890305181	244.43316565995	162.923094140699	226.723914849425	177.008045624667	174.5620069807	213.183365403936	208.121120671969	137.505900207984	333.598409597948	244.585660430874	257.172988494069	219.890595957903	201.063310977933	221.846264618331	244.108544552793
MACF1	607.141287814458	536.731743243122	530.405150539338	547.530720528693	629.884574476961	621.783188633773	286.943493225826	292.704190813182	203.604416116372	232.718319855038	348.265424070572	420.041239403161	311.522190186438	386.590981313355	216.231481113784	248.240854777409	362.31894069703	128.055692676294	339.366382983506	337.467928568124	372.912650342335	390.494860163755	338.375006982936	260.28796913128
KIAA0754	12.6395048921937	11.9042773540985	10.4939381887335	10.5854644444178	11.0224790315727	12.249712458895	3.23134564443498	1.66901890698892	0.487480645130977	1.16317617921118	5.05274930140003	5.93518101700066	6.43393572431164	4.54145058811577	0.831304284504083	1.25374169079499	2.50424652696659	0.172002273574606	1.58723698054646	1.882552111828	3.1442887887212	2.76946709335996	2.26489295169301	1.18097989623993
PABPC4	297.918470944875	272.00328970198	274.39918593507	264.442382405043	284.880980788737	278.010787190379	199.912583869044	207.16697183	202.954441922864	201.811067093141	197.057222754601	181.277385919249	220.998210809495	209.758249038597	173.188392605017	193.546373516477	216.503495195021	266.689525177426	197.119716441199	209.699935239276	174.403218147736	176.027328453959	155.59814578131	160.849461867878
PPIE	33.0229317958018	34.3901345785067	29.8097035361276	26.8035613454983	32.1655979012257	36.5455410477283	52.7786455257714	51.7395861166565	53.4603774160305	52.4260120773041	41.8816775427158	48.329331138434	48.9278367872071	43.1437805870998	45.4446342195566	45.9182894253667	39.6126268811079	62.0928207604327	47.3147785629565	45.6723512347837	42.3430890214455	39.6587687769147	39.0694034167045	44.4048440986213
TRIT1	29.8185502738372	31.1778692607341	26.6384584790928	23.7930164117648	28.057219353094	26.6711190933282	25.4199190695552	23.9921467879657	32.3362161270215	30.7410847362956	21.9701025179394	31.0325178888892	29.1771503776923	33.2093574255966	19.8589356853753	21.1568910321655	17.3020669135874	20.8122751025273	25.2446262620247	26.1101792901362	25.0495006834789	23.4850809516925	20.7237705079911	18.7775803502148
MFSD2A	28.6614125020167	32.3116099611244	29.7520445350906	48.0716045870349	39.1799027394992	38.0385807934108	58.379644642792	56.5380154742497	51.8354419322606	55.6662885765353	53.2597204140166	57.6560441651493	42.1946482385089	36.047764043169	40.179707084364	50.4631030544985	44.1658023846836	64.5008525904772	79.5130144540419	77.430186860404	69.3839726044479	59.488153165372	56.5090791447407	56.3327410506445
CAP1	1313.35137101632	1153.10877068867	1159.34953385091	1102.15078880456	1297.44598637093	1382.45300633751	1463.58415388608	1425.34214656854	1064.65772896605	1102.358681841	1396.24305695354	1635.05758188344	960.751192693141	904.316348358553	1144.15179690579	1168.95740895498	860.094852625436	787.254406150971	1197.00343147211	1195.33874091896	1272.28405354289	1311.39805804781	1387.47342220714	1280.53650149295
PPT1	79.8425062556178	73.2207535668755	74.6107473418745	60.4051273800722	71.6461137052223	62.9112656476215	69.1507967909086	74.0627139976333	75.7219935436785	76.9357958535398	70.7010624469975	71.3917488044937	73.1673155625208	66.4187148511932	61.8859856241929	55.3213521063291	51.2232244152258	56.8467514164072	76.1873750662302	78.0849875949528	68.3358763415408	62.811513677404	70.5514154452373	56.2146430610206
RLF	31.6877728283166	46.8612822828003	50.7975799135947	32.9217655656664	37.2760199976821	32.4736144685942	27.3587264562162	32.1286139595367	32.1737225786445	33.9813612355268	45.0630382139677	38.8330415112329	49.0774631994004	54.4974070573893	28.8185485294749	28.3659057542367	57.5976701202317	31.3044137905783	41.04141335413	39.124343889295	42.4478986477362	42.9821292889466	41.3342963683975	27.3987335927663
ZMPSTE24	55.8986554387157	53.3802913100447	78.7045364155014	47.1004610600241	53.5091254805436	53.9869598950193	68.9353737479463	79.9042801720945	113.258003218764	136.091612967709	152.480745584472	122.773458751671	171.920747610095	205.216798450482	137.811776942232	99.0455935728045	154.011161408446	129.431710864891	118.740442687547	123.429938462462	143.90361689714	148.33265752036	135.893577101581	120.696145395721
COL9A2	0.890105978323499	1.7006110505855	1.03786201866595	1.84517270132053	1.60326967731966	2.23955961852374	0.430846085924664	0.41725472674723	0.162493548376993	0.332336051203196	0.187138863014816	0.339153200971466	0	0.567681323514472	0.369468570890704	0.626870845397497	1.13829387589391	1.72002273574606	0.680244420234198	0.491100550911653	0.419238505162827	0.443114734937594	0.792712533092554	0
SMAP2	34.1800695676223	31.4613044358317	28.5412055133137	30.105449337335	29.6604890304137	37.5974554140046	35.9756481747095	38.1788074973715	25.9989677403188	25.5898759426461	27.0228518193394	30.523788087432	38.0051086970967	31.7901541168104	20.5978728271567	21.9404795889124	23.904171393772	18.4042432724828	23.8085547081969	21.5265741482941	18.8657327323272	20.4940564908637	26.2727582396389	23.5014999351746
ZFP69B	2.40328614147345	3.68465727626857	4.20910707570081	3.20477363913566	3.80776548363419	3.08787765584334	1.93880738666099	1.25176418024169	2.1124161289009	3.48952853763355	3.48078285207558	2.71322560777173	3.14215465605917	4.25760992635854	1.47787428356281	1.41045940214437	1.2521232634833	0.60200795751112	2.34306411414002	2.04625229546522	2.20100215210484	2.21557367468797	3.17085013237022	2.12576381323187
ZFP69	8.54501739190559	5.76318189365085	5.93887710681073	5.14706069315728	5.21062645128889	4.51305195854027	4.09303781628431	3.12941045060422	4.71231290293278	4.90195675524714	3.44335507947261	3.0523788087432	4.18953954141223	3.12224727932959	2.49391285351225	2.35076567024061	2.27658775178781	3.09604092434291	4.38379737484261	3.76510422365601	2.82985990984908	4.20958998190715	3.85031801787812	2.24386180285586
EXO5	4.80657228294689	4.25152762646374	3.69017606636783	5.5355181039616	4.10837854813163	3.83439752868459	5.60099911702063	6.25882090120845	5.36228709644075	5.98204892165752	5.6890214356504	8.30925342380093	8.22945267063117	4.25760992635854	5.91149713425126	5.32840218587873	4.66700489116502	5.59007389117469	7.93618490273231	5.32025596820958	5.97414869857028	5.42815550298553	7.24765744541764	6.4953894293196
ZNF684	2.22526494580875	2.64539496757744	2.42167804355389	0.776914821608645	1.50306532248718	2.03596328956704	2.15423042962332	1.87764627036253	2.1124161289009	2.32635235842237	2.02109972056001	1.35661280388587	2.3940225950927	1.98688463230065	2.58627999623493	2.19404795889124	1.47978203866208	3.0100397875556	1.43607155382775	1.39145156091635	1.88657327323272	1.77245893975038	1.24569112343116	1.6533718547359
RIMS3	3.82745570679104	3.2122653177726	3.63251706533083	2.81631622833134	2.70551758047693	3.05394493435056	3.23134564443498	3.33803781397784	1.62493548376993	1.41242821761358	2.05852749316298	2.0349192058288	5.087298014572	2.55456595581512	1.29313999811746	2.35076567024061	2.3904171393772	1.54802046217145	1.88956783398388	1.80070202000939	1.36252514177919	2.76946709335996	2.60462689444696	2.24386180285586
NFYC	28.5724019041843	23.6195979247986	19.8923553577641	26.9977900509004	26.5541540306069	29.1482077623014	33.3905716591615	38.5960622241188	33.3111774172835	32.1535129539092	27.7339794987957	25.7756432738314	20.6484448826746	21.8557309553072	26.3246356759626	29.6196474450317	16.619090588051	30.6164046962798	23.8085547081969	23.4091262601221	22.4292600262112	20.9371712258013	20.7237705079911	22.2024220493106
KCNQ4	0.534063586994099	0.0944783916991942	0.230636004147989	0.194228705402161	0	0.16966360746392	0.215423042962332	0	0.162493548376993	0.332336051203196	0.149711090411853	0	0.448879236579882	0.567681323514472	1.38550714084014	2.50748338158999	6.71593386777405	10.9221443719875	0.0755827133593554	0.163700183637218	0.104809626290707	0.332336051203196	0	0.118097989623993
CITED4	30.6196456543284	29.0993446433518	30.2133165433866	32.1448507440577	26.2535409661094	36.2062138328005	40.7149551198808	49.4446851195467	99.7710387034734	88.816809684054	49.4420876085144	33.9153200971466	28.4290183167259	26.3971815434229	72.692941322746	107.508349985671	35.2871101527111	82.2170867686616	80.5711724410728	94.782406325949	62.3617276429705	46.6378258521818	49.0349324041537	86.4477284047627
CTPS1	89.0105978323499	78.6060218937296	86.084888548237	100.707583751021	109.122542412569	105.564696564051	130.115517949249	128.72308320152	134.869645152904	131.521992263665	147.091146329645	170.594060088648	117.307107159542	106.724088820721	118.507044113193	109.232244810514	96.8688088385714	105.351392564446	143.455989956056	136.444103061621	129.859126974186	135.814666258373	134.308152035396	120.341851426849
SCMH1	33.1119423936342	27.6821687678639	27.3303664915367	27.8718192252102	28.3578324175915	27.4176389661694	19.3880738666099	23.1576373344713	19.6617193536161	14.7058702657414	17.7033364412016	18.1446962519735	13.9152563339763	12.4889891173184	13.2085014093427	13.9478763100943	11.0414505961709	10.4061375512637	13.4537229779653	12.6867642318844	11.8434877708499	12.9611059969246	13.8158470053274	11.6917009727753
EDN2	0.1780211956647	0.188956783398388	0.0576590010369973	0	0.100204354832479	0.203596328956704	0.215423042962332	0.625882090120845	0	0.0830840128007989	0.374277726029632	0.5087298014572	1.79551694631953	2.83840661757236	0.738937141781407	1.25374169079499	6.48827509259527	8.42811140515569	0.226748140078066	0.163700183637218	0	0	0.113244647584651	0
HIVEP3	3.2043815219646	4.72391958495971	2.82529105081287	2.81631622833134	3.40694806430428	3.12181037733612	2.36965347258565	1.87764627036253	2.27490967727789	1.99401630721917	2.05852749316298	3.39153200971466	1.04738488535306	0.851521985271708	1.57024142628549	1.41045940214437	1.59361142625147	1.03201364144764	1.66281969390582	1.14590128546052	2.51543103097696	1.10778683734399	0.679467885507904	1.18097989623993
FOXJ3	115.179713595061	115.830508223212	108.571898952666	108.379617614406	117.940525637827	105.496831121065	57.087106385018	52.7827229335246	47.7731032228358	47.6071393348578	56.8153588112981	49.3467907413484	55.960278160292	47.1175498517011	39.0713013716919	37.1420975898017	45.8732431985244	24.424322847594	55.4777116057668	52.6296090393655	60.1607254908657	62.4791776262008	57.9812595633411	42.6333742542614
PPCS	26.2581263605432	40.2477948638567	49.2407868855957	29.8141062792318	29.5602846755812	26.6371863718354	28.6512647139902	33.589005503152	55.5727935449314	43.0375186308138	27.3597017727661	27.980139080146	36.9577238117436	35.7639233814117	40.2720742270867	31.3435422698749	31.9860579126188	42.5705627097149	43.0821466148326	47.0638027957001	35.8448921914217	37.6647524696955	39.1826480642891	32.476947146598
PPIH	69.1612345157358	56.7815134112157	54.8337099861845	53.1215509274911	62.4273130606342	51.2384094541038	36.1910712176718	38.8046895874924	39.3234387072322	34.6460333379332	25.1140354165883	31.5412476903464	32.7681842703314	23.5587749258506	26.0475342477946	25.0748338158999	19.5786546653752	40.8505399739689	27.9656039429615	32.0033859010761	24.7350718046068	21.1587285932701	31.4820120285329	31.0597712711101
YBX1	1803.08768028991	1581.85171221961	1475.72447254091	1885.66938639688	1801.4738911783	1916.48617719095	1230.06557531492	1338.97041813186	1142.81712573539	1016.61598063058	1009.91358814576	1063.41486164603	850.177274082297	947.74396960741	933.924180068976	930.276334569886	736.248478928179	1045.60182106003	1026.94232641356	1110.6238958867	925.783429025813	886.78336329386	930.531269203074	1104.33430097396
C1orf50	7.29886902225269	5.66870350195165	6.28483111303271	6.11820422016808	7.21471354793847	7.87239138632588	14.8641899644009	13.7694059826586	15.2743935474373	13.7088621121318	11.7148928247275	13.0573982374015	10.0249696169507	9.36674183798878	12.5619314102839	11.9105460625524	9.56166855750881	17.5442319046098	9.75017002335684	9.49461065095863	10.5857722553614	11.2994257409087	9.73903969227995	9.92023112841539
ERMAP	16.5559711968171	16.533718547359	12.2813672208804	13.207551967347	13.7279966120496	12.9962323317363	9.90945997626728	6.67607562795568	7.31220967696466	7.4775611520719	8.83295433429931	11.8703620340013	13.3167506852032	11.6374671320467	9.88328427132632	8.93290954691433	11.2691093713497	9.28812277302872	8.08735032945103	8.2668592736795	8.59438935583795	9.97008153609587	7.02116815024834	5.31440953307967
ZNF691	8.63402798973794	7.27483616083795	8.87948615969759	8.44894868499402	7.71573532210086	7.73666050035474	7.53980650368162	6.25882090120845	8.28717096722662	7.7268131904743	4.79075489317929	3.90026181117186	4.18953954141223	2.55456595581512	3.50995142346168	5.64183760857747	4.32551672839684	5.33207048081278	5.44195536187359	4.25620477456766	3.03947916243049	2.99102446082876	6.34170026474043	5.43250752270367
SLC2A1	683.690401950279	733.813668327641	637.304938461932	646.296017225692	589.702628189137	563.520705830663	968.326578115683	880.824728163402	658.748845120328	605.433201279422	496.816253531733	525.517884905287	721.79781242045	614.798873366173	407.061997978833	486.608493739807	441.658023846836	393.627203075486	702.012241681693	683.039016226291	551.089015036536	528.303542729347	510.506871311605	564.272194423437
SLC2A1-AS1	1.780211956647	2.64539496757744	1.67211103007292	2.23363011212486	1.20245225798974	2.13776145404539	1.29253825777399	1.25176418024169	0.974961290261955	1.16317617921118	0.973122087677043	2.37407240680026	2.3940225950927	0.567681323514472	0.277101428168028	0.783588556746871	0.682976325536344	1.37601818859685	0.680244420234198	1.39145156091635	0.209619252581413	0.886229469875189	0.339733942753952	0.708587937743956
EBNA1BP2	112.776427453587	98.1630489754628	94.3877846975646	108.573846319808	115.736029831513	122.700720917907	147.564784429197	146.665036451651	149.006583861702	141.907493863765	132.75630942271	134.982973986644	120.748514639988	129.999023084814	129.129265526301	111.269575058056	106.54430678367	215.432847652194	126.449879450202	127.931693512486	110.469346110405	104.242741394069	128.532675008578	142.780469455407
TMEM125	6.76480543525859	6.99140098574037	4.03613007258981	5.14706069315728	5.01021774162394	6.07395714720833	5.60099911702063	3.96391990409868	5.84976774157173	5.40046083205193	1.23511649589779	2.37407240680026	2.543649007286	2.83840661757236	4.24888856524309	4.70153134048123	2.84573468973477	4.47205911293975	2.49422954085873	2.45550275455827	2.72505028355837	1.99401630721917	2.15164830410836	4.36962561608773
C1orf210	7.65491141358209	7.36931455253715	8.6488501555496	5.92397551476592	5.11042209645641	5.46316816033822	3.01592260147265	5.84156617446122	4.2248322578018	4.56962070404394	2.99422180823705	3.73068521068613	4.03991312921894	2.55456595581512	2.40154571078957	1.56717711349374	2.27658775178781	2.49403296683178	3.02330853437422	2.86475321365131	2.82985990984908	2.65868840962557	1.35893577101581	3.07054773022381
CDC20	24.922967393058	18.7067215564405	21.910420394059	20.1997853618248	22.0449580631453	19.9863729592498	85.0921019701212	75.5231055412486	38.5109709653472	37.9693938499651	50.9391985126329	55.7907015598062	19.3018071729349	21.8557309553072	31.8666642393232	34.321178785513	11.3829387589391	24.5103239843813	53.1346474916268	56.5584134466587	54.3961960448768	43.9791374425562	47.5627519855533	57.6318189365085
ELOVL1	121.410455443325	106.949539403488	102.633021845855	132.07551967347	135.676696443176	138.34370552608	263.462381542932	257.863421129788	231.553306437214	226.985522971783	240.436011201435	310.833908690349	203.49192058288	157.815407937023	253.917275344636	270.024616654972	209.901390714836	254.477363753629	192.131257359481	197.013171007391	188.657327323272	186.662082092462	222.185998561084	248.832464137753
MED8	29.3734972846755	19.93494064853	21.218512381615	23.8901307644658	23.9488408049624	27.18010991572	43.5154546783911	42.7686094915911	48.4230774163438	45.6131230276386	41.2828331810684	43.7507629253192	28.5786447289192	27.2487035286946	42.1194170815402	48.4257728069567	26.1807591455598	40.6785377003943	37.7157739663183	35.2773895738204	39.0939906064336	35.6707361624763	38.8429141215352	41.2161983787735
SZT2	49.9349453839483	52.057593826256	44.9740208088579	52.7330935166868	49.1001338679146	51.9170638839595	38.7761477332198	35.6752791368882	26.4864483854498	27.8331442882676	35.0323951563735	39.6809245136616	37.4066030483235	26.9648628669374	18.9352642581486	31.5002599812242	30.1647877111885	15.7382080320764	24.7155472685092	27.0923803919595	24.1062140468626	22.5988514818173	25.0270671162078	17.3604044747269
HYI	24.8339567952256	21.5410733074163	22.198715399244	34.2813665034815	30.1615108045761	31.6931618742602	0	0	0	0	0	0	0	0	0	0	0	0	0	0	0	0	0	0
PTPRF	599.575386998709	634.138965084992	559.984218071318	739.525795818729	575.172996738428	614.589451677303	721.236347837888	645.284434914591	368.210380622265	365.901992374718	627.925740959913	713.069605042508	706.087039140154	684.055994834938	354.782195197798	443.824558541428	558.333146125961	270.215571785706	506.706510361118	464.417420978787	486.735904494042	493.962150771683	422.515780138331	400.824576783831
KDM4A	111.35225788827	103.831752477414	85.335321534756	91.0932628336137	109.222746767402	100.712317390583	55.3637220413193	48.4015483026787	40.2983999974941	39.3818220675787	48.6935321564551	60.5388463734067	52.5188706798462	47.1175498517011	46.183571361338	49.5227967864023	58.5083052209468	38.0125024599879	37.866939393037	32.5763365438063	37.2074173332009	32.23659696671	46.0905715669528	44.7591380674933
KDM4A-AS1	1.780211956647	2.45643818417905	0.403613007258981	0.874029174309726	1.10224790315727	1.11977980926187	0.646269128886996	0.41725472674723	0.162493548376993	0.74775611520719	1.04797763288297	1.35661280388587	0.598505648773176	0.283840661757236	0.277101428168028	0.313435422698749	0.569146937946953	0.774010231085726	0.377913566796777	0.491100550911653	0.419238505162827	1.10778683734399	1.01920182826186	1.29907788586392
ST3GAL3	5.34063586994099	6.42453063554521	6.28483111303271	8.35183433229294	5.71164822545129	6.88834246303514	14.2179208355139	13.1435238925377	12.5120032250284	11.0501737025063	7.29841565757782	8.81798322525812	7.33169419747141	6.81217588217366	10.8069556985531	12.3806991966006	7.39891019331039	13.2441750652447	8.4652638962478	7.69390863094923	6.39338720373311	6.20360628912632	7.58739138817159	7.79446731518352
ARTN	18.3361831534641	20.2183758236276	13.5498652436944	22.5305298266507	19.5398491923333	17.5771497332621	61.610990287227	62.7968363754581	77.9969032209564	71.7015030470895	37.0909226495365	30.6933646879177	11.9701129754635	10.785945146775	41.4728470824815	53.2840218587873	7.51273958089978	13.330176202032	54.1928054786578	55.1669618857424	30.0803627454328	26.8084414637245	29.2171190768399	37.7913566796777
IPO13	63.8205986457949	71.4256641245908	57.1400700276644	71.6703922933975	59.2207737059949	67.0171249482483	73.4592576501552	65.0917373725679	65.484899995928	63.8916058438144	68.6799627264374	72.4092084074081	87.3818247208837	82.3137919095984	59.3920727706806	68.4856398596766	73.3061256075676	84.2811140515569	52.9078993515488	44.0353493984116	41.9238505162827	48.5210634756666	44.6183911483523	53.7345852789167
DPH2	23.3207766320757	18.7067215564405	18.8544933390981	21.5593862996399	17.7361708053487	23.3796451085282	37.4836094754458	28.7905761455589	30.5487870948746	31.2395888131004	32.3750233015632	36.4589691044326	33.6659427434912	25.8295002199085	23.7383556797277	28.2091880428874	23.7903420061826	30.100397875556	29.9307544903047	30.6937844319783	25.7831680675139	27.5838922498652	26.7257368299775	33.6579270428379
ATP6V0B	40.5888326115515	45.5385847990116	38.4585536916772	48.5571763505403	43.1880769327983	46.182433951679	109.434905824865	107.860346864159	140.069438700968	130.524984110055	113.368723214375	124.638801357014	111.621303496197	96.221984335703	121.000956966705	140.732504791738	100.511349241432	170.626255386009	104.984388856145	111.234274781489	105.962532179904	86.5181519965653	112.225445756389	136.04888404684
B4GALT2	61.7733548956508	58.2931676784028	58.2355910473673	85.7519734350542	70.0428440279026	72.2088313366443	118.482673629283	116.831323489224	96.3586741875565	88.7337256712533	82.6779496799457	95.3020494729821	83.6411644160514	87.4229238212286	83.8693655921897	96.8515456139133	66.134874189436	98.8153061686111	78.4548564670109	79.721989431325	70.9561169988085	63.919300514748	69.5322136169755	89.8725701038585
CCDC24	10.4142399463849	11.5263637873017	10.6669151918445	19.4228705402161	13.3271791927197	15.8465809371301	10.5557291051543	15.6470522530211	13.4869645152904	11.3825097537095	8.90780987950524	8.47883002428666	7.78057343405129	7.0960165439309	13.9474385511241	19.4329962073224	11.952085696886	20.8122751025273	13.4537229779653	14.1600658846193	11.8434877708499	8.86229469875189	7.92712533092554	13.6993667963832
SLC6A9	7.92194320707914	10.9594934371065	8.99480416177158	14.1786954943578	9.82002677358291	10.9263363206764	14.8641899644009	10.0141134419335	6.17475483832571	6.48055299846232	5.91358807126818	7.97010022282946	8.07982625843788	6.52833522041642	9.32908141499027	10.8135220831068	6.82976325536344	5.50407275438739	6.2733652088265	7.69390863094923	5.65971981969816	6.20360628912632	6.11521096957113	6.02299747082363
DMAP1	18.8702467404582	17.6674592477493	17.8742903214692	19.0344131294118	18.0367838698462	17.2378225183343	25.2044960265929	25.2439109682074	24.5365258049259	20.1894151105941	18.4144641206579	25.7756432738314	10.4738488535306	11.6374671320467	23.5536213942824	26.798728640743	11.1552799837603	25.1123319418925	20.4829153203853	18.6618209346428	15.3022054384432	18.3892614999102	16.9866971376976	19.6042662775828
ERI3	25.6350521757168	22.2969004410098	24.4474164396869	30.2996780427372	24.4498625791248	25.7888683345158	50.624415096148	45.6893925788217	51.1854677387526	44.8653669124314	35.8183783810358	38.6634649107472	41.8953954141223	41.4407366165564	36.6697556609023	40.1197341054398	30.7339346491355	63.5548400858169	42.1751540545203	44.2808996738674	36.5785595754567	34.2306132739292	33.2939263898873	37.9094546693017
RNF220	48.332754622966	41.9484059144422	42.898296771526	45.740860122209	43.9897117714582	44.6215287630109	56.6562602990933	52.1568408434037	36.2360612880693	37.3047217475587	38.1014725098165	47.4814481360053	35.9103389263906	28.3840661757236	33.067437094718	33.2241548060673	27.3190530214537	30.4444024227052	38.0936875331151	42.3164974702208	35.6352729388403	37.2216377347579	40.7680731304742	48.183979766589
TMEM53	7.65491141358209	7.36931455253715	4.55506108192279	6.79800468907565	5.81185258028377	4.75058100898976	5.3855760740583	5.6329388110876	4.3873258061788	3.73878057603595	4.30419384934077	5.59602781602919	4.78804519018541	3.68992860284407	5.3572942779152	4.38809591778248	3.87019917803928	7.13809435334614	4.00588380804583	3.76510422365601	3.1442887887212	3.76647524696955	3.17085013237022	3.3067437094718
KIF2C	10.5032505442173	10.203666303513	11.4164822053255	7.47780515798321	9.51941370908548	10.8924035991837	23.6965347258565	28.164694055438	7.96218387047263	9.63774548489268	12.6505871398016	15.0923174432303	3.59103389263906	3.40608794108683	7.11226998964605	6.42542616532435	1.47978203866208	2.9240386507683	13.3025575512465	15.2241170782612	14.7781573069896	13.2934420481278	14.0423363004967	13.3450728275112
RPS8	723.12209679001	626.486215357357	664.001055942061	609.975249315488	637.399901089397	666.099322903349	1266.25664653259	1307.0504315357	1669.29622247684	1315.05375461105	1027.80406344997	1148.88146829084	1089.87878641595	1032.61232747282	1267.36956529784	1375.66807022481	961.289178192404	2048.11707258962	1141.9792161465	1193.53803889895	1056.37622338403	982.606924724115	1078.6552682438	1269.90768242679
PLK3	28.750423099849	29.4772582101486	23.5248724230949	38.8457410804323	34.4702980623727	33.2540670629283	36.1910712176718	35.8839065002618	50.8604806419986	49.2688195908738	30.1293569453854	33.067437094718	21.0973241192545	18.4496430142203	56.713425631723	79.6125973654821	71.5986847937267	83.6791060940457	58.1231065733443	59.9961173030403	43.1815660317712	42.8713506052122	36.8045104650114	44.5229420882453
BTBD19	3.0263603262999	3.49570049287019	2.1910420394059	4.37014587154863	2.70551758047693	3.86833025017737	2.80049955851032	3.33803781397784	2.92488387078586	3.98803261443835	1.19768872329482	2.543649007286	1.19701129754635	3.40608794108683	3.14048285257098	3.91794278373436	4.55317550357562	1.63402159895876	5.21520722179552	4.74730532547931	3.77314654646544	3.76647524696955	2.94436083720092	3.07054773022381
EIF2B3	17.8911301643023	13.2269748378872	17.6436543173212	18.3546126605042	19.038827418171	18.4933332135673	40.4995320769184	34.0062602298992	39.6484258039862	35.2276214275388	29.1936626303113	35.1023563005468	35.1622068654241	33.2093574255966	37.039224231793	30.0898005790799	32.0998873002082	47.6446297801658	27.8900212296021	26.1101792901362	25.363929562351	26.3653267287869	27.6316940106547	31.7683592088541
HECTD3	78.3293260924679	75.6771917510546	71.2088662806917	85.8490877877553	84.3720667689471	83.1691003788135	80.5682180679122	68.2211478231721	62.3975225767651	67.9627224710535	59.3230195756966	71.3917488044937	53.5662555651993	55.9166103661755	53.572942779152	65.5080033440384	41.09240891977	47.4726275065912	45.4252107289726	48.8645048157095	40.5613253745035	43.7575800750874	47.6759966331379	52.5536053826768
UROD	79.6644850599531	67.646528456623	67.9799622226199	71.9617353515008	72.848565963212	69.5281463387143	110.296597996714	99.723879692588	129.994838701594	119.059390343545	93.569431507408	105.30706890164	86.7833190721105	67.2702368364649	99.75651414049	108.135220831068	62.947651336933	127.969691539507	87.5247820701335	87.8251485213673	75.777359808181	86.8504880477685	84.3672624505647	105.225308754978
MUTYH	6.58678423959389	7.18035776913876	4.78569708607078	6.89511904177673	3.70756112880171	5.66676448929492	10.1248830192296	11.8917597122961	10.5620806445045	8.97307338248628	6.17558247948893	5.25687461505773	6.43393572431164	3.68992860284407	5.17255999246985	6.42542616532435	3.87019917803928	5.07406707045087	5.36637264851423	4.82915541729792	4.29719467791898	3.10180314456316	2.94436083720092	4.01533164721575
TOE1	8.27798559840854	6.61348741894359	7.03439812651367	6.60377598367349	7.5153266124359	7.87239138632588	8.40149867553095	8.55372189831821	8.93714516073459	9.30540943368948	6.62471575072448	8.47883002428666	5.83543007553847	3.9737692646013	6.09623141969661	5.79855531992685	4.55317550357562	5.33207048081278	5.44195536187359	4.17435468274905	6.70781608260523	5.20659813551673	7.70063603575624	7.91256530480752
TESK2	5.60766766343804	4.62944119326052	3.69017606636783	3.59323104993999	3.10633499980684	3.5968684782351	3.01592260147265	1.66901890698892	1.29994838701594	1.82784828161758	1.57196644932445	2.543649007286	2.69327541947929	1.13536264702894	3.97178713707506	5.4851198972281	8.87869223197247	7.05209321655884	1.20932341374969	1.14590128546052	1.67695402065131	1.66168025601598	2.03840365652371	2.12576381323187
MMACHC	11.9274201095349	8.1251416861307	8.5911911545126	9.90566397551023	8.81798322525813	8.92430575260218	7.10896041775696	7.09333035470291	9.26213225748857	7.22830911366951	5.76387698085633	5.76560441651493	5.38655083895858	6.81217588217366	4.34125570796577	6.1119907426256	3.18722285250294	2.40803183004448	5.29078993515488	5.72950642730262	4.50681393050039	3.98803261443835	4.86951984613998	3.07054773022381
PRDX1	517.06256280812	459.542897224881	483.067110687964	459.156659570709	520.561623354727	532.099005728345	600.38402073602	677.830303600875	863.978196720469	834.745076609627	716.479850938524	787.852885856716	628.281304799642	546.109433220922	678.067194727164	665.266684678094	487.872755208128	759.992045789396	584.934618688051	616.822291945036	562.932502807386	629.88759571379	646.060714470432	725.003558301692
AKR1A1	37.3844510895869	37.6023998962793	37.2477146699003	48.5571763505403	41.9856246748086	39.2262260456583	56.6562602990933	53.1999776602718	58.8226645124713	55.4170365381329	48.1321155674107	56.8081611627206	40.9976369409626	32.9255167638394	41.5652142252042	44.821265445921	33.5796693388702	59.0827809728771	40.2100035071771	41.4979965520347	37.521846212073	41.8743424516027	42.466742844244	43.8143541505013
NASP	84.1150149515706	71.52014251629	75.9945633667625	61.8618426705884	81.4661404788052	72.5820912730649	87.8926015286315	100.141134419335	49.7230258033597	48.1887274244634	44.9881826687617	57.1473143636921	28.5786447289192	24.4102969111223	46.3683056467833	48.8959259410048	37.7913566796777	52.804697987404	52.6055684981113	61.2238686803194	53.4529094082604	43.8683587588218	50.9600914130928	52.7898013619248
CCDC17	0.712084782658799	0.661348741894359	0.922544016591957	0.679800468907565	1.00204354832479	0.576856265377327	2.58507651554799	1.4603915436153	1.29994838701594	2.07710032001997	1.8339608575452	1.0174596029144	1.94514335851282	1.70304397054342	1.29313999811746	1.88061253619249	1.59361142625147	1.54802046217145	0.755827133593554	0.818500918186088	0.943286636616361	0.221557367468797	1.58542506618511	0.944783916991942
GPBP1L1	85.8952269082176	76.7164540597457	76.3405173729845	79.1481974513808	86.3761538655967	82.8297731638857	76.6906032945902	86.7889831634238	82.8717096722662	88.9829777096557	86.9072879840805	89.5364450564671	87.9803303696569	90.8290117623155	90.7969012963904	83.3738224378671	102.446448830452	92.3652209095633	89.9434288976329	84.3874446649857	99.1499064710086	98.8145858910835	104.524809720633	90.3449620623545
TMEM69	38.4525782635751	41.7594491310438	41.1685267404161	42.147629072269	39.8813332233265	38.8190333877449	59.672182900566	61.9623269219637	52.1604290290146	47.524055322057	39.2617334605084	50.87298014572	41.4465161775424	39.4538519842558	36.207919947289	36.5152267444042	26.7499060835068	30.7024058330672	40.8146652140519	40.5157954502114	37.7314654646544	36.7785229998203	42.6932321394133	45.5858239948612
IPP	15.0427910336671	15.0220642801719	18.2202443276912	9.90566397551023	12.6257487088923	12.7587032812868	8.18607563256862	7.30195771807652	12.6744967734054	12.9611059969246	10.4797763288297	12.8878216369157	15.7107732802959	13.3405111025901	11.9153614112252	10.1866512377093	13.6595265107269	3.52604660827942	10.5059971569504	8.75795982459115	13.1012032863383	12.4072125782526	11.664198701219	8.62115324255147
MAST2	41.5679491877074	46.199933540906	42.840637770489	52.6359791639857	45.2923683842804	48.6255898991594	59.2413368146413	52.574095570151	38.8359580621012	40.0464941699851	42.3308108139514	53.7557823539774	43.242033123862	38.8861706607413	34.8224128064488	42.4704997756804	32.0998873002082	37.0664899553276	31.0644951906951	30.2845339728853	27.6697413407466	29.5779085570844	31.9349906188715	31.5321632296061
PIK3R3	44.6833201118396	43.1766250065318	52.4120319426306	34.3784808561826	38.6788809653368	32.4396817471015	1.07711521481166	0.41725472674723	1.13745483863895	0.74775611520719	1.87138863014816	1.35661280388587	2.09476977070612	3.68992860284407	1.75497571173084	2.50748338158999	6.0329575422377	0.60200795751112	0.377913566796777	0.245550275455827	1.15290588919777	0.997008153609587	0.905957180677205	1.29907788586392
TSPAN1	472.824295685443	420.806756628211	352.75776834435	369.520112027612	404.424776103884	398.438015768269	328.950986603481	357.79592818575	404.771429007088	371.717873270774	203.831649595738	259.282622142686	285.187941640418	223.098760141187	353.489055199681	373.928459279607	223.105599675206	299.197954883027	381.163623471229	409.741559643956	335.18118487768	369.336131570485	334.864422907812	380.747918547753
POMGNT1	54.9195388625599	52.8134209598496	47.1650628482638	61.2791565543819	59.9222041898223	53.6815654015842	73.0284115642306	68.8470299132929	57.8477032222093	58.2418929733601	74.1444175264701	87.1623726496669	68.9777760211085	65.8510335276787	59.3920727706806	69.2692284164234	65.565727251489	80.8410685800648	60.8440842542811	61.4694189557752	50.6230494984113	52.1767600389017	49.7144002896616	62.3557385214682
LURAP1	2.22526494580875	2.92883014267502	2.0757240373319	2.03940140672269	2.50510887081197	2.37529050449488	0.646269128886996	1.25176418024169	0.812467741884963	0.997008153609587	0.898266542471116	0.5087298014572	0.448879236579882	0.283840661757236	0.831304284504083	0.313435422698749	0.455317550357562	0.0860011367873029	1.13374070039033	0.982201101823306	0.838477010325654	1.10778683734399	1.13244647584651	1.29907788586392
RAD54L	4.00547690245574	3.2122653177726	3.45954006221984	3.20477363913566	3.40694806430428	2.68068499792993	14.4333438784763	17.9419532501309	4.54981935455579	5.56662885765353	5.20246039181188	6.61348741894359	2.543649007286	4.82529124987301	4.89545856430182	4.8582490518306	2.04892897660903	2.58003410361909	4.61054551492068	5.32025596820958	4.92605243566322	3.76647524696955	5.66223237923253	4.48772360571173
LRRC41	98.3567106047466	92.0219535150152	87.353386571051	106.04887314958	98.1000633809967	92.3648679033579	103.187637578957	99.5152523292143	108.545690315831	108.590804730644	116.662367203436	113.616322325441	148.728653720134	124.606050511427	98.6481084278179	111.583010480754	120.431492069575	125.389657435888	112.089163911924	98.9567610086981	96.7392850663223	101.25171693324	104.298320425463	117.507499675873
UQCRH	235.522041864398	194.247573333543	210.45535378504	186.750900244178	212.834049664185	233.04993121244	152.734937460293	168.362282242507	236.590606436901	210.119468373221	163.110233003714	208.579218597452	190.025543485483	164.059902495682	200.713801136375	190.882172423538	138.985682246646	271.935594521452	219.643365022287	205.771130831983	202.701817246227	209.03937620681	215.617809001175	227.929119974306
NSUN4	33.5569953827959	30.8944340856365	30.5016115485716	28.3573909887156	32.2658022560581	33.7291251638273	29.9438029717642	29.6250855990533	27.2989161273347	25.4237079170445	28.5948182686639	25.9452198743172	23.1920938899606	26.3971815434229	25.6780656769039	28.5226234655861	23.6765126185933	25.3703353522544	24.1108855616344	24.8005778210385	23.3725466628276	28.2485643522716	28.6508958389166	25.6272637484064
FAAH	4.53954048944984	4.53496280156132	5.99653610784772	3.98168846074431	3.10633499980684	3.42720487077118	9.26319084738028	6.88470299132929	11.5370419347665	9.97008153609587	5.23988816441485	4.5785682131148	4.48879236579882	3.68992860284407	7.11226998964605	9.40306268096246	5.23615182911197	6.53608639583502	6.42453063554521	6.4661572536701	5.55491019340746	5.31737681925113	4.98276449372463	6.02299747082363
MKNK1	32.3998576109754	32.595045136222	36.0368756481233	35.4467387358944	37.0756112880171	41.1264584492542	36.4064942606341	45.2721378520745	36.2360612880693	38.3017299011683	39.0371668248906	40.1896543151188	33.3666899191046	30.6547914697815	44.6133299350525	50.6198207658479	39.8402856562867	42.9145672568642	38.4716010999119	34.949989206546	35.4256536862589	37.0000803672891	38.8429141215352	42.2790802853894
MOB3C	26.703179349705	24.6588602334897	21.276171382652	25.0555029968788	27.7566062885966	26.8068499792993	17.6646895229112	16.272934343142	17.0618225795842	14.5397022401398	13.7359925452875	16.6185068476019	11.6708601510769	11.3536264702894	48.6774842148502	50.1496676317998	64.9965803135421	83.6791060940457	31.2156606174138	35.1136893901832	27.7745509670373	28.5809004034748	32.9541924471333	30.1149873541182
ATPAF1	39.2536736440663	34.7680481453035	37.0170786657523	27.5804761671069	30.1615108045761	34.3399141506974	25.4199190695552	23.1576373344713	28.1113838692197	24.5097837762357	26.1994408220742	23.7407240680026	25.1372372484734	22.1395716170644	26.509369961408	24.9181161045505	18.8956783398388	24.8543285315305	27.2853595227273	28.0745814937828	24.1062140468626	25.9222119938493	25.0270671162078	21.8481280804387
EFCAB14	128.531303269913	139.922498106507	157.120777825818	121.29582652365	132.770770153034	134.034249896497	102.54136845007	107.234464774038	94.0837645102787	102.027167719381	114.753550800685	106.154951904069	112.070182732777	114.671627349923	101.419122709498	86.1947412421559	108.593235760279	67.3388901044582	120.252096954734	108.123971292382	135.309227541302	136.036223625841	134.534641330565	109.476836381441
CYP4B1	1.86922255447935	2.36195979247986	1.55679302799893	1.45671529051621	0.80163483865983	1.18764525224744	0.646269128886996	0	1.78742903214692	1.82784828161758	0.0374277726029632	0	3.74066030483235	2.55456595581512	1.10840571267211	1.41045940214437	4.8946636663438	5.41807161760008	1.73840240726517	0.900351010004697	0.943286636616361	0.332336051203196	0.792712533092554	2.12576381323187
CYP4X1	3.3824027176293	3.02330853437421	2.30636004147989	2.62208752292918	3.00613064497436	2.7485504409155	0.861692171849328	0.41725472674723	0.974961290261955	0.830840128007989	1.04797763288297	0.5087298014572	1.64589053412623	1.41920330878618	0.738937141781407	0.940306268096246	1.02446448830452	1.11801477823494	0.906992560312264	0.572950642730262	0.209619252581413	1.10778683734399	1.13244647584651	0.826685927367949
PDZK1IP1	3.82745570679104	3.59017888456938	2.0757240373319	18.6459557186075	14.6298358055419	15.6090518866806	10.1248830192296	11.4745049855488	2.27490967727789	1.57859624321518	3.70534948769336	4.91772141408626	34.4140748044576	25.8295002199085	6.09623141969661	6.73886158802309	45.4179256481669	62.17882189722	5.97103435538908	6.05690679457706	6.70781608260523	5.87127023792312	4.75627519855533	6.37729143969561
STIL	9.16809157673204	7.93618490273231	9.05246316280858	8.83740609579834	10.5214572574103	10.1458837263424	20.8960351673462	17.5246985233837	9.26213225748857	9.22232542088868	14.4096924521408	11.5312088330299	13.1671242730099	10.785945146775	12.9313999811746	10.9702397944562	9.10635100715125	4.21405570257784	11.0350761504659	8.83980991640976	11.2146300131056	11.5209831083775	15.1747827763432	9.68403514916741
CMPK1	133.871939139854	112.61824290544	140.111372519904	139.941782242257	151.007962732545	154.597479121124	111.158290168563	116.622696125851	203.116935471241	229.228791317404	197.918061524469	132.778478180329	229.8261691289	250.631304331639	229.439982523127	146.531060111665	224.585381713868	192.126539582835	157.1364610741	155.515174455357	213.706828006751	202.392655182746	200.216536929662	188.72058741914
FOXD2-AS1	0.623074184826449	1.22821909208952	2.59465504666488	1.35960093781513	1.30265661282222	1.32337613821857	2.36965347258565	1.04313681686807	0.162493548376993	0.830840128007989	0.523988816441485	0.169576600485733	1.64589053412623	1.13536264702894	0.923671427226759	0.313435422698749	0.455317550357562	0.688009094298423	0.529078993515488	0.900351010004697	0.31442887887212	0.443114734937594	0.679467885507904	2.12576381323187
TRABD2B	2.75932853280285	3.11778692607341	1.72977003110992	2.81631622833134	1.70347403215214	2.61281955494437	1.07711521481166	1.04313681686807	0.162493548376993	0.415420064003995	0.449133271235558	0.339153200971466	1.49626412193294	1.13536264702894	0.923671427226759	1.09702397944562	1.36595265107269	2.32203069325718	0.906992560312264	0.654800734548871	1.15290588919777	0.77545078614079	1.35893577101581	0.708587937743956
SPATA6	3.3824027176293	2.17300300908147	3.17124505703485	1.74805834861945	2.10429145148205	1.62877063165363	2.80049955851032	1.87764627036253	1.29994838701594	1.41242821761358	2.28309412878075	1.69576600485733	1.19701129754635	1.70304397054342	1.38550714084014	1.25374169079499	1.59361142625147	1.46201932538415	0.98257527367162	1.22775137727913	1.88657327323272	1.32934420481278	1.69866971376976	0.826685927367949
DMRTA2	3.82745570679104	6.42453063554521	3.97847107155282	5.92397551476592	4.00817419329915	3.42720487077118	14.0024977925516	16.8988164332628	24.2115387081719	18.2784828161758	12.4260205041838	9.66586622768679	11.8204865632702	8.23137919095984	28.9109156721976	36.3585090330548	52.9306652290666	59.5987877936009	14.6630463917149	15.8789178128101	16.2454920750595	13.5149994155966	17.6661650232055	28.3435175097583
FAF1	41.3899279920427	40.1533164721575	43.647863785007	39.2341984912366	41.0837854813163	38.0385807934108	40.9303781628431	40.4737084944813	40.7858806426251	42.0405104772043	43.1916495838195	39.5113479131758	41.5961425897357	36.8992860284407	40.179707084364	33.8510256514648	42.0030440204851	55.0407275438739	38.69834923999	40.5157954502114	33.8535092918983	34.452170641398	32.8409477995487	33.7760250324619
CDKN2C	8.54501739190559	5.85766028535004	6.22717211199571	2.33074446482594	5.71164822545129	4.58091740152584	6.0318452029453	6.46744826458206	2.1124161289009	1.99401630721917	1.68424976713334	2.37407240680026	1.19701129754635	2.83840661757236	4.80309142157915	8.30603870151684	11.7244269217072	18.0602387253336	1.96515054734324	1.63700183637218	1.78176364694201	1.21856552107838	2.26489295169301	2.24386180285586
RNF11	78.863389679462	92.8722590403079	87.5263635741619	64.5810445462186	76.4559227371813	71.156916970368	56.2254142131687	63.2140911022053	100.258519348604	121.71807875317	116.96178938426	77.3269298214943	121.945525937535	127.728297790756	136.518636944115	93.2470382528777	144.335663463347	103.889373239062	82.6874884151348	86.3518468686323	126.08598042772	135.260772839701	119.586347849391	115.617931841889
TTC39A	7.74392201141444	6.5190090272444	6.80376212236569	6.50666163097241	6.61348741894359	6.24362075467225	3.01592260147265	4.38117463084591	6.66223548345669	4.90195675524714	2.80708294522224	1.35661280388587	4.18953954141223	5.67681323514472	4.6183571361338	5.01496676317998	2.16275836419842	4.47205911293975	4.61054551492068	4.01065449911183	3.35390804130262	4.20958998190715	3.51058407512417	3.1886457198478
EPS15	54.6525070690628	49.2232420752802	55.8715720048504	46.5177749438176	49.5009512872445	56.8373085004131	49.7627229242987	46.5239020323161	53.6228709644075	60.4851613189816	62.3172413839337	56.8081611627206	59.8505648773176	65.8510335276787	57.1752613453364	44.821265445921	52.7030064538879	37.5824967760514	60.3905879741249	62.8608705166916	71.8994036354248	69.0151199665303	72.0235958638378	56.9232309987645
OSBPL9	149.092751369186	150.787513151914	176.148248168027	131.978405320769	156.318793538667	136.918531223383	86.8154863138198	89.5011388872808	102.208441929128	99.9500673993611	99.632730669088	94.7933196715249	79.4516248746391	79.1915446302688	82.7609598795176	72.5603003547603	63.8582864376481	60.5448002982613	87.9782783502897	99.1204611923353	91.0795652466242	93.2756517043636	93.4268342573368	74.0474394942435
RAB3B	22.2526494580875	16.7226753307574	24.8510294469459	19.8113279510205	20.5418927406581	20.5292965031343	19.6034969095722	19.1937174303726	8.44966451560361	9.38849344649028	23.0180801508224	21.5362282616881	7.03244137308482	11.0697858085322	8.59014427320886	11.4403929285043	7.51273958089978	5.16006820723818	23.6573892814782	20.298822771015	29.5563146139793	29.3563511896156	25.3668010589617	22.3205200389346
TXNDC12	58.2129309823568	53.4747697017439	54.6607329830735	42.8274295411766	57.8179127383402	58.7036081825163	92.4164854308405	99.723879692588	107.245741928815	102.525671796186	82.4908108169309	89.8755982574386	93.8157604451953	88.2744458065004	87.4716841583741	81.8066453243734	81.7295002891825	98.9013073053984	89.11201905068	91.6721028368419	74.4148346664018	73.7786033671094	86.6321554022577	86.2115324255147
BTF3L4	18.6922255447935	17.7619376394485	26.8114354822038	16.897897369988	17.6359664505163	19.7149111873075	26.2816112414045	31.2941045060422	52.9728967708996	50.9304998468897	38.2137558276254	29.5063284845176	40.698384116576	38.0346486754696	44.6133299350525	27.2688817747911	29.4818113856522	28.9823830973211	41.6460750610048	41.7435468274905	40.1420868693407	40.5449982467899	43.3727000249212	37.6732586900537
ZFYVE9	48.2437440251336	48.8453285084834	48.8371738783367	43.0216582465787	47.1962511260975	50.8651495176832	34.4676868739731	38.8046895874924	29.7363193529896	30.6580007234948	46.9718546167188	45.107375729205	47.7308254896608	47.6852311752156	29.5574856712563	30.4032360017786	40.8647501445912	24.7683273947432	35.8262061323344	34.6225888392715	40.5613253745035	40.9881129817275	45.2978590338602	29.5244974059982
CC2D1B	60.3491853303332	59.0489948119964	52.8156449498896	59.8224412638657	57.8179127383402	59.2465317264008	79.2756798101382	69.4729120034138	76.5344612855635	67.9627224710535	56.7779310386952	58.6735037680637	43.242033123862	40.3053739695275	65.9501399039906	73.5006066228565	41.4338970825382	44.4625877190356	49.5066772503778	50.5833567439003	51.2519072561556	51.8444239876985	50.0541342324156	56.8051330091405
ORC1	4.27250869595279	3.96809245136616	2.47933704459089	2.42785881752702	2.8057219353094	3.49507031375675	13.7870747495893	12.7262691657905	5.03729999968677	3.24027649923116	8.08439888224005	8.64840662477239	3.14215465605917	2.55456595581512	3.87941999435239	3.60450736103561	1.13829387589391	1.80602387253336	3.62797024124906	2.61920293819548	4.40200430420968	3.54491787950075	6.68143420749439	7.08587937743957
PRPF38A	30.530635056496	30.7999556939373	34.5954006221984	25.8324178184875	30.1615108045761	30.9805747229118	32.0980334013875	31.5027318694159	34.2861387075454	35.4768734659411	30.8779123974446	37.6460053078328	28.5786447289192	36.3316047049262	26.6017371041307	22.0971973002618	21.9690718047524	22.4462967014861	26.6051151024931	26.9286802083223	25.6783584412231	24.3713104215677	27.5184493630701	24.5643818417905
GPX7	0.890105978323499	0.566870350195165	0.749567013480965	1.16537223241297	1.20245225798974	0.712587151348463	2.80049955851032	2.29490099710976	1.78742903214692	1.41242821761358	1.4222553589126	1.86534260534307	1.04738488535306	1.13536264702894	1.84734285445352	2.66420109293936	1.36595265107269	1.89202500932066	1.73840240726517	0.900351010004697	0.733667384034947	1.10778683734399	0.905957180677205	0.590489948119964
ZYG11B	30.1745926651666	25.6036441504816	32.1160635776075	27.1920187563026	25.1512930629522	26.0942628279509	19.6034969095722	19.8195995204934	29.5738258046126	29.744076582686	29.8673625371646	24.0798772689741	33.8155691556844	45.1306652194005	25.4933313914586	17.7091013824793	29.709470160831	15.3082023481399	23.5062238547595	24.1457770864896	33.3294611604447	38.4402032558363	41.5607856635668	28.3435175097583
ECHDC2	16.021907609823	21.7300300908147	19.4887423505051	22.4334154739496	16.533718547359	17.3735534043054	22.4039964680825	21.4886184274823	22.749096772779	18.3615668289766	11.9394594603453	14.0748578403159	18.1047958753886	13.3405111025901	15.1482114065189	19.4329962073224	12.9765501851905	24.5103239843813	15.2677080985898	17.5977697410009	13.8348706703733	13.071884680659	13.7026023577427	15.825130609615
SCP2	179.17833343652	169.116321141558	168.825555036328	108.476731967107	141.08773160413	140.074274322212	84.6612558841965	98.8893702390935	137.79452902369	149.301971003036	97.4993476307191	82.5838044365521	125.237307005787	149.016347422549	141.87593122203	108.135220831068	105.178354132597	116.875544893945	124.560311616218	122.038486901546	121.264737618348	124.736797884933	123.323421219685	116.326519779633
CPT2	50.2909877752777	45.5385847990116	39.6117337124172	36.3207679102042	38.4784722556718	39.260158767151	27.5741494991785	35.2580244101409	38.1859838685932	32.3196809795108	24.0660577837053	24.758183670917	32.4689314459448	21.8557309553072	26.509369961408	24.1345275478036	18.0988726267131	21.0702785128892	25.6981225421808	28.3201317692387	23.4773562891183	22.9311875330205	24.4608438782845	22.9110099870546
C1orf123	22.5196812515845	19.3680702983348	19.4310833494681	20.2968997145259	19.3394404826684	22.4973943497158	31.6671873154628	25.2439109682074	28.5988645143507	25.9222119938493	20.360708296012	19.5013090558593	16.7581581656489	21.0042089700355	21.2444428262155	19.4329962073224	13.7733558983163	24.9403296683179	21.0875770272601	20.6262231382894	18.3416846008737	15.0659009878782	16.7602078425283	21.1395401426947
MAGOH	64.4436728306213	50.0735476005729	49.0678098824847	48.6542907032414	54.5111690288684	58.5678772965451	34.6831099169355	39.6391990409868	43.710764513411	37.9693938499651	34.4335507947261	41.5462671190046	31.2719201483984	26.6810222051802	34.3605770928354	31.3435422698749	25.3839534324341	39.9905286060959	44.442635455301	44.1171994902302	37.2074173332009	40.4342195630555	50.3938681751695	52.0812134241808
LRP8	23.5878084255727	23.8085547081969	27.6763204977587	26.6093326400961	31.6645761270633	28.2998897249818	40.0686859909938	38.5960622241188	28.9238516111047	28.913236454678	42.1436719509365	45.4465289301765	25.7357428972466	26.6810222051802	20.6902399698794	23.5076567024061	24.7009771068978	14.5341921170542	35.2215444254596	31.9215358092575	32.8054130289912	31.2395888131004	37.936956940858	28.9340074578782
YIPF1	50.6470301666071	46.0109767575076	40.3036417248611	42.6332008357744	52.2064688677214	42.4837673089655	38.1298786043328	44.43762839858	35.5860870945614	39.8803261443835	32.7867288001958	29.5063284845176	41.1472633531559	34.6285607343828	39.2560356571373	38.3958392805967	36.9945509665519	54.6967229967247	37.1866949728028	41.2524462765789	41.085373505957	41.4312277166651	39.6356266546277	38.1456506485497
HSPB11	21.629575273261	25.1312521919857	29.0601365226467	19.1315274821129	23.2474103211351	18.0182751126683	21.3268812532709	20.4454816106143	30.0613064497436	27.8331442882676	19.9864305699823	16.6185068476019	14.5137619827495	14.475873749619	25.2162299632905	17.0822305370818	11.8382563092966	30.4444024227052	27.6632730895241	33.3129873701738	26.2024065726767	27.251556198662	31.2555227333636	27.9892235408863
LRRC42	21.2735328819316	24.1864682749937	28.8871595195357	20.491128419928	22.0449580631453	25.2120120691385	30.5900721006512	31.5027318694159	37.8609967718392	37.8863098371643	44.1647716714966	39.5113479131758	32.4689314459448	30.9386321315387	40.2720742270867	36.2017913217055	29.0264938352946	38.7005115542863	36.2797024124906	37.6510422365601	32.4909841501191	35.8922935299451	34.1998835705645	39.9171204929096
TMEM59	134.495013324681	148.425553359434	163.463267939887	139.067753067948	130.265661282222	110.959999281404	120.206057972981	128.305828474773	192.554854826736	187.769868929806	159.517166833829	156.858355449303	231.172806838639	207.203683082782	202.930612561719	163.143137514699	216.61732458261	228.9350261278	177.770541821204	181.78905392913	179.224460957109	185.221959203914	185.947711333996	186.712921595533
TCEANC2	27.1482323388667	24.8478170168881	25.8312324645748	17.4805834861945	25.952927901612	23.6850396019632	15.5104590932879	16.272934343142	16.5743419344532	17.6968947265702	11.9020316877423	10.3441726296297	14.5137619827495	14.475873749619	14.8711099783508	17.2389482484312	18.0988726267131	11.6961546030732	11.488572430622	10.8042121200564	14.4637284281175	14.4012288854718	18.798611499052	18.4232863813429
MRPL37	110.017098920784	94.1949565240966	81.9334404735732	104.20370044826	103.410894187118	103.35906966702	99.0945997626728	92.2132946111378	80.1093193498573	76.3542077639342	96.3390866800272	108.020294509412	72.269557089361	69.5409621305228	71.6769027527965	80.396185922229	68.183803166045	117.047547167519	72.7861529650592	71.2095798821897	68.3358763415408	73.2247099484375	74.6282227582847	86.4477284047627
SSBP3	26.970211143202	31.5557828275309	23.4672134220579	26.7064469927972	26.3537453209419	23.2099815010642	40.9303781628431	38.1788074973715	31.6862419335135	26.6699681090565	25.0017520987794	20.8579218597452	20.4988184704813	26.9648628669374	24.9391285351225	31.5002599812242	22.5382187426993	28.4663762765973	24.1108855616344	23.4909763519407	20.7523060055599	22.7096301655517	21.5164830410836	24.5643818417905
ACOT11	6.58678423959389	5.76318189365085	8.36055515036461	7.96337692148862	6.71369177377607	6.92227518452793	7.97065258960629	7.71921244482376	8.28717096722662	6.89597306246631	8.60838769868153	8.98755982574386	6.73318854869823	6.81217588217366	8.86724570137689	10.6568043717575	5.80529876705892	4.47205911293975	5.51753807523294	5.48395615184679	6.49819683002382	7.6437291776735	5.09600914130928	5.55060551232766
TTC4	1.33515896748525	1.51165426718711	1.78742903214692	1.45671529051621	1.00204354832479	0.950116201797951	0.646269128886996	0.41725472674723	0.487480645130977	0.997008153609587	0.973122087677043	1.69576600485733	1.34663770973965	0.567681323514472	0.923671427226759	1.09702397944562	1.47978203866208	1.03201364144764	1.43607155382775	0.572950642730262	1.15290588919777	0.886229469875189	1.47218041860046	0.826685927367949
PARS2	5.96371005476744	4.06257084306535	5.82355910473673	6.11820422016808	7.21471354793847	5.70069721078771	5.17015303109597	4.58980199421953	4.3873258061788	5.31737681925113	4.00477166851706	5.25687461505773	5.68580366334517	4.25760992635854	3.14048285257098	4.07466049508373	3.18722285250294	2.75203637719369	4.00588380804583	3.35585376456296	3.77314654646544	3.76647524696955	3.51058407512417	4.8420175745837
TTC22	6.49777364176154	4.44048440986213	4.4397430798488	7.76914821608645	6.41307870927864	5.15777366690316	8.61692171849328	8.76234926169183	7.31220967696466	7.7268131904743	5.98844361647411	6.61348741894359	8.37907908282446	8.51521985271708	8.40540998776351	10.6568043717575	8.30954529402552	6.88009094298423	5.44195536187359	6.05690679457706	5.45010056711675	7.08983575900151	6.00196632198648	7.44017334631154
DHCR24	815.248065546493	781.430777744035	722.813236999799	742.924798163267	703.133957859503	757.480141883416	917.055893890648	870.601987358095	732.683409631859	704.552428550775	664.604958110817	743.762969730426	803.493833477989	649.99511542407	581.912999152858	630.945505892581	464.310071977124	349.680622177174	733.379067725825	707.675893863692	626.132707460682	696.133248586961	611.068118366775	635.721478145953
TMEM61	0.890105978323499	0.944783916991942	0.922544016591957	1.45671529051621	0.701430483827351	0.984048923290735	2.15423042962332	1.04313681686807	2.92488387078586	2.82485643522716	1.45968313151556	1.5261894043716	2.3940225950927	1.98688463230065	1.20077285539479	2.03733024754187	1.2521232634833	2.58003410361909	1.51165426718711	1.55515174455357	1.78176364694201	1.21856552107838	1.92515900893906	1.77146984435989
PCSK9	29.3734972846755	28.2490391180591	27.6186614967217	40.5937994290517	33.6686632237128	33.9666542142767	118.698096672245	116.205441399104	95.7086999940486	95.3804466953172	66.5091519154656	81.2271916326662	62.8430931211835	55.9166103661755	67.8898499011668	85.5678703967584	52.5891770662985	52.1166888931056	118.513694547469	125.31249057429	109.630869100079	95.3804466953172	91.0486966580591	112.311188132417
USP24	83.3139195710795	71.4256641245908	85.392980535793	71.5732779406965	81.7667535433026	76.5522196877206	74.5363728649669	84.0768274395668	64.83492580242	69.6244027270695	94.4302702772761	87.1623726496669	87.0825718964971	101.898797570848	59.3920727706806	58.2989886219672	79.9082300877522	38.614510417499	66.0592914760766	64.8252727203382	81.5418892541698	78.8744228188918	82.4421034416256	59.2851907912444
PRKAA2	8.99007038106734	9.92023112841539	11.4741412063625	8.74029174309726	8.41716580592821	6.3454189191506	5.3855760740583	5.84156617446122	3.73735161267083	3.24027649923116	8.6458154712845	5.59602781602919	12.4189922120434	13.3405111025901	3.50995142346168	2.03733024754187	18.3265314018919	9.80412959375253	7.48268862257618	7.28465817185619	8.90881823471007	8.0868439126111	7.92712533092554	6.14109546044762
OMA1	17.8911301643023	22.0134652659123	37.3630326719743	20.491128419928	22.1451624179778	18.3576023275961	16.8029973510619	11.2658776221752	18.0367838698462	20.4386671489965	12.9500093206253	10.8529024310869	18.7033015241617	18.4496430142203	15.4253128346869	12.0672637739018	12.8627207976011	16.6842205367368	14.7386291050743	16.6155686391776	13.206012912629	9.19463074995508	10.3052629302032	7.67636932555953
TACSTD2	1588.66115011178	1842.42311652599	1434.78658180464	1805.55004541849	1580.52328877269	1331.82538587028	1474.78615212013	1583.89894273249	1049.38333541862	1000.41459813442	592.444212532304	639.812513632671	952.671366434703	1030.90928350228	1025.18291707898	1113.79277456	995.893312019578	1151.4692204452	1660.55221250504	1765.9975810783	1607.36042879428	1582.25193977841	1183.4065672596	1401.23264688867
MYSM1	34.1800695676223	34.2956561868075	46.6461318389308	31.3679359224491	28.1574237079265	27.3837062446767	21.5423042962332	20.028226883867	23.5615645146639	26.0883800194509	25.1514631891913	20.8579218597452	32.6185578581381	38.0346486754696	23.2765199661143	21.4703264548643	45.759413810935	16.5982193999495	27.436524949446	28.4019818610573	32.5957937764098	33.344383804054	28.0846726009934	16.297522568111
JUN	211.845222840993	206.151850687642	188.429615388907	212.09774629916	218.044676115474	205.768023132242	325.719640959046	346.738677926948	210.266651599828	184.945012494578	190.207940368259	182.125268921677	212.319878902284	232.749342640933	412.788760827639	575.467436074902	886.275611770995	735.395720668227	256.678894568371	261.019942809544	256.783584412232	241.719087908458	286.395713741581	366.930453761745
FGGY	15.3098228271642	13.3214532295864	14.8760222675453	11.9450653822329	16.6339229021915	10.5530763842558	6.46269128886996	7.30195771807652	9.26213225748857	7.9760652288767	6.06329916168004	8.30925342380093	8.22945267063117	9.93442316150325	8.22067570231816	7.83588556746871	9.10635100715125	11.5241523294986	6.42453063554521	7.20280808003758	5.34529094082604	8.41917996381429	6.79467885507904	7.67636932555953
HOOK1	16.1999288054877	21.5410733074163	30.5592705496086	14.7613816105643	15.1308575797043	15.0321956213033	16.1567282221749	17.1074437966364	24.2115387081719	27.5008082370644	26.1245852768683	17.2968132495448	36.2095917507772	38.8861706607413	16.9031871182497	12.8508523306487	23.4488538434145	8.60011367873029	18.6689301997608	14.4874662518938	21.6955926421763	16.6168025601598	19.9310579748985	17.8327964332229
CYP2J2	5.25162527210864	4.8183979766589	5.65058210162574	5.24417504585836	5.51123951578633	5.83642809675884	1.93880738666099	1.87764627036253	1.29994838701594	1.57859624321518	1.49711090411853	1.69576600485733	3.44140748044576	1.41920330878618	8.31304284504083	8.93290954691433	16.3914318128722	17.6302330413971	4.45938008820197	4.41990495820488	7.23186421405876	6.20360628912632	11.0979754632958	10.1564271076634
NFIA	38.7196100570722	43.3655817899301	45.4929518181909	36.4178822629053	34.6707067720376	35.1542994665242	26.0661881984422	27.3301846019436	19.4992258052391	23.6789436482277	22.6063746521898	19.3317324553736	24.3891051875069	28.3840661757236	15.1482114065189	16.1419242689855	20.1478016033221	12.3841636973716	18.1398512062453	19.9714224037406	17.2935883379666	16.6168025601598	19.0251007942213	22.4386180285586
TM2D1	47.7096804381395	52.1520722179552	41.0532087383421	59.9195556165668	38.9794940298342	37.1223973131057	23.6965347258565	20.2368542472407	30.2237999981206	28.9963204674788	27.7714072713987	28.8280220825746	25.43649007286	37.4669673519551	36.207919947289	28.9927765996342	31.9860579126188	38.4425081439244	34.7680481453035	36.1777405838251	34.1679381707704	35.6707361624763	27.858183305824	31.886457198478
L1TD1	3.29339211979695	2.36195979247986	5.13165109229276	3.69034540264107	4.80980903195898	4.81844645197532	4.95472998813364	4.38117463084591	7.63719677371865	7.22830911366951	6.99899347675411	8.98755982574386	2.69327541947929	3.12224727932959	4.71072427885647	5.4851198972281	1.47978203866208	1.03201364144764	5.81986892867036	4.6654552336607	7.860721971803	4.54192603311034	3.28409477995487	2.95244974059982
KANK4	29.7295396760049	27.6821687678639	28.3682285102027	23.4045590009604	30.0613064497436	23.4475105515137	14.0024977925516	11.8917597122961	9.91210645099654	12.6287699457214	12.9874370932282	16.2793536466304	11.8204865632702	14.475873749619	8.49777713048618	9.40306268096246	7.96805713125734	6.45008525904772	9.52342188327878	8.83980991640976	6.49819683002382	6.53594234032952	5.43574308406323	4.48772360571173
USP1	10.8592929355467	15.3999778469687	22.487010404429	11.9450653822329	9.61961806391796	10.6888072702269	16.8029973510619	25.8697930583283	23.5615645146639	28.08239632667	29.8299347645617	21.0274984602309	25.2868636606667	24.9779782346368	22.1681142534422	19.1195607846237	23.1073656806463	16.2542148528003	24.3376337017124	24.473177453764	35.3208440599682	33.0120477528508	35.8985532843342	29.4063994163742
DOCK7	74.7689021791739	78.2281083269328	83.7208695057201	72.3501927623051	83.4702275754548	81.8457242405949	52.563222482809	42.9772368549647	54.5978322546695	61.149833421388	76.3900838826479	79.1922724268374	75.1124589210336	80.0430666155405	53.1111070655387	53.7541749928354	62.8338219493436	39.9905286060959	70.2919234242005	68.426676760357	73.6811672823668	87.9582748851125	75.9871585293006	61.1747586252283
ATG4C	5.60766766343804	6.23557385214682	10.0326661804375	6.40954727827132	7.11450919310599	6.92227518452793	6.6781143318323	9.59685871518629	12.5120032250284	13.7919461249326	10.180354148006	8.98755982574386	15.261894043716	15.0435550731335	11.5458928403345	8.61947412421559	9.44783916991942	9.03011936266681	8.91876017640393	8.92166000822836	10.1665337501986	9.97008153609587	12.4569112343116	11.4555049935273
ALG6	1.86922255447935	3.96809245136616	5.24696909436676	3.0105449337335	3.20653935463932	2.10382873255261	8.40149867553095	9.80548607855991	13.8119516120444	17.1983906497654	13.212003728846	10.6833258306012	16.1596525168758	15.8950770584052	15.1482114065189	7.52245014476997	10.5861330458133	12.1261602870097	10.7327452970285	11.1316124873308	10.5857722553614	12.8503273131902	10.5317522253725	10.9831130350313
ITGB3BP	1.9582331523117	4.62944119326052	9.68671217421555	3.78745975534215	4.10837854813163	3.90226297167016	15.7258821362502	13.7694059826586	28.7613580627277	26.0052960066501	16.4682199453038	11.8703620340013	19.3018071729349	15.3273957348907	20.0436699708207	15.2016180008893	14.9116497742102	24.6823262579559	16.9305277924956	19.9714224037406	17.9224460957109	18.5000401836446	17.0999417852822	14.1717587548791
EFCAB7	13.2625790770201	16.533718547359	15.1643172727303	8.15760562689078	10.2208441929128	8.2456513227465	3.87761477332198	3.96391990409868	8.6121580639806	9.05615739528708	4.11705498632595	3.22195540922893	8.67833190721105	9.36674183798878	5.17255999246985	3.60450736103561	4.21168734080745	3.95605229221593	3.93030109468648	5.48395615184679	3.1442887887212	3.43413919576636	3.73707337029347	3.42484169909579
PGM1	105.655579626999	99.4857464592515	102.92131685104	92.5499781241299	96.697202413342	99.8639993532632	79.0602567671759	67.178011006304	73.1220967696466	63.7254378182128	96.6385088608509	110.733520117184	116.558975098576	95.6543030121885	78.1426027433838	78.9857265200846	87.9901166065989	114.639515337475	80.0420934475573	82.5048925531577	81.6466988804605	90.063069876066	85.0467303360726	91.1716479897224
ROR1	1.51318016314995	0.850305525292748	1.67211103007292	2.81631622833134	2.20449580631453	0.848318037319599	1.07711521481166	1.87764627036253	1.94992258052391	1.82784828161758	3.66792171509039	1.86534260534307	3.74066030483235	2.83840661757236	1.66260856900817	2.03733024754187	2.04892897660903	0.60200795751112	0.529078993515488	1.22775137727913	0.524048131453534	1.21856552107838	0.792712533092554	0.826685927367949
CACHD1	13.1735684791878	11.3374070039033	10.3209611856225	11.9450653822329	11.6237051605675	12.724770559794	6.6781143318323	4.38117463084591	3.08737741916286	5.23429280645033	7.03642124935708	9.32671302671532	7.93019984624458	7.0960165439309	8.22067570231816	7.99260327881809	20.6031191536797	12.0401591502224	4.83729365499874	5.64765633548401	5.13567168824463	5.20659813551673	10.3052629302032	5.31440953307967
RAVER2	19.0482679361229	17.1950672892533	20.584263370208	14.2758098470589	18.1369882246786	18.0522078341611	14.4333438784763	16.0643069797684	19.1742387084851	17.1983906497654	12.0517427781541	12.2095152349728	20.1995656460947	19.5850056612493	17.6421242600311	11.9105460625524	16.3914318128722	12.3841636973716	14.2095501115588	15.3878172618985	15.9310631961874	17.1706959788318	19.7045686797292	18.4232863813429
JAK1	156.925683978433	150.409599585117	150.893605713822	151.109932802882	183.273764988604	163.08065949432	91.9856393449158	89.7097662506544	75.7219935436785	77.4342999303446	124.634482767867	123.451765153614	101.446707467053	110.981698747079	102.435161279448	96.2246747685158	132.61123654164	88.4951697541347	96.2167941064594	89.7077006331953	107.534676574265	120.748765270494	118.793635316298	98.9661153049059
AK4	98.6237423982436	83.1409846952909	85.738934542015	79.5366548621851	90.0837149943984	91.7880116379806	91.7702163019535	107.860346864159	105.620806445045	115.320609767509	122.239105321278	120.060233143899	131.222363493519	114.955468011681	97.7244370005911	95.2843685004196	101.991131280094	81.9590833582997	129.851101551373	128.25909387976	148.934478959094	165.946468234129	161.600112103296	139.001333787439
DNAJC6	7.65491141358209	5.47974671855326	8.6488501555496	7.57491951068429	6.01226128994872	7.05800607049906	4.09303781628431	3.75529254072507	2.76239032240887	3.82186458883675	5.80130475345929	4.40899161262906	7.93019984624458	9.08290117623155	4.43362285068844	4.54481362913185	12.6350620224224	5.07406707045087	4.2326319481239	3.84695431547462	5.45010056711675	5.87127023792312	9.399305749526	9.44783916991942
LEPROT	77.8842731033061	83.0465063035917	115.490979077106	72.253078409604	73.1491790277095	77.909528547432	82.5070254545732	78.026633901732	78.4843838660874	90.6446579656716	95.3659645923502	83.7708406399522	133.317133264225	119.780759261554	90.8892684391131	70.6796878185678	105.747501070544	70.5209321655884	103.775065442395	105.750318629643	108.582772837172	113.769708195227	95.8049718566144	88.9277861868665
LEPR	13.3515896748525	13.4159316212856	17.5859953162842	15.1498390213686	14.9304488700393	11.1299326496331	5.3855760740583	5.6329388110876	5.03729999968677	5.40046083205193	8.2341099726519	5.25687461505773	15.5611468681026	16.4627583819197	6.83516856147802	6.1119907426256	15.2531379369783	7.39609776370805	10.0525008767943	9.16721028368419	10.7953915079428	11.4102044246431	11.0979754632958	8.85734922179946
PDE4B	0.26703179349705	0.0944783916991942	0.172977003110992	0.388457410804323	1.00204354832479	0.441125379406192	0.430846085924664	0.83450945349446	0.974961290261955	1.16317617921118	0.82341099726519	0.678306401942933	2.99252824386588	2.55456595581512	0.646569999058731	0.626870845397497	7.17125141813161	4.81606366008896	0.226748140078066	0.0818500918186088	0.209619252581413	0.553893418671993	0.452978590338602	0.118097989623993
WDR78	4.18349809812044	6.04661706874843	7.78396513999464	5.24417504585836	5.01021774162394	4.10585930062686	2.15423042962332	2.92078308723061	2.1124161289009	3.65569656323515	2.17081081097186	1.86534260534307	4.03991312921894	3.12224727932959	2.58627999623493	1.41045940214437	2.3904171393772	0.946012504660332	1.66281969390582	1.882552111828	1.15290588919777	1.77245893975038	3.62382872270882	1.6533718547359
MIER1	36.9393981004252	32.7840019196204	46.0695418285609	25.8324178184875	33.1676414495505	30.4376511790272	24.5582268977059	26.2870477850755	27.6239032240887	37.7201418115627	41.0582665454506	28.1497156806317	40.3991312921894	47.9690718369729	67.0585456166627	34.321178785513	74.4444194834615	44.8925934029721	43.6112256083481	45.2631007756907	59.2174388542493	53.2845468762457	52.7720057744472	47.7115878080931
SLC35D1	36.8503875025928	44.9717144488164	47.7993118596708	33.4073373291718	32.6666196753881	30.6073147864911	33.1751486161991	36.0925338636354	36.8860354815773	40.9604183107939	45.1753215317766	46.6335651335766	60.0001912895109	57.0519730132044	34.4529442355581	30.2465182904292	36.5392334161944	19.5222580507178	37.1111122594435	41.9890971029463	41.3998023848292	42.9821292889466	45.5243483290296	34.4846129702059
IL12RB2	1.4241695653176	1.13374070039033	0.634249011406971	1.65094399591837	0.80163483865983	0.780452594334031	1.07711521481166	1.66901890698892	1.46244193539293	1.16317617921118	1.1228331780889	1.0174596029144	4.63841877799211	3.12224727932959	0.923671427226759	1.25374169079499	4.09785795321806	2.40803183004448	0.831409846952909	1.47330165273496	0.838477010325654	0.443114734937594	0.566223237923253	0.236195979247986
SERBP1	499.527475035147	430.34907418983	422.813454604302	489.262108908044	473.265167873797	459.279385404831	459.281927595692	440.829618808448	481.305890292652	488.866331319901	417.806225566878	398.844164342444	463.991504211405	554.624653073639	419.993397960007	375.025483259053	388.841188005358	406.87137814073	420.466634418094	434.296587189539	437.894618642573	414.201498482916	464.416299744652	487.74469714709
GADD45A	514.39224487315	514.529321193812	468.710019429751	464.206605911166	591.706715285787	506.276204672337	330.243524861255	362.177102816596	250.565051597322	228.730287240599	262.368685946772	257.586856137829	226.833640885034	245.806013081766	327.072052380995	325.816121895349	359.814694170064	447.37791356755	250.178781219466	300.63538724975	271.771360971803	301.761134492502	284.017576142304	353.349184954986
GNG12	124.61483696529	129.435396627896	181.337558261357	149.847446217767	122.850539024619	147.505540329132	153.38120658918	155.427385713343	166.555887086417	184.280340392172	273.447306637249	205.526839788709	266.035760879677	315.914656535804	191.754188292275	148.411672647857	271.369260013107	163.144156485514	220.928271149396	206.180381291076	290.846712956711	295.003634784703	253.441521294448	207.852461738227
WLS	82.8688665819177	81.6293304281038	75.3603143553555	58.6570690314527	67.2371220925932	62.6058711541864	81.8607563256862	82.4078085325779	65.647393544305	67.7134704326511	59.1733084852848	80.3793086302375	85.2870549501776	70.6763247775517	59.576807056126	50.6198207658479	57.711499507821	42.3985604361403	69.8384271440444	71.5369802494641	62.5713468955519	55.5001205509337	64.8891830660048	58.2223088846284
DEPDC1	5.60766766343804	6.23557385214682	8.6488501555496	5.34128939855944	5.21062645128889	4.241590186598	10.5557291051543	10.6399955320544	6.17475483832571	7.06214108806791	12.6505871398016	11.1920556320584	5.23692442676529	4.82529124987301	5.26492713519253	2.82091880428874	1.70744081384086	0.774010231085726	11.488572430622	9.33091046732141	11.1098203868149	9.97008153609587	12.3436665867269	9.68403514916741
LRRC40	11.8384095117025	15.8723698054646	26.6961174801298	13.4017806727491	14.1288140313795	14.3535411914476	20.6806121243839	22.740382607724	27.6239032240887	37.8863098371643	31.4393289864891	20.349192058288	34.5637012166509	44.2791432341288	39.7178713707506	21.6270441662137	36.425404028605	25.1983330786798	31.7447396109293	30.3663840647039	36.9977980806195	33.0120477528508	34.0866389229798	30.3511833333661
SRSF11	369.839033993414	337.571293541221	286.622894154914	259.975122180793	344.402367559229	303.290664702503	144.97970791365	144.578762817915	143.319309668507	159.521304577534	134.852264688476	136.000433589558	147.232389598201	152.99011668715	149.357669782567	110.799421924008	143.7665165254	107.415419847341	117.22878842036	115.572329647876	146.83828643328	129.057166550574	150.275647344831	145.378625227135
ANKRD13C	21.629575273261	22.0134652659123	20.1806503629491	20.2968997145259	19.038827418171	20.6310946676127	26.9278803702915	22.9490099710976	27.7863967724657	31.821176902706	35.6686672906239	28.6584454820889	29.7756560264655	41.4407366165564	28.3567128158615	24.1345275478036	26.4084179207386	20.2962682818035	26.0760361089776	26.6012798410479	28.5082183510722	27.251556198662	29.1038744292552	28.9340074578782
HHLA3	11.1263247290437	12.2821909208952	8.99480416177158	8.25471997959186	12.5255443540598	9.46722929648673	6.46269128886996	8.13646717157098	4.71231290293278	3.90494860163755	3.44335507947261	2.543649007286	4.18953954141223	4.25760992635854	2.03207713989887	3.13435422698749	2.95956407732416	5.41807161760008	2.56981225421808	3.84695431547462	1.99138289952343	3.32336051203196	2.37813759927766	2.36195979247986
CTH	4.27250869595279	4.44048440986213	4.2667660767378	3.59323104993999	3.60735677396923	4.37732107256913	4.30846085924664	4.38117463084591	3.89984516104782	4.32036866564154	5.01532152879707	2.71322560777173	5.38655083895858	3.12224727932959	3.78705285162971	5.17168447452935	6.14678692982709	5.50407275438739	2.34306411414002	2.61920293819548	1.67695402065131	2.76946709335996	3.17085013237022	1.88956783398388
ZRANB2	89.9007038106734	85.6919012711691	113.415255039774	75.5549664014408	79.8628708014855	77.2648068390691	50.1935690102234	50.2791945730412	75.0720193501705	83.2501808264005	88.3295433429931	59.3518101700066	92.9180019720356	97.0735063209747	68.9058884711162	38.082403857898	66.8178505149723	55.5567343645977	61.5243286745153	61.4694189557752	76.4062175659252	68.3504478641239	74.7414674058694	66.1348741894359
FPGT	7.12084782658799	7.46379294423634	9.45607617006756	3.4961166972389	5.31083080612137	5.97215898272998	9.04776780441795	10.0141134419335	20.1491999987471	20.1894151105941	16.4307921727008	11.8703620340013	17.5062902266154	19.0173243377348	20.0436699708207	13.9478763100943	14.570161611442	12.9001705180954	11.1862415771846	13.4234150582518	12.3675359023034	13.071884680659	14.1555809480813	12.5183869001432
CRYZ	55.453602449554	43.0821466148326	51.9507599343346	39.8168846074431	44.0899161262906	46.012770344215	49.7627229242987	52.7827229335246	80.7592935433653	83.9148529288069	72.4975955319397	61.5563059763211	73.9154476234872	66.9863961747077	79.805211312392	60.0228834468103	58.0529876705892	51.0846752516579	47.6926921297532	52.4659088557283	64.0386816636218	62.3683989424664	63.530247294989	63.6548164073321
TYW3	36.8503875025928	38.3582270298729	48.3759018700408	37.1947970845139	40.8833767716513	41.0585930062686	23.2656886399319	19.4023447937462	25.1864999984338	26.3376320578533	33.7224231152698	34.0848966976324	31.2719201483984	33.2093574255966	24.8467613923998	15.0449002895399	24.9286358820765	20.72627396574	28.0411866563208	26.8468301165037	28.1937894722001	27.5838922498652	33.4071710374719	23.5014999351746
SLC44A5	5.42964646777334	7.18035776913876	8.01460114414263	3.88457410804323	5.41103516095385	4.41125379406192	4.30846085924664	6.05019353783483	6.98722258021068	6.48055299846232	5.91358807126818	4.23941501214333	5.98505648773176	3.9737692646013	5.72676284880591	2.35076567024061	3.87019917803928	2.40803183004448	6.72686148898263	7.12095798821897	6.49819683002382	6.53594234032952	6.45494491232508	4.25152762646374
ACADM	40.7668538072162	41.3815355642471	48.7795148772997	40.7880281344539	38.3782679008393	37.3259936420624	20.6806121243839	18.5678353402517	27.6239032240887	32.1535129539092	25.1888909617942	26.6235262762601	25.7357428972466	24.126456249365	31.4971956684325	19.5897139186718	23.6765126185933	18.1462398621209	29.1749273567112	31.5122853501644	26.4120258252581	29.1347938221468	32.6144585043794	31.7683592088541
RABGGTB	138.144447835807	126.317609701823	142.994322571753	110.419019021129	149.605101764891	127.179840154954	74.1055267790423	71.5591856371499	108.708183864208	113.991265562696	88.6289655238168	86.8232194486954	93.8157604451953	87.7067644829859	97.9091712860365	86.3514589535052	96.9826382261608	109.909452814173	97.5017002335684	101.084863395982	89.9266593574264	92.6109796019572	94.332791438014	78.2989671207072
SNORD45B	0	0	0	0.0971143527010807	0	0	0.215423042962332	0	0.812467741884963	0.997008153609587	1.94624417535409	0.5087298014572	1.79551694631953	1.13536264702894	1.29313999811746	0.626870845397497	1.02446448830452	0.344004547149212	0.151165426718711	0.409250459093044	0.838477010325654	1.66168025601598	1.69866971376976	0.826685927367949
ST6GALNAC5	4.18349809812044	2.83435175097583	3.51719906325684	2.71920187563026	3.50715241913676	2.37529050449488	3.66219173035965	4.58980199421953	8.44966451560361	7.22830911366951	5.98844361647411	6.10475761748639	5.23692442676529	5.39297257338748	3.78705285162971	3.60450736103561	2.95956407732416	2.15002841968257	2.79656039429615	3.60140404001879	4.29719467791898	3.21258182829756	4.64303055097067	3.66103767834378
PIGK	24.8339567952256	25.9815577172784	26.2348454718338	22.4334154739496	23.648227740465	22.6670579571797	20.4651890814215	22.9490099710976	25.0240064500568	27.8331442882676	23.5420689672638	16.7880834480876	33.9651955678777	38.3184893372268	25.6780656769039	19.1195607846237	29.4818113856522	21.5002841968257	21.8434041608537	24.3913273619454	23.6869755416997	19.8293843884573	26.7257368299775	20.0766582360788
ZZZ3	49.5789029926189	44.5938008820197	50.2209899032247	37.9717119061225	47.4968641905949	44.0107397761408	33.1751486161991	28.7905761455589	33.3111774172835	34.8952853763356	38.2137558276254	39.1721947122044	45.1871764823748	39.4538519842558	27.8025099595254	25.0748338158999	31.8722285250294	25.1123319418925	35.0703789987409	27.829031218327	44.7537104261318	45.6408176985722	44.9581250911063	29.5244974059982
USP33	25.5460415778844	34.0122210117099	38.8621666989362	25.5410747603842	31.5643717722308	26.4675227643715	33.6059947021238	35.2580244101409	50.8604806419986	50.0996597188818	47.4958434331603	36.4589691044326	52.0699914432663	54.213566395632	65.8577727612679	57.2019646425216	66.2487035770253	38.4425081439244	55.5532943191262	53.2025596820958	65.7156356842731	68.2396691803895	71.1176386831606	57.7499169261325
NEXN	30.7086562521607	34.3901345785067	32.9232895921255	23.5987877063626	31.8649848367282	27.9944952315468	12.2791134488529	15.8556796163947	6.17475483832571	7.7268131904743	4.82818266578225	6.61348741894359	6.88281496089152	5.10913191163025	3.41758428073901	4.70153134048123	3.30105224009233	3.35404433470481	10.7327452970285	10.7223620282378	10.37615300278	8.52995864754869	8.83308251160275	8.03066329443151
FUBP1	304.772286977966	270.86954900159	265.750335779521	233.560018246099	294.199985788158	278.350114405307	143.256323569951	151.046211082497	128.369903217824	119.807146458752	112.433028899301	139.391965599273	93.3668812086155	113.252424041137	112.133711265329	109.859115655911	70.1189027550646	55.9007389117469	120.403262381453	125.967291308839	107.429866947974	110.55712636693	127.060494589978	121.168537354217
DNAJB4	21.7185858710934	28.4379959014575	37.8243046802703	16.897897369988	22.1451624179778	19.2737858079013	15.7258821362502	21.697245790856	31.3612548367595	38.1355618755667	30.3164958084002	24.5886070704313	45.3368028945681	50.523637792788	88.1182541574328	57.8288354879191	208.649267451353	121.17560173331	14.889794531793	18.3344205673684	18.4464942271644	21.7126220119421	32.5012138567947	31.7683592088541
IFI44L	2.04724375014405	6.61348741894359	1.67211103007292	12.4306371457383	16.333309837694	19.8845747947714	1.72338434369866	0	0.974961290261955	0.913924140808788	4.9778937561941	7.80052362234373	77.9553607527062	52.5105224250886	214.01466968844	171.762611638914	188.273807072852	142.84788820371	76.7920367731051	83.2415433795252	123.989787901906	127.727822345762	311.989004095712	226.748140078066
IFI44	15.0427910336671	14.7386291050743	14.3570912582123	24.084359469868	27.8568106434291	27.6891007381117	2.58507651554799	2.92078308723061	5.19979354806376	4.98504076804794	11.9768872329482	17.1272366490591	85.8855605989508	61.0257422778057	304.072633843049	245.733371395819	266.474596346763	289.393825289274	120.100931528016	126.540241951569	197.880574436854	191.536344176775	324.898893920363	295.835464008102
TTLL7	8.90105978323499	7.36931455253715	8.30289614932762	7.86626256878754	9.11859628975556	7.94025682931145	4.73930694517131	3.75529254072507	3.89984516104782	4.90195675524714	6.62471575072448	7.97010022282946	5.53617725115188	7.9475385292026	5.3572942779152	3.60450736103561	4.66700489116502	2.838037513981	4.68612822828003	3.27400367274435	6.1837679511517	5.42815550298553	4.07680731304742	3.66103767834378
PRKACB	12.461483696529	13.0380180544888	14.9913402696193	9.0316348012005	8.51737016076069	8.48318037319599	25.4199190695552	23.7835194245921	36.7235419332003	38.4678979267699	36.9786393317276	25.9452198743172	42.1946482385089	45.9821872046722	30.4811570984831	21.0001733208162	25.2701240448447	16.1682137160129	23.4306411414002	21.9358246073872	29.3466953613979	27.251556198662	32.1614799140408	24.8005778210385
RPF1	32.4888682088077	34.2011777951083	42.264047760119	38.554398022329	39.0796983846667	37.4277918065407	51.0552611820727	48.4015483026787	62.0725354800111	60.5682453317824	51.7251817372951	50.5338269447485	41.745769001929	45.698346542915	53.295841350984	48.8959259410048	40.2956032066443	64.3288503169026	56.6870350195165	54.0210606002818	54.8154345500396	51.8444239876985	56.6223237923253	46.4125099222292
GNG5	36.6723663069281	46.1054551492068	55.9292310058874	41.8562860141658	38.3782679008393	43.5356816752418	93.7090236886145	117.039950852598	143.806790313638	131.605076276465	114.678695255479	83.9404172404379	91.8706170866825	92.8158963946161	143.076704077425	122.70996798656	90.6081925211549	203.220686228397	133.101158225825	154.532973353534	131.116842489674	109.227782162117	120.605549677653	130.970670493008
CTBS	4.80657228294689	9.44783916991942	9.11012216384558	7.76914821608645	5.81185258028377	5.80249537526606	10.9865751910789	14.1866607094058	15.9243677409453	16.533718547359	17.291630942569	11.0224790315727	23.940225950927	20.436527646521	19.951302828098	13.9478763100943	20.3754603785009	17.888236451759	21.3143251673382	19.8077222201033	21.4859733895949	22.1557367468797	23.328397402438	22.5567160181826
SSX2IP	12.0164307073672	16.533718547359	19.7770373556901	9.12874915390158	13.5275879023846	11.0620672066476	20.0343429954969	18.3592079768781	22.586603224402	19.2754909697854	21.5209692467038	20.8579218597452	23.1920938899606	23.5587749258506	20.7826071126021	18.022536805178	17.9850432391237	10.234135277689	24.1108855616344	20.1351225873778	22.1148311473391	24.9252038402397	30.6892994954403	19.4861682879588
LPAR3	18.6032149469611	19.462548690034	24.7357114448719	15.7325251375751	16.533718547359	19.7149111873075	27.5741494991785	25.0352836048338	32.1737225786445	28.2485643522716	33.0112954358135	27.6409858791745	42.3442746507022	37.7508080137124	36.762122803625	44.3511123118729	42.4583615708427	15.6522068952891	45.9542897224881	34.8681391147274	46.7450933256552	38.5509819395707	38.8429141215352	38.8542385862936
MCOLN2	2.6703179349705	2.26748140078066	2.53699604562788	2.03940140672269	2.10429145148205	1.59483791016085	3.87761477332198	5.00705672096676	5.19979354806376	3.73878057603595	4.04219944112002	3.73068521068613	5.087298014572	5.39297257338748	3.41758428073901	3.13435422698749	3.75636979044989	5.50407275438739	2.49422954085873	3.51955394820018	4.82124280937251	4.87426208431354	5.54898773164788	4.72391958495971
MCOLN3	17.6240983708053	20.4073326070259	18.7391753370241	10.6825787971189	14.1288140313795	12.1139815729239	9.04776780441795	10.4313681686807	14.1369387087983	15.0382063169446	13.3617148192579	8.30925342380093	11.5212337388836	12.7728297790756	12.7466656957293	5.79855531992685	10.0169861078664	7.31009662692075	20.634080747104	15.7152176291729	17.6080172168387	18.610818867379	19.7045686797292	12.9907788586392
WDR63	8.72303858757029	9.44783916991942	9.85968917732654	5.34128939855944	6.61348741894359	7.43126600691969	2.58507651554799	3.75529254072507	2.27490967727789	3.48952853763355	2.50766076439853	1.86534260534307	2.3940225950927	2.83840661757236	1.38550714084014	2.97763651563811	2.16275836419842	2.40803183004448	2.56981225421808	4.25620477456766	1.99138289952343	1.99401630721917	1.01920182826186	0.708587937743956
SYDE2	4.27250869595279	4.72391958495971	3.80549406844182	2.71920187563026	2.90592629014188	2.37529050449488	3.87761477332198	3.75529254072507	2.1124161289009	3.82186458883675	4.75332712057632	3.90026181117186	4.9376716023787	6.24449455865919	1.84734285445352	2.19404795889124	2.27658775178781	1.03201364144764	3.77913566796777	3.02845339728853	3.1442887887212	3.76647524696955	4.64303055097067	3.42484169909579
C1orf52	16.5559711968171	11.9042773540985	15.4526122779153	14.5671529051621	15.2310619345368	13.7427522045775	23.0502655969695	19.8195995204934	25.3489935468108	27.3346402114629	24.7397576905587	20.1796154578022	20.0499392339014	23.2749342640933	23.4612542515597	18.6494076505755	23.1073656806463	30.0143967387687	24.4887991284311	27.7471811265084	29.0322664825258	27.805449617334	23.8946206403613	23.3834019455506
BCL10	23.4987978277404	24.6588602334897	25.6582554614638	19.4228705402161	27.1553801596017	22.8706542861364	35.7602251317471	29.2078308723061	42.573309674772	43.5360227076186	54.8316868633411	41.0375373175474	31.7207993849783	38.3184893372268	59.7615413415713	44.5078300232223	74.2167607082827	97.4392879800142	56.3091214527198	62.2879198739613	61.104012127482	51.7336453039641	43.5991893200905	43.1057662127574
LOC646626	2.3142755436411	1.51165426718711	1.21083902177694	0.291343058103242	0.80163483865983	1.08584708776909	0.430846085924664	0.208627363373615	0.324987096753985	0.498504076804794	0.748555452059264	0.5087298014572	0.299252824386588	0.851521985271708	0.923671427226759	0.470153134048123	1.59361142625147	2.06402728289527	0.302330853437421	0.982201101823306	0.838477010325654	0.332336051203196	0.113244647584651	0.472391958495971
DDAH1	8.63402798973794	6.33005224384601	7.89928314206863	7.57491951068429	7.5153266124359	8.55104581618156	9.47861389034261	9.17960398843906	9.91210645099654	12.7118539585222	11.3031873260949	13.0573982374015	8.52870549501776	10.5021044850177	9.51381570043562	6.58214387667372	9.78932733268759	5.7620761647493	14.5118809649962	15.7970677209915	14.8829669332804	14.5120075692062	15.6277613666818	14.8803466926231
CYR61	163.334447022362	162.502833722614	169.517463048772	173.931805687636	201.410753213282	206.921735662997	252.475806351853	250.770090775085	272.176693531462	269.275285487389	274.233289861911	301.168042462662	192.120313256189	200.959188524123	220.295635393582	240.875122343988	252.928899223626	218.786891986899	401.193042511458	469.49212667154	291.265951461874	306.856953944284	253.215031999279	258.280303307672
ZNHIT6	57.1448038083686	54.7029887938334	56.2751850121094	51.8590643423771	58.619547577	59.2804644478936	31.0209181865758	31.2941045060422	29.7363193529896	40.3788302211883	30.8404846248417	31.8804008913178	31.571172972785	35.1962420578972	27.9872442449708	25.8584223726468	25.7254415952023	23.0483046589972	41.8728232010829	40.6794956338486	43.0767564054805	38.6617606233051	42.9197214345826	39.0904345655416
ODF2L	30.0855820673343	33.1619154864172	45.0893388109319	31.7563933332534	38.3782679008393	32.1003545321736	34.0368407880485	29.4164582356797	44.198245158542	46.7762992068498	40.9834110002447	33.4065902956894	28.7282711411124	38.3184893372268	44.9827985059432	35.4182027649586	28.4573468973477	29.240386507683	39.7565072270209	45.2631007756907	46.0114259416203	40.3234408793211	41.2210517208128	33.185535084342
CLCA2	346.162214970009	347.208089494539	356.563262412792	226.859127909724	253.617222081004	226.772377736275	124.083672746303	108.48622895428	152.418948377619	160.019808654339	123.66136068019	108.359447710384	394.115969717136	375.237354843066	126.450618387343	107.038196851623	291.289402841251	179.312370201527	156.456216653866	147.575715548952	150.611432979746	165.392574815457	134.874375273319	120.341851426849
CLCA4	22.6977024472492	18.990156731538	18.8544933390981	14.7613816105643	16.333309837694	15.5411864436951	4.73930694517131	4.38117463084591	14.4619258055523	12.0471818561158	3.85506057810521	2.20449580631453	8.22945267063117	8.79906051447431	7.2970042750914	6.89557929937247	8.65103345679369	4.12805456579054	2.34306411414002	2.37365266273966	2.72505028355837	1.10778683734399	1.01920182826186	2.59815577172784
CLCA3P	0.445052989161749	0.283435175097583	0.980203017628955	0.874029174309726	0.400817419329915	0.475058100898975	0.215423042962332	1.4603915436153	1.13745483863895	1.99401630721917	1.94624417535409	2.543649007286	2.09476977070612	1.41920330878618	3.14048285257098	1.72389482484312	3.30105224009233	4.21405570257784	1.3604888404684	1.06405119364192	1.99138289952343	1.88323762348478	1.92515900893906	1.77146984435989
SH3GLB1	154.16635544563	150.220642801719	165.71196898033	139.359096126051	159.926150312636	148.150262037495	123.868249703341	144.996017544662	173.055629021497	172.233158536056	176.172525642148	154.823436243474	180.748705929499	187.050996098018	227.038436812337	178.031320092889	220.259864985471	202.274673723736	195.608062174012	195.867269721931	223.97817138324	232.746014525971	244.495194135261	212.103989364691
HS2ST1	15.4878440228289	18.990156731538	20.93021737643	13.6931237308524	15.0306532248718	14.4214066344332	19.6034969095722	23.3662646978449	28.9238516111047	37.5539737859611	35.8183783810358	27.6409858791745	48.0300783140474	52.2266817633314	29.7422199567016	24.1345275478036	34.7179632147641	20.8122751025273	31.5935741842105	32.0852359928947	37.2074173332009	38.7725393070395	39.2958927118738	32.24075116735
LMO4	21.7185858710934	21.4465949157171	22.256374400281	18.063269602401	17.6359664505163	14.0481466980126	31.4517642725005	27.1215572385699	28.2738774175967	27.0023041602597	20.0238583425853	18.3142728524592	23.1920938899606	18.4496430142203	37.5010599454064	39.6495809713917	38.7019917803928	38.3565070071371	15.8723698054646	20.6262231382894	19.9138289952343	21.2695072770045	24.2343545831152	25.5091657587824
PKN2	59.9931429390038	67.1741364981271	76.8017893812804	51.3734925788717	59.9222041898223	62.4022748252297	43.3000316354288	36.5097885903826	53.1353903192765	62.5622616390016	76.6895060634716	59.8605399714638	82.1449002941184	100.195753600304	65.6730384758226	47.4854665388604	92.9986096605321	42.3985604361403	53.8904746252204	50.1741062848072	72.1090228880062	71.8953657436247	77.9123175382396	57.7499169261325
GTF2B	45.2173836988337	40.7201868223527	39.8423697165652	37.7774832007204	45.4927770939453	39.0565624381943	34.2522638310108	36.9270433171299	48.9105580614747	44.8653669124314	28.1831127700313	30.1846348864605	30.523788087432	27.8163848522091	71.6769027527965	64.0975439418941	71.5986847937267	93.5692368245856	48.5996846900655	57.7861648239379	59.8462966119935	65.6917594544984	57.6415256205872	45.1134320363652
RBMXL1	23.5878084255727	20.8797245655219	21.103194379541	15.9267538429772	21.6441406438154	20.1560365667137	11.6328443199659	11.4745049855488	14.7869129023063	15.8690464449526	20.3981360686149	19.670885656345	21.6958297680276	22.4234122788216	19.1199985435939	15.8284888462868	24.3594889441296	15.1362000745653	13.3025575512465	13.2597148746146	13.939680296664	16.2844665089566	19.4780793845599	14.4079547341271
GBP3	87.2303858757029	82.3851575616974	83.1442794953501	81.3818275635056	96.1961806391796	87.2070942364548	29.2975338428772	30.6682224159214	33.6361645140374	36.6400496451523	40.8711276824358	39.3417713126901	52.8181235042328	50.2397971310307	140.028588367577	107.038196851623	193.168470739196	179.312370201527	78.2281083269328	77.7575872276784	94.5382829142175	98.1499137886771	105.43076690131	96.3679595331781
GBP1	18.6032149469611	24.0919898832945	20.1806503629491	25.9295321711885	28.7586498369214	24.5672903607756	10.5557291051543	6.46744826458206	6.82472903183368	7.4775611520719	12.3885927315808	17.9751196514877	34.114821980071	28.3840661757236	349.240166634438	282.091880428874	626.972266842364	551.95529590091	199.538363268698	225.578853052086	250.180577955917	266.644291748697	241.55083329806	229.110099870546
GBP2	4.80657228294689	5.57422511025246	4.55506108192279	5.82686116206484	4.7096046771265	3.25754126330726	1.50796130073632	0.41725472674723	1.29994838701594	0.332336051203196	2.02109972056001	2.37407240680026	1.94514335851282	2.27072529405789	6.55806713330999	6.89557929937247	19.5786546653752	20.8982762393146	2.72097768093679	3.02845339728853	3.77314654646544	3.32336051203196	4.75627519855533	3.07054773022381
GBP4	1.2461483696529	1.88956783398388	2.53699604562788	0.971143527010807	1.50306532248718	1.22157797374022	0	0	0	0	0.336849953426669	0.847883002428666	2.3940225950927	2.27072529405789	116.65970125874	112.836752171549	432.324014064506	204.682705553781	7.33152319585747	10.0675612936889	15.9310631961874	15.3982370390814	31.5952566761175	26.4539496757744
GBP5	0.801095380491149	1.7006110505855	0.403613007258981	3.78745975534215	2.70551758047693	3.18967582032169	1.72338434369866	1.25176418024169	0.487480645130977	0.913924140808788	2.80708294522224	0.5087298014572	6.28430931211835	4.25760992635854	91.9053070090625	108.918809387815	327.714806869856	294.6398946333	9.44783916991942	11.5408629464238	14.2541091755361	17.503032030035	21.063504450745	20.9033441634467
GBP6	147.401550010371	145.874636783556	141.841142551013	96.9201239956785	111.928264347879	119.646775983556	79.2756798101382	73.4368319075125	90.5089064459848	91.8909181576836	48.4315377482344	49.1772141408626	87.6810775452703	93.9512590416451	119.984918396756	103.903842624635	135.684630006554	78.6050390235949	67.419780316545	69.2451776785431	83.8477010325654	88.0690535688469	94.2195467904293	63.8910123865801
GBP1P1	0.801095380491149	2.55091657587824	0.922544016591957	0.485571763505403	1.50306532248718	0.814385315826815	0.430846085924664	0.83450945349446	0.487480645130977	0.498504076804794	0.673699906853337	0	0.897758473159764	1.13536264702894	4.06415427979774	3.44778964968623	12.521232634833	19.2642546403559	0.831409846952909	0.900351010004697	0.62885775774424	1.32934420481278	1.92515900893906	2.00766582360788
LRRC8B	4.27250869595279	5.85766028535004	5.82355910473673	5.34128939855944	7.01430483827351	6.04002442571555	8.61692171849328	6.25882090120845	7.63719677371865	11.1332577153071	7.71012115621042	7.12221722040079	10.6234752657239	14.7597144113763	6.55806713330999	5.32840218587873	11.8382563092966	5.59007389117469	8.54084660960716	8.2668592736795	9.43286636616361	7.8652865451423	11.0979754632958	5.66870350195165
LRRC8C	22.5196812515845	19.8404622568308	26.3501634739078	22.4334154739496	23.0470016114701	24.2279631458477	55.3637220413193	65.0917373725679	46.1481677390659	56.7463807429457	86.9821435292864	74.2745510127511	47.4315726652742	54.213566395632	53.7576770645974	48.4257728069567	48.7189778882592	31.8204206113021	114.129897172627	106.896219915103	120.950308739476	105.128970863944	95.3519932662758	76.7636932555953
LRRC8D	35.6932497307723	35.7128320622954	39.9576877186392	36.2236535575031	36.1737720945248	38.5136388943098	47.6084924946754	47.9842935759314	71.1721741891227	75.3571996103246	65.7231686908033	56.8081611627206	81.8456474697318	71.5278467628234	59.9462756270167	56.4183760857747	60.5572341975558	50.1386627469976	52.4544030713926	48.7008046320723	52.5096227716441	53.8384402949177	63.6434919425736	50.9002335279409
ZNF326	76.3710929401562	70.3864018158997	63.4825601417341	57.5888111517408	69.7422309634052	62.6058711541864	35.5448020887848	34.4235149566465	38.0234903202162	35.1445374147379	26.6485740933098	27.980139080146	30.3741616752387	38.6023299989841	27.3406742459121	19.9031493413705	24.0180007813614	17.4582307678225	33.4831420181944	31.7578356256202	33.6438900393169	29.2455725058812	48.0157305758919	44.0505501297493
ZNF644	40.1437796223898	41.0036219974503	57.6013420359603	36.9034540264107	38.5786766105043	36.3419447187716	30.5900721006512	26.7043025118227	31.6862419335135	38.7171499651723	41.9191053153188	34.2544732981181	45.3368028945681	53.3620444103603	33.7140070937767	24.6046806818518	42.3445321832533	22.1882932911242	40.5123343606145	40.4339453583928	53.243290155679	49.0749568943386	41.6740303111514	32.122653177726
CDC7	8.54501739190559	7.65274972763473	10.7245741928815	6.31243292557024	7.21471354793847	8.10992043677537	10.1248830192296	14.1866607094058	8.12467741884962	6.81288904966551	7.56041006579856	6.95264061991506	6.43393572431164	4.25760992635854	5.81912999152858	3.91794278373436	2.50424652696659	2.75203637719369	6.34894792218585	5.89320661093984	6.70781608260523	5.87127023792312	9.05957180677205	6.61348741894359
TGFBR3	2.58130733713815	3.2122653177726	1.90274703422091	1.94228705402161	2.00408709664957	2.17169417553817	1.07711521481166	3.54666517735145	2.43740322565489	3.82186458883675	4.19191053153188	3.39153200971466	5.53617725115188	4.82529124987301	2.12444428262155	1.25374169079499	1.13829387589391	1.37601818859685	3.17447396109293	2.45550275455827	1.5721443943606	1.32934420481278	2.60462689444696	1.77146984435989
EPHX4	0.890105978323499	1.03926230869114	1.84508803318391	0.971143527010807	1.20245225798974	0.950116201797951	2.36965347258565	1.87764627036253	5.84976774157173	5.89896490885672	5.01532152879707	5.59602781602919	3.29178106825247	2.83840661757236	7.20463713236872	7.67916785611934	4.55317550357562	6.88009094298423	2.49422954085873	3.60140404001879	4.40200430420968	5.42815550298553	6.11521096957113	6.02299747082363
KIAA1107	6.23074184826449	7.36931455253715	9.39841716903057	6.60377598367349	5.81185258028377	6.24362075467225	3.87761477332198	3.96391990409868	2.27490967727789	3.24027649923116	5.35217148222373	3.90026181117186	5.83543007553847	2.27072529405789	2.49391285351225	3.60450736103561	3.6425404028605	1.89202500932066	2.56981225421808	2.86475321365131	2.51543103097696	3.98803261443835	4.19005196063207	2.24386180285586
GLMN	2.04724375014405	2.17300300908147	4.55506108192279	2.03940140672269	2.8057219353094	2.47708866897323	8.18607563256862	8.55372189831821	15.9243677409453	18.6939028801798	16.5805032631127	9.83544282817252	17.0574109900355	17.8819616907059	19.3970999717619	10.9702397944562	15.7084554873359	21.7582876071876	13.2269748378872	12.768614323703	15.0925861858618	13.8473354667998	19.0251007942213	14.0536607652551
RPAP2	10.7702823377143	13.8883235797815	17.3553593121362	11.9450653822329	14.6298358055419	10.6888072702269	11.8482673629283	13.9780333460322	20.799174192255	22.5988514818173	18.9010251644964	12.3790918354585	20.9476977070612	18.1658023524631	18.1039599736445	11.2836752171549	19.5786546653752	14.1041864331177	17.1572759325737	15.5515174455357	15.4070150647339	15.9521304577534	17.2131864328669	14.1717587548791
EVI5	35.871270926437	32.5005667445228	41.2838447424901	32.8246512129653	31.8649848367282	34.6792413656252	29.5129568858395	29.4164582356797	40.9483741910021	46.1116271044434	50.3777819235885	48.329331138434	34.114821980071	35.4800827196545	38.7018328008012	27.1121640634417	25.0424652696659	15.6522068952891	41.7972404877235	41.4161464602161	67.182970452343	70.3444641713431	68.6262564362983	51.4907234760608
RPL5	1013.20763512564	888.002403580726	961.925114300227	852.178444951983	917.27066413651	981.843296393704	1027.78333797329	1056.69759548736	1217.72665153718	1076.68572188555	818.545386826805	974.217569790537	884.890601711141	792.483127626202	1028.13866564611	929.022592879091	740.460166268986	1258.62663688218	1144.62461111408	1203.76930037628	1082.78824920929	1010.19081697398	1028.71437865897	1049.77302976767
FAM69A	28.483391306352	30.4220421271405	37.7089866781963	27.4833618144058	33.1676414495505	26.6711190933282	34.2522638310108	38.1788074973715	47.6106096744588	51.7613399748977	45.1004659865706	33.067437094718	52.5188706798462	49.388275145759	42.0270499388175	30.0898005790799	36.5392334161944	32.5084297056005	35.4482925655377	41.2524462765789	33.224651534154	37.8863098371643	39.1826480642891	34.6027109598299
MTF2	18.6922255447935	17.8564160311477	22.65998740754	18.2574983078032	19.8404622568308	18.1540059986394	20.8960351673462	23.9921467879657	26.3239548370728	27.2515561986621	20.4729916138209	22.3841112641168	21.0973241192545	21.8557309553072	26.23226853324	18.3359722278768	28.2296881221689	20.4682705553781	20.1805844669479	21.8539745155686	25.4687391886417	24.1497530540989	28.6508958389166	25.2729697795344
TMED5	48.6887970142954	60.8440842542811	61.2338591012912	44.1870304789917	45.4927770939453	50.3900914167842	43.7308777213534	46.3152746689425	66.7848483829439	75.4402836231254	121.415694324013	74.4441276132369	103.242224413373	123.754528526155	96.616031287919	58.7691417560154	127.03359654976	79.5510515282552	79.7397625941199	76.6116859422179	133.737083146942	109.449339529586	116.189008421852	102.981446952122
CCDC18	5.25162527210864	4.25152762646374	7.66864713792065	4.46726022424971	4.30878725779658	5.22563910988873	9.26319084738028	7.51058508145014	7.47470322534165	7.4775611520719	5.31474370962077	4.91772141408626	3.89028671702564	4.54145058811577	3.41758428073901	2.35076567024061	2.3904171393772	2.9240386507683	9.59900459663813	8.59425964095393	7.860721971803	6.97905707526711	8.60659321643345	5.43250752270367
DR1	52.6052633189188	51.4907234760608	60.8302460940322	44.9639453006004	47.9978859647573	46.012770344215	50.8398381391104	54.6603692038871	65.809887092682	74.6925275079182	73.8449953456464	58.6735037680637	62.3942138846036	83.1653138948701	68.0745841866121	52.6571510133898	73.6476137703357	61.2328093925597	64.9255507756863	61.0601684966822	81.5418892541698	81.0899964935798	75.534179938962	78.5351630999552
FNBP1L	118.206073921361	115.924986614911	145.588977618418	102.941213863146	115.034599347686	109.636623143185	41.3612242487678	53.8258597503927	44.5232322552959	53.1737681925113	70.10221808535	56.9777377632063	53.416629153006	55.9166103661755	36.9468570890704	38.2391215692473	41.5477264701276	17.3722296310352	58.4254374267817	54.2666108757377	50.6230494984113	60.3743826352472	66.3613634846053	53.6164872892927
BCAR3	85.8952269082176	80.4011113360143	78.5315594123904	94.2009221200483	88.2800366074137	96.5385926469704	127.530441433701	119.126224486334	90.5089064459848	96.9590429385324	130.47321529393	123.621341754099	90.2247265525563	78.0561819832399	127.559024100015	137.911585987449	117.016610441894	109.221443719875	161.973754729099	161.490231158115	143.169949513105	136.811674411982	136.12006639675	150.693034760215
DNTTIP2	80.1095380491149	81.723808819803	99.2887997857094	82.8385428540218	93.0898456393727	89.1751920830363	94.5707158604638	100.558389146082	138.606996765575	136.091612967709	115.57696179795	114.803358528841	123.441790059468	110.414017423565	106.499315559245	85.0977172627102	91.8603157846382	106.211403932319	133.327906365903	143.073960498928	137.719848945989	140.135034924014	128.419430360994	111.956894163545
GCLM	48.5107758186307	47.6171094163939	43.878499789155	42.3418577776712	46.1942075777727	42.9248926883717	30.3746490576888	40.0564537677341	45.6606870939349	48.354895450065	61.1195526606389	43.4116097243477	34.5637012166509	39.1700113224985	49.7858899275223	40.7466049508373	31.189252199493	25.9723433097655	64.3964717821708	59.9142672112217	70.8513073725178	72.1169231110935	56.5090791447407	60.1118767186123
ARHGAP29	44.8613413075043	51.3017666926625	67.5186902143239	35.4467387358944	38.3782679008393	44.1464706621119	58.1642215998297	48.4015483026787	68.7347709634678	77.1019638791414	110.149934770521	95.980355874925	68.5288967845287	91.6805337475872	65.7654056185453	53.7541749928354	65.3380684763102	30.8744081066418	119.420687107781	125.803591125202	141.492995492454	140.356592291483	139.51740582429	106.051994682345
ABCD3	31.8657940239813	38.452705421572	50.8552389146316	35.9323104993999	31.0633499980684	29.7589967491715	35.1139560028601	34.4235149566465	45.8231806423119	51.1797518852921	50.9766262852359	44.2594927267764	66.2845006016292	65.2833522041642	48.5851170721275	31.3435422698749	55.8902293063908	35.0884638092196	52.4544030713926	53.2844097739144	53.7673382871326	56.0540139696057	47.9024859283072	37.4370627108057
F3	854.501739190559	805.617246019029	772.342318890579	982.797249334937	1111.36649944702	1082.45381561981	1503.43741683412	1608.72559897395	1750.38050311696	1834.99350671845	1996.47224618726	1788.69398192351	1478.45857888194	1829.63690568714	1955.96661429539	1821.37324130243	1851.09350097867	1448.43114577176	3083.17004335482	3273.18517182617	2598.23063574662	2493.51739217758	2273.27305561428	2167.33430557952
SLC44A3	16.6449817946494	16.6281969390582	16.4328152955442	12.7219802038416	15.1308575797043	12.0121834084455	16.1567282221749	19.8195995204934	19.9867064503701	17.6138107137694	16.6179310357157	12.0399386344871	30.9726673240119	24.4102969111223	18.7505299727032	17.8658190938287	23.7903420061826	23.8223148900829	15.7212043787459	17.4340695573637	14.6733476806989	18.2784828161758	14.4953148908353	13.1088768482632
CNN3	193.776071481026	172.139629675932	157.985662841373	143.535013292197	176.66027756966	168.713491262122	117.190135371509	123.50739911718	93.2712967683937	98.7038072073491	148.513401688558	143.46180401093	76.4590966307732	83.7329952183846	92.7366112935666	78.6722910973859	57.5976701202317	48.8486456951881	125.013807896374	131.041997001593	129.230269216441	121.745773424104	136.573044987089	124.711477042936
ALG14	6.23074184826449	7.08587937743957	7.03439812651367	7.18646209987997	7.81593967693334	6.58294796960009	10.5557291051543	10.0141134419335	14.2994322571753	12.2964338945182	8.72067101649042	7.29179382088653	15.1122676315227	12.4889891173184	11.3611585548891	12.0672637739018	8.99252161956186	14.7921955274161	11.1106588638252	9.33091046732141	9.64248561874502	10.9670896897055	10.4185075777879	8.38495726330349
RWDD3	1.0681271739882	1.79508944228469	3.40188106118284	2.5249731702281	2.00408709664957	2.37529050449488	3.87761477332198	2.29490099710976	9.26213225748857	10.4685856129007	6.36272134250374	4.23941501214333	6.58356213650494	6.52833522041642	7.57410570325943	5.01496676317998	4.21168734080745	9.46012504660332	5.13962450843617	7.12095798821897	4.40200430420968	7.4221718102047	7.13441279783299	5.55060551232766
PTBP2	8.45600679407324	14.5496723216759	15.5679302799893	8.35183433229294	8.9181875800906	8.95823847409497	3.44676868739731	4.38117463084591	6.17475483832571	6.23130096005992	5.57673811784151	4.91772141408626	3.44140748044576	4.82529124987301	6.83516856147802	3.44778964968623	4.09785795321806	4.90206479687627	5.51753807523294	6.71170752912592	7.65110271922159	4.87426208431354	4.98276449372463	4.60582159533572
DPYD	4.98459347861159	2.92883014267502	4.3820840788118	4.17591716614647	4.30878725779658	3.05394493435056	2.15423042962332	2.08627363373615	1.94992258052391	2.99102446082876	2.17081081097186	2.37407240680026	5.98505648773176	7.66369786744537	2.6786471389576	1.88061253619249	6.82976325536344	3.78405001864133	3.17447396109293	3.11030348910714	3.1442887887212	3.32336051203196	3.85031801787812	3.66103767834378
SNX7	38.9866418505692	42.9876682231334	48.8948328793737	34.0871377980793	39.5807201588291	35.5614921244376	35.9756481747095	32.9631234130312	42.898296771526	38.9664020035747	40.9459832276417	34.0848966976324	30.8230409118186	28.3840661757236	55.2355513481602	49.6795144977516	33.2381811761021	53.3207048081278	42.4774849079577	44.0353493984116	46.3258548204924	44.754588228697	52.8852504220318	49.719253631701
PALMD	25.3680203822197	24.3754250583921	25.0816654510938	13.6931237308524	19.7402579019983	17.8825442266971	17.2338434369866	12.9348965291641	12.9994838701594	11.6317617921119	7.74754892881338	5.93518101700066	12.5686186242367	9.36674183798878	11.3611585548891	6.73886158802309	9.33400978233003	9.03011936266681	5.29078993515488	5.23840587639097	7.12705458776806	6.09282760539192	6.22845561715578	5.66870350195165
FRRS1	9.16809157673204	13.0380180544888	11.8777542136215	8.15760562689078	9.11859628975556	6.1418225901939	15.5104590932879	12.5176418024169	11.0495612896355	10.7178376513031	15.0459645863912	15.7706238451732	19.1521807607416	14.475873749619	13.9474385511241	11.7538283512031	17.6435550763555	12.212161423797	11.7909032840594	12.2775137727913	13.8348706703733	11.5209831083775	13.3628684149888	10.3926230869114
AGL	39.5207054375633	43.4600601816293	46.2425188316719	34.6698239142858	35.4723416106975	35.9008193393654	24.3428038547435	23.1576373344713	35.9110741913153	39.1325700291763	42.2185274961425	36.4589691044326	50.87298014572	62.1611049248347	36.8544899463477	21.3136087435149	55.4349117560332	28.5523774133846	25.0178781219466	26.4375796574107	33.8535092918983	36.1138508974139	37.4839783505194	30.9416732814861
SLC35A3	16.8230029903141	25.1312521919857	36.3828296543453	18.9372987767107	19.5398491923333	21.3436818189611	17.6646895229112	20.028226883867	30.5487870948746	32.0704289411084	33.572712024858	21.8753814626596	44.8879236579882	62.4449455865919	41.4728470824815	23.037503568358	59.3051109340725	28.2943740030227	28.1167693696802	34.2951884719971	42.4478986477362	37.8863098371643	46.4303055097067	37.3189647211817
SASS6	5.51865706560569	7.84170651103312	10.3209611856225	5.34128939855944	5.61144387061881	4.98811005943924	8.61692171849328	9.59685871518629	8.28717096722662	7.5606451648727	6.32529356990078	5.42645121554346	7.78057343405129	6.81217588217366	6.09623141969661	3.44778964968623	5.00849305393319	2.23602955646988	5.44195536187359	5.40210606002818	8.07034122438442	4.65270471684474	8.2668592736795	6.61348741894359
TRMT13	16.3779500011524	16.4392401556598	15.5679302799893	11.6537223241297	13.9284053217145	15.8126482156373	6.89353737479463	7.71921244482376	9.42462580586557	15.0382063169446	11.6026095069186	7.12221722040079	13.4663770973965	21.2880496317927	10.8069556985531	7.99260327881809	11.3829387589391	9.80412959375253	9.06992560312264	9.49461065095863	10.2713433764893	8.52995864754869	8.9463271591874	9.21164319067144
DBT	41.3899279920427	42.798711439735	50.5092849084097	37.8745975534215	40.0817419329915	36.749137376685	24.5582268977059	22.740382607724	31.6862419335135	32.9012690691164	33.0112954358135	26.4539496757744	41.1472633531559	46.2660278664294	25.6780656769039	18.022536805178	29.8232995484203	16.0822125792256	25.0178781219466	27.0923803919595	25.8879776938046	27.251556198662	29.4436083720092	27.3987335927663
RTCA	70.4073828853888	72.9373183917779	90.6976086311968	89.1509757795921	79.8628708014855	72.6160239945577	85.9537941419705	78.2352612651056	106.595767735307	108.258468679441	102.028108115678	88.349408853067	80.1997569356056	88.8421271300148	118.599411255916	92.3067319847814	88.4454341569565	98.2132982110999	93.2690682854445	101.084863395982	107.325057321684	104.353520077803	94.2195467904293	94.5964896888182
CDC14A	1.51318016314995	2.17300300908147	3.34422206014585	1.55382964321729	1.9038827418171	1.49303974568249	1.72338434369866	1.66901890698892	1.13745483863895	1.82784828161758	2.17081081097186	2.543649007286	2.09476977070612	1.41920330878618	2.58627999623493	1.88061253619249	3.30105224009233	0.860011367873029	1.20932341374969	0.900351010004697	1.67695402065131	2.10479499095357	2.60462689444696	2.48005778210385
EXTL2	6.49777364176154	7.74722811933392	8.6488501555496	4.66148892965187	4.40899161262906	4.27552290809078	12.4945364918153	13.3521512559114	15.5993806441913	16.4506345345582	18.4144641206579	11.7007854335156	20.9476977070612	17.3142803671914	14.7787428356281	10.9702397944562	11.4967681465285	9.54612618339062	12.6223131310123	14.3237660682565	12.9963936600476	14.9551223041438	16.4204738997743	12.2821909208952
SLC30A7	21.629575273261	21.4465949157171	27.7916384998327	22.0449580631453	19.2392361278359	20.4274983386559	24.3428038547435	28.9992035089325	41.1108677393791	45.6131230276386	51.3883317838685	41.2071139180332	35.1622068654241	42.5760992635854	45.9064699331699	28.8360588882849	41.3200676949488	33.5404433470481	49.4310945370184	55.9036127121098	76.5110271922159	70.5660215388119	82.1023694988717	64.835796303572
DPH5	35.1591861437782	33.067437094718	36.2098526512343	29.3285345157264	37.2760199976821	34.8149722515963	25.8507651554799	21.4886184274823	33.7986580624144	27.5838922498652	18.0776141672312	23.7407240680026	30.9726673240119	24.126456249365	20.8749742553248	20.530020186768	18.8956783398388	22.1022921543369	21.0875770272601	23.7365266273966	17.1887787116759	17.503032030035	19.8178133273139	20.3128542153268
S1PR1	2.58130733713815	2.45643818417905	2.1333830383689	1.74805834861945	1.50306532248718	2.10382873255261	1.29253825777399	1.66901890698892	1.94992258052391	1.66168025601598	2.05852749316298	2.543649007286	1.19701129754635	0.283840661757236	1.38550714084014	0.470153134048123	0.113829387589391	1.03201364144764	1.66281969390582	1.55515174455357	1.36252514177919	1.10778683734399	1.47218041860046	1.29907788586392
RNPC3	17.2680559794759	24.4699034500913	24.9663474490198	15.5382964321729	16.0326967731966	14.4892720774188	7.53980650368162	7.92783980819737	11.0495612896355	13.0441900097254	9.02009319731413	10.174596029144	14.3641355705562	12.2051484555611	10.7145885558304	7.05229701072184	12.0659150844754	8.51411254194299	9.29667374320071	8.67610973277254	9.95691449761714	8.97307338248628	13.929091652912	10.3926230869114
AMY2B	3.91646630462339	5.00735476005729	3.86315306947882	3.69034540264107	4.50919596746154	3.73259936420624	3.01592260147265	2.08627363373615	3.24987096753985	2.65868840962557	1.16026095069186	1.69576600485733	4.9376716023787	3.12224727932959	2.49391285351225	2.03733024754187	3.30105224009233	4.38605797615245	0.98257527367162	1.96440220364661	1.04809626290707	1.10778683734399	1.92515900893906	2.00766582360788
PRMT6	10.3252293485526	8.78649042802506	11.3011642032515	10.77969314982	7.71573532210086	8.44924765170321	22.1885734251202	23.7835194245921	20.3116935471241	23.0142715458213	14.9711090411853	19.8404622568308	13.765629921783	13.3405111025901	16.0718828337456	15.0449002895399	9.33400978233003	6.19208184868581	14.9653772451524	15.4696673537171	15.0925861858618	16.8383599276286	20.7237705079911	23.6195979247986
NTNG1	4.09448750028809	2.36195979247986	2.0757240373319	2.91343058103242	2.60531322564445	3.73259936420624	6.0318452029453	8.3450945349446	2.92488387078586	4.07111662723915	4.52876048495854	3.5611086102004	4.63841877799211	4.82529124987301	4.52598999341112	4.07466049508373	5.23615182911197	4.12805456579054	5.5931207885923	4.6654552336607	6.39338720373311	5.87127023792312	6.90792350266369	4.01533164721575
VAV3	33.6460059806282	37.2244863294825	41.1108677393791	21.3651575942377	25.5521104822821	23.6850396019632	17.2338434369866	20.2368542472407	14.4619258055523	11.7979298177134	5.87616029866522	4.74814481360053	22.7432146533807	19.5850056612493	8.22067570231816	4.8582490518306	5.69146937946953	3.87005115542863	2.26748140078066	3.76510422365601	4.82124280937251	4.20958998190715	5.32249843647858	5.78680149157564
SLC25A24	74.0568173965151	68.2133988068182	88.5065665917909	66.231988542137	64.6318088669488	66.3724032398854	57.5179524709427	52.574095570151	66.2973677378129	87.0720454152373	98.1730475375724	77.3269298214943	91.122485025716	120.348440585068	109.08559555548	74.7543483136515	90.6081925211549	47.6446297801658	88.7341054838832	82.0956420940647	117.17716219301	118.533191595806	114.037360117743	112.074992153169
FAM102B	4.80657228294689	5.19631154345568	5.18931009332976	2.33074446482594	4.20858290296411	4.4451865155547	4.73930694517131	4.1725472674723	3.57485806429383	3.90494860163755	5.87616029866522	3.73068521068613	7.18206778527811	6.81217588217366	3.23284999529366	5.64183760857747	6.71593386777405	3.35404433470481	4.15704923476455	4.91100550911653	5.03086206195392	6.09282760539192	7.02116815024834	6.37729143969561
HENMT1	1.0681271739882	2.07852461738227	1.21083902177694	1.06825787971189	1.30265661282222	1.59483791016085	4.30846085924664	1.87764627036253	1.94992258052391	2.49252038402397	1.64682199453038	1.69576600485733	2.24439618289941	2.55456595581512	2.40154571078957	2.19404795889124	2.73190530214538	3.0100397875556	1.28490612710904	1.06405119364192	1.5721443943606	1.10778683734399	1.58542506618511	0.944783916991942
PRPF38B	212.646318221484	202.372715019674	162.079451915	153.149334209604	207.423014503231	195.961466620827	58.379644642792	72.602322454018	59.4726387059793	57.2448848197505	55.4679589975914	60.5388463734067	56.5587838090651	51.6590004398169	43.6896585078257	40.1197341054398	44.7349493226305	35.0024626724323	76.0362096395115	77.3483367685854	74.8340731715646	71.8953657436247	77.3460943003164	71.9216756810116
STXBP3	37.7404934809163	37.2244863294825	42.898296771526	28.6487340468188	38.8792896750017	33.3897979488994	31.8826103584251	38.5960622241188	48.7480645130977	50.7643318212882	37.5400559207721	31.7108242908321	41.4465161775424	47.4013905134584	57.1752613453364	44.0376768891742	52.0200301283515	44.0325820350991	41.5704923476455	39.6154444402067	47.6883799622716	45.4192603311034	51.9792932413546	49.364959662829
GPSM2	36.2273133177664	30.0441285603438	40.9955497373051	23.5016733536615	27.2555845144342	24.1600977028622	46.9622233657884	48.4015483026787	37.0485290299543	38.5509819395707	37.9143336468017	37.8155819083185	38.15473510929	42.8599399253426	27.8948771022481	21.4703264548643	21.855242417163	11.352150055924	25.6225398288215	22.9998758010291	25.9927873200953	22.2665154306141	35.6720639891649	21.1395401426947
CLCC1	42.4580551660309	42.8931898314342	39.4387567093062	37.1947970845139	41.9856246748086	40.1763422474562	18.7418047377229	18.5678353402517	19.6617193536161	20.6879191873989	20.0238583425853	20.1796154578022	21.8454561802209	23.2749342640933	17.4573899745857	18.4926899392262	16.619090588051	10.5781398248383	17.6863549260892	19.3166216691917	17.2935883379666	14.2904502017374	14.268825595666	13.2269748378872
WDR47	50.7360407644394	51.8686370428576	56.8517750224794	49.1398624667468	55.8138256416906	56.701577614442	51.0552611820727	48.4015483026787	58.6601709640943	61.7314215109936	68.0436905921871	67.1523337923503	75.1124589210336	71.2440061010662	66.7814441884947	65.3512856326891	87.9901166065989	40.3345331532451	54.4951363320952	55.8217626202912	64.667539421366	60.595940002716	66.5878527797746	53.7345852789167
TAF13	54.9195388625599	47.9950229831907	58.7545220567003	42.147629072269	51.4048340290616	55.1067397042812	21.9731503821579	22.3231278809768	43.710764513411	49.3519036036746	49.2549487454995	39.3417713126901	45.6360557189547	57.0519730132044	53.295841350984	32.9107193833686	48.0360015627228	24.5963251211686	55.4021288924075	54.9214116102865	72.6330710194598	73.5570459996406	67.2673206652825	60.4661706874843
TMEM167B	25.9910945670462	27.2097768093679	27.3880254925737	24.3757025279713	24.9508843532872	26.3657245998931	30.1592260147265	29.4164582356797	44.035751610165	47.3578872964554	46.5601491180862	37.1372755063756	53.2670027408127	54.4974070573893	44.5209627923298	31.3435422698749	44.2796317722729	34.2284524413466	36.9599468327248	35.1136893901832	49.1557147303415	50.5150797828857	44.2786572055984	38.4999446174216
SARS	307.887657902098	269.830286692899	264.827791762929	314.359159693398	315.042491593313	314.82779001005	225.978772067486	227.612453440614	209.454183857943	207.543863976396	196.121528439527	248.938449513056	180.299826692919	151.287072716607	188.059502583368	193.859808939176	140.351634897719	218.442887439749	248.51596152556	244.649924445822	212.868350996425	224.880727980829	216.297276886683	234.070215434754
CELSR2	111.975332073096	138.788757406116	108.802534956814	119.54776817503	91.686984671718	99.9657975177415	89.4005628293678	74.2713413610069	38.5109709653472	37.5539737859611	38.8126001892728	40.698384116576	75.2620853332269	70.3924841157945	28.4490799585842	33.8510256514648	47.5806840123653	24.9403296683179	64.018558215374	54.9214116102865	45.2777585575853	38.7725393070395	34.1998835705645	28.1073215305103
PSRC1	11.8384095117025	11.6208421790009	11.1281872001405	6.89511904177673	8.41716580592821	9.9422873973857	8.40149867553095	6.05019353783483	4.3873258061788	3.57261255043435	7.111276794563	6.78306401942933	1.34663770973965	1.13536264702894	2.86338142440295	2.66420109293936	1.36595265107269	1.29001705180954	5.44195536187359	5.07470569275375	5.45010056711675	3.21258182829756	4.98276449372463	5.90489948119964
MYBPHL	1.33515896748525	0.566870350195165	1.61445202903593	1.55382964321729	1.20245225798974	1.49303974568249	0.430846085924664	0.208627363373615	0.487480645130977	0.498504076804794	0.598844361647411	1.69576600485733	0.897758473159764	0.851521985271708	0.369468570890704	0.313435422698749	0	0.430005683936515	0.529078993515488	0.572950642730262	0.31442887887212	0.332336051203196	0.226489295169301	0.708587937743956
SORT1	91.7699263651527	93.5336077822023	81.5874864673512	72.4473071150062	74.0510182212018	76.0771615868216	37.2681864324835	45.4807652154481	27.1364225789577	29.6609925698852	21.8203914275275	20.5187686587737	37.2569766361302	47.4013905134584	23.1841528233917	20.2165847640693	24.5871477193084	20.6402728289527	37.4134431128809	36.3414407674623	35.5304633125496	36.2246295811483	32.0482352664561	27.3987335927663
PSMA5	86.6963222887088	73.5986671336723	73.3422493190606	78.7597400405764	91.9875977362155	94.9098220153167	143.040900526989	148.33405535864	157.618741925683	149.385055015836	138.857036356993	165.676338674561	132.569001203258	111.265539408836	152.22105120697	138.851892255546	133.180383479587	209.49876921387	129.170857131138	133.333799572514	128.706221084988	139.913477556545	163.751760407405	169.824909079302
ATXN7L2	3.0263603262999	2.26748140078066	1.78742903214692	3.4961166972389	3.20653935463932	2.51102139046601	4.52388390220897	3.54666517735145	4.54981935455579	4.48653669124314	2.99422180823705	4.0698384116576	1.49626412193294	3.12224727932959	3.78705285162971	4.8582490518306	5.91912815464831	6.96609207977154	2.8721431076555	2.70105303001409	2.62024065726767	2.54790972589117	1.92515900893906	2.71625376135183
CYB561D1	25.2790097843874	28.1545607263599	22.256374400281	19.4228705402161	19.1390317730034	19.8506420732786	15.2950360503256	13.1435238925377	12.9994838701594	17.1983906497654	16.9922087617453	22.214534663631	16.7581581656489	16.1789177201624	11.5458928403345	13.6344408873956	8.30954529402552	4.55806024972706	13.2269748378872	12.2775137727913	14.9877765595711	16.0629091414878	13.1363791198195	10.8650150454073
GNAI3	87.1413752778705	84.0857686122828	101.710477829263	82.0616280324132	91.9875977362155	92.7381278397786	124.945364918153	118.29171503284	162.331054828615	183.781836315367	202.783671962855	185.008071129935	175.212528678347	173.994325657186	204.223752559836	153.740074833736	189.412100948746	167.788217872028	191.224264799169	193.739167334647	230.057129708101	233.521465312112	231.698548958195	224.386180285586
GNAT2	0	0.0944783916991942	0.0576590010369973	0	0	0.0678654429855679	0.861692171849328	0.625882090120845	1.78742903214692	1.66168025601598	0.561416589044448	0.847883002428666	1.04738488535306	0.851521985271708	0.646569999058731	1.25374169079499	1.47978203866208	0.0860011367873029	3.09889124773357	3.35585376456296	4.92605243566322	3.76647524696955	2.83111618961627	1.6533718547359
AMPD2	30.7976668499931	26.264992892376	27.7339794987957	35.6409674412966	29.1594672562513	27.960562510054	49.5472998813364	46.5239020323161	42.0858290296411	40.9604183107939	49.7040820167351	55.9602781602919	42.6435274750888	42.0084179400709	31.2200942402645	34.7913319195611	30.8477640367249	28.38037513981	27.3609422360866	22.9180257092105	21.5907830158856	26.5868840962557	27.5184493630701	27.2806356031423
GSTM4	3.73844510895869	4.72391958495971	2.94060905288686	3.20477363913566	4.60940032229402	3.66473392122067	2.58507651554799	3.54666517735145	1.62493548376993	1.57859624321518	2.05852749316298	1.5261894043716	1.64589053412623	1.13536264702894	1.47787428356281	2.03733024754187	0.569146937946953	1.37601818859685	2.11631597406195	3.02845339728853	1.99138289952343	1.99401630721917	1.35893577101581	1.53527386511191
GSTM2	1.780211956647	3.2122653177726	1.32615702385094	1.16537223241297	1.50306532248718	1.22157797374022	2.15423042962332	0.625882090120845	0.812467741884963	1.41242821761358	0.523988816441485	0.847883002428666	0.299252824386588	0.283840661757236	1.29313999811746	1.25374169079499	1.47978203866208	0.430005683936515	1.43607155382775	2.37365266273966	1.25771551548848	1.21856552107838	1.35893577101581	2.12576381323187
GSTM1	3.91646630462339	3.68465727626857	4.09378907362681	3.88457410804323	3.10633499980684	3.02001221285777	1.93880738666099	3.12941045060422	2.92488387078586	2.07710032001997	1.27254426850075	1.18703620340013	1.19701129754635	0.851521985271708	2.49391285351225	2.35076567024061	0.910635100715125	0.860011367873029	3.70355295460841	3.51955394820018	3.24909841501191	2.99102446082876	3.05760548478557	2.59815577172784
GSTM3	11.8384095117025	10.1091879118138	9.80203017628955	9.61432091740699	10.8220703219077	12.1479142944167	7.32438346071929	9.17960398843906	8.44966451560361	8.72382134408389	8.5335321534756	13.2269748378872	12.71824503643	9.36674183798878	8.68251141593154	9.24634496961308	11.8382563092966	20.72627396574	8.76759474968522	9.2490603755028	9.01362786100078	9.52696680115828	9.05957180677205	10.2745250972874
CSF1	15.0427910336671	18.1398512062453	12.1083902177694	22.3363011212486	20.4416883858257	17.8486115052044	5.81642215998297	8.3450945349446	5.03729999968677	4.56962070404394	11.228331780889	12.3790918354585	15.1122676315227	11.0697858085322	53.1111070655387	75.381219159049	198.176963793129	202.618678270886	12.3955649909343	14.4874662518938	10.2713433764893	12.517991261987	11.3244647584651	12.9907788586392
AHCYL1	186.032149469611	176.485635694095	191.024270435572	158.684852313566	182.973151924106	179.605894861306	120.206057972981	105.148191140302	89.2089580589689	95.878950772122	100.905274937589	117.686160737099	124.040295708241	123.754528526155	79.3433755987786	76.9483962725428	110.642164736888	76.9710174246361	127.054541157076	119.664834238806	114.24249265687	119.419421065682	107.242681262664	89.2820801557385
STRIP1	35.1591861437782	37.3189647211817	34.8260366263464	34.961166972389	38.8792896750017	37.5635226925118	45.4542620650521	44.6462557619536	34.7736193526764	35.2276214275388	39.5237278687291	46.1248353321194	38.3043615214833	33.4931980873538	36.6697556609023	38.5525569919461	37.7913566796777	26.9183558144258	34.0878037250693	32.2489361765319	33.8535092918983	36.5569656323515	35.6720639891649	38.9723365759176
ALX3	0	0	0.230636004147989	0.194228705402161	0.200408709664957	0	3.01592260147265	2.50352836048338	1.46244193539293	1.57859624321518	1.19768872329482	2.71322560777173	1.49626412193294	1.98688463230065	1.84734285445352	2.03733024754187	2.50424652696659	1.29001705180954	2.41864682749937	2.37365266273966	1.99138289952343	1.21856552107838	1.35893577101581	2.00766582360788
KCNC4	6.85381603309094	6.33005224384601	4.20910707570081	7.96337692148862	5.11042209645641	6.78654429855679	11.6328443199659	9.17960398843906	8.44966451560361	9.55466147209188	8.9452376521082	8.81798322525812	5.38655083895858	7.66369786744537	10.7145885558304	10.6568043717575	4.78083427875441	6.36408412226042	8.91876017640393	7.44835835549341	5.86933907227958	6.42516365659512	6.00196632198648	8.38495726330349
RBM15	13.2625790770201	13.604888404684	15.2219762737673	14.470038552461	13.6277922572171	12.8944341672579	8.18607563256862	10.6399955320544	10.8870677412585	10.6347536385023	15.8693755836564	16.9576600485733	10.6234752657239	11.0697858085322	7.94357427415013	9.24634496961308	9.90315672027698	8.17010799479378	13.604888404684	13.0141645991588	14.7781573069896	14.2904502017374	12.4569112343116	10.2745250972874
SLC16A4	28.3053701106873	31.7447396109293	34.4800826201244	23.6959020590637	25.6523148371145	28.6731496614025	11.8482673629283	12.3090144390433	12.6744967734054	12.1302658689166	12.3137371863749	13.7357046393444	9.42646396817752	8.51521985271708	28.0796113876935	26.798728640743	23.4488538434145	18.4902444092701	25.9248706822589	25.537228647406	25.9927873200953	28.6916790872092	34.5396175133184	27.8711255512623
LAMTOR5	49.2228606012895	41.0036219974503	52.2967139405566	40.3995707236496	48.7995208034171	46.9968192675058	74.5363728649669	93.2564314280059	114.55795160578	99.2023112841539	72.3853122141308	79.5314256278089	92.4691227354557	63.8641488953781	91.6282055808945	81.3364921903252	65.3380684763102	127.797689265932	89.4143499041174	96.255707978684	94.1190444090547	86.0750372616277	92.5208770766595	100.147095201146
LRIF1	14.508727446673	20.5018109987251	20.987876377467	15.5382964321729	16.4335141925265	13.8784830905486	13.5716517066269	18.3592079768781	23.0740838695329	28.6639844162756	24.0286300111024	18.9925792544021	24.8379844240868	30.9386321315387	34.2682099501128	21.783761877563	47.1253664620077	39.5605229221594	23.7329719948376	19.7258721282847	28.8226472299444	24.2605317378333	35.6720639891649	35.9017888456938
DRAM2	52.5162527210864	55.931207885923	61.4644951054392	46.1293175330133	57.4170953190103	44.1125379406192	40.0686859909938	37.1356706805035	44.3607387069189	54.9185324613281	41.0582665454506	35.7806627024897	60.7483233504774	55.0650883809038	46.5530399322287	28.5226234655861	50.0849305393319	64.5868537272645	51.0939142309242	52.9570094066399	45.4873778101667	48.9641782106042	41.4475410159821	36.0198868353178
CEPT1	60.0821535368362	55.1753807523294	66.5384871966949	53.8984657490998	54.1103516095385	45.4019813573449	29.0821107999148	33.7976328665256	38.0234903202162	40.7111662723915	33.8347064330787	26.7931028767458	43.5412859482486	44.2791432341288	35.6537170909529	29.4629297336824	38.8158211679822	32.078424021664	44.442635455301	40.6794956338486	38.1507039698173	37.9970885208987	35.7853086367496	31.5321632296061
DENND2D	26.5251581540403	23.9975114915953	22.717646408577	23.5016733536615	25.3517017726171	24.6690885252539	22.4039964680825	20.4454816106143	16.4118483860762	17.6138107137694	13.5862814548756	14.9227408427445	14.0648827461696	12.2051484555611	14.9634771210735	15.3583357122387	16.5052612004616	15.9962114424383	11.488572430622	10.7223620282378	9.43286636616361	9.63774548489268	11.7774433488037	10.3926230869114
OVGP1	3.29339211979695	3.87361405966696	5.24696909436676	3.20477363913566	4.40899161262906	5.90429353974441	1.93880738666099	2.08627363373615	1.29994838701594	0.830840128007989	2.5450885370015	2.71322560777173	3.44140748044576	4.82529124987301	1.10840571267211	1.25374169079499	2.95956407732416	4.47205911293975	1.51165426718711	2.04625229546522	1.04809626290707	0.77545078614079	1.81191436135441	1.6533718547359
WDR77	68.8942027222388	61.0330410376795	68.2682572278048	59.7253269111646	64.6318088669488	70.8515224769329	104.695598879693	107.443092137412	120.082732250597	114.074349575497	85.4850326251679	106.154951904069	90.9728586135227	72.9470500716096	92.6442441508439	89.4858131804927	61.8093574610391	79.3790492546806	74.9780516524805	81.2771411758786	76.0917886870531	69.6797920689367	80.2904551375173	83.7314746434109
RAP1A	55.1865706560569	48.0895013748899	45.2046568130059	38.2630549642258	45.4927770939453	44.5197305985326	35.3293790458225	49.4446851195467	56.3852612868164	67.6303864198503	66.5091519154656	57.3168909641778	57.3069158700316	67.8379181599794	77.9578684579385	53.1273041474379	61.1263811355028	71.3809435334614	43.6112256083481	48.5371044484351	66.1348741894359	59.2665957979032	64.8891830660048	69.5597158885317
DDX20	21.2735328819316	20.9742029572211	23.4095544210209	22.0449580631453	26.4539496757744	23.4475105515137	22.8348425540072	23.1576373344713	33.6361645140374	33.6490251843236	31.5890400769009	30.0150582859748	28.1297654923393	31.2224727932959	24.2925585360638	20.8434556094668	24.5871477193084	27.0903580880004	27.0586113826492	28.2382816774201	26.7264547041302	27.6946709335996	27.6316940106547	24.6824798314145
CTTNBP2NL	103.252293485526	93.8170429572998	96.4058497338595	97.0172383483796	102.308646283961	101.594568149395	42.6537625065418	35.8839065002618	43.873258061788	50.0996597188818	61.1569804332418	57.825620765635	56.7084102212584	55.348929042661	55.2355513481602	47.9556196729085	77.4039835607856	39.474521785372	70.2919234242005	69.899978413092	67.0781608260523	66.3564315569047	59.6799292771109	40.9800023995255
ST7L	10.681271739882	9.16440399482184	10.2633021845855	6.50666163097241	9.92023112841539	7.94025682931145	8.18607563256862	7.30195771807652	8.28717096722662	7.6437291776735	8.08439888224005	8.13967682331519	7.93019984624458	11.0697858085322	7.75883998870478	8.30603870151684	7.96805713125734	8.17010799479378	8.08735032945103	7.03910789640036	9.43286636616361	6.86827839153271	9.399305749526	5.90489948119964
CAPZA1	176.15197311022	187.6340859146	209.763445772596	149.458988806963	178.764569021142	171.156647209602	241.273808117812	266.417143028106	353.423467719959	362.744799888288	331.872059670475	266.743992564058	311.522190186438	256.875798890298	338.433210935885	262.502166510202	261.807591455598	219.474901081197	341.029202677411	370.453515571024	393.979385226767	375.650516543346	412.663495798467	329.729587030188
MOV10	73.6117644073533	80.3066329443151	63.5402191427711	79.3424261567829	71.3455006407248	67.695779378104	68.5045276620216	69.890166730161	49.0730516098517	50.431995770085	34.0218452960935	39.6809245136616	49.0774631994004	46.2660278664294	87.4716841583741	105.784455160828	98.8039084275911	121.17560173331	60.0882571206875	65.7256237303429	62.4665372692612	63.365407096076	80.2904551375173	87.0382183528827
RHOC	377.582956004828	362.891502516605	365.327430570415	463.623919794959	402.019871587905	430.368706692979	722.098040009737	728.31812553729	621.050341896865	567.713059467859	651.842087653207	691.702953381306	453.966534594454	382.617212048754	593.458891993193	656.333775131179	435.511236917008	874.373557716509	592.190559170549	632.210109206935	556.748734856234	580.480302768249	584.90860477472	776.730477757
PPM1J	5.87469945693509	5.66870350195165	4.67037908399678	6.89511904177673	6.1124656447812	6.04002442571555	6.6781143318323	6.46744826458206	6.17475483832571	6.14821694725912	3.36849953426669	6.78306401942933	6.73318854869823	5.96065389690195	12.2848299821159	14.7314648668412	13.0903795727799	19.5222580507178	9.06992560312264	7.93945890640506	7.54629309293088	7.6437291776735	5.77547702681718	8.50305525292748
SLC16A1	230.003384798792	233.456105888709	243.897574386499	230.06390154886	262.435205306262	219.578640779805	163.50608960841	170.031301149496	194.017296762129	215.603013218073	239.500316886361	203.831073783851	248.080591416481	242.399925140679	246.712638212267	183.673157701467	260.213980029347	214.830839694683	224.027162397129	227.052154704821	235.82165915409	227.42863770672	234.756154442981	219.898456679875
LRIG2	9.52413396806144	6.5190090272444	9.57139417214156	8.64317739039618	9.419209354253	8.85644030961661	7.10896041775696	8.55372189831821	8.28717096722662	9.80391351049427	12.5757315945956	12.0399386344871	10.174596029144	9.93442316150325	8.22067570231816	8.46275641286621	11.3829387589391	7.13809435334614	14.2095501115588	11.8682633136983	14.6733476806989	13.4042207318622	10.8714861681265	6.96778138781557
MAGI3	17.0010241859788	16.6281969390582	14.7030452644343	15.2469533740697	13.6277922572171	15.1339937857816	15.2950360503256	15.0211701629003	9.91210645099654	12.379517907319	10.8914818274623	13.7357046393444	12.2693657998501	15.0435550731335	8.59014427320886	9.24634496961308	9.78932733268759	4.55806024972706	8.91876017640393	7.3665082636748	6.07895832486099	8.52995864754869	12.1171772915576	10.9831130350313
PHTF1	17.7131089686376	15.9668481971638	15.3372942758413	12.8190945565426	16.9345359666889	16.5931008099714	13.7870747495893	11.8917597122961	14.4619258055523	12.5456859329206	17.3664864877749	12.5486684359443	10.0249696169507	14.475873749619	17.6421242600311	17.2389482484312	11.3829387589391	10.8361432352002	11.8664859974188	13.9963657009821	11.6338685182684	12.8503273131902	18.798611499052	15.3527386511191
RSBN1	12.1054413051996	14.0772803631799	15.9715432872483	14.9556103159664	11.3230920960701	10.3834127767919	9.90945997626728	8.97097662506545	15.7618741925683	13.7919461249326	15.1208201315971	13.2269748378872	15.4115204559093	17.3142803671914	12.6542985530066	12.2239814852512	21.9690718047524	10.5781398248383	17.3840240726517	17.4340695573637	17.9224460957109	19.0539336023166	23.7813759927766	19.3680702983348
AP4B1	12.9955472835231	11.4318853956025	8.87948615969759	10.77969314982	13.0265661282222	12.9283668887507	8.40149867553095	12.7262691657905	10.2370935477505	13.3765260609286	13.3617148192579	11.7007854335156	8.67833190721105	7.37985720568813	9.42144855771294	8.77619183556496	9.10635100715125	12.9001705180954	7.70943676265425	8.10315909004228	7.860721971803	8.64073733128309	9.399305749526	9.09354520104744
DCLRE1B	14.1526850553436	11.0539718288057	13.9534782509534	12.6248658511405	13.6277922572171	13.7427522045775	20.4651890814215	17.1074437966364	14.4619258055523	11.4655937665103	12.8377260028164	12.0399386344871	13.3167506852032	14.475873749619	9.05197998682224	9.24634496961308	7.51273958089978	6.62208753262233	12.0932341374969	10.1494113855075	12.5771551548848	12.0748765270494	12.2304219391423	12.2821909208952
HIPK1	59.281058156345	50.6404179507681	49.6443998928547	49.9167772883555	52.2064688677214	55.2085378687595	45.8851081509767	42.7686094915911	29.4113322562356	33.8151932099252	54.1579869564877	51.0425567462057	54.0151348017791	65.5671928659215	33.1598042374407	32.1271308266217	51.1093950276364	16.9422239470987	40.8146652140519	40.3520952665742	46.9547125782366	42.4282358702747	50.9600914130928	40.1533164721575
TRIM33	65.5118000046095	75.0158430091602	79.6847394331303	72.6415358204084	67.5377351570907	70.8175897554401	29.7283799288018	30.876849779295	31.5237483851365	39.8803261443835	49.9660764249559	40.8679607170617	42.4939010628955	55.9166103661755	35.0071470918942	28.2091880428874	51.9062007407621	25.1983330786798	40.8902479274113	45.0175505002349	46.4306644467831	37.5539737859611	48.9216877565691	47.5934898184691
BCAS2	31.5987622304842	34.2011777951083	44.16679479434	29.9112206319328	30.762736933571	27.3158408016911	28.2204186280655	31.5027318694159	55.8977806416854	64.9716980102248	50.3403541509855	45.4465289301765	51.920365031073	53.9297257338748	59.0226041997899	40.5898872394879	43.2551672839684	55.7287366381723	40.4367516472551	37.4054919611042	44.4392815472597	41.7635637678683	44.8448804435216	42.6333742542614
DENND2C	17.0010241859788	16.533718547359	17.6436543173212	17.5776978388956	16.8343316118564	16.5931008099714	12.2791134488529	9.59685871518629	17.8742903214692	17.1983906497654	16.2062255370831	14.2444344408016	17.3566638144221	16.1789177201624	16.533718547359	15.5150534235881	19.4648252777858	4.04205342900324	25.093460835306	19.8077222201033	29.7659338665607	29.7994659245532	16.3072292521897	10.7469170557833
NRAS	44.6833201118396	48.8453285084834	64.635740162474	43.6043443627852	43.4886899972958	46.657492052578	58.379644642792	63.2140911022053	77.5094225758254	98.7868912201499	124.784193858279	103.272149695812	71.2221722040079	75.785456689182	91.7205727236172	66.7617450348334	60.7848929727346	46.7846184122928	112.61824290544	110.415773863303	153.441292889595	141.907493863765	122.190974743838	101.328075097386
CSDE1	868.476403050238	790.689660130556	850.412606294674	761.959211292679	841.716580592821	837.832826378329	547.605375210248	530.122130332356	487.155658034224	516.450223569766	597.010400789866	607.932112741354	592.969471522024	622.746411895375	539.51648064315	472.347182007014	549.11296573122	482.810381923919	553.794540783997	563.456032079303	603.493828181889	636.645095421589	603.933705568942	517.741586511584
SIKE1	21.0955116862669	21.4465949157171	27.7339794987957	19.4228705402161	20.4416883858257	21.2758163759755	31.2363412295382	37.9701801339979	45.6606870939349	52.5921801029057	62.2049580661248	51.2121333466914	58.2046743431914	80.610747939055	46.9225085031194	35.4182027649586	51.6785419655833	39.1305172382228	38.7739319533493	40.4339453583928	49.679762861795	47.4132766383226	54.6971647833862	42.7514722438854
VANGL1	78.5073472881326	87.8649042802506	84.8740495264601	74.6809372271311	73.048974672877	77.5702013325041	83.5841406693849	91.3787851576434	69.3847451569758	74.0278554055118	90.6500652443768	104.798339100183	88.8780888428166	105.021044850177	80.3594141687281	78.8290088087353	90.9496806839231	47.2146240962293	86.6177895098213	84.7148450322602	98.5210487132643	112.108027939211	103.618852539955	86.2115324255147
NHLH2	3.56042391329399	3.49570049287019	3.22890405807185	2.62208752292918	1.70347403215214	1.35730885971136	1.29253825777399	1.4603915436153	2.76239032240887	2.74177242242637	1.08540540548593	1.0174596029144	1.64589053412623	3.9737692646013	1.75497571173084	1.72389482484312	1.93509958901964	0.516006820723818	0.98257527367162	0.818500918186088	1.04809626290707	0.886229469875189	0.905957180677205	1.53527386511191
SLC22A15	27.6822959258608	28.6269526848558	29.4637495299056	25.4439604076831	29.9611020949111	23.0063851721075	8.83234476145562	8.3450945349446	14.2994322571753	13.9581141505342	13.3242870466549	16.2793536466304	13.9152563339763	13.0566704408328	12.2848299821159	10.5000866604081	17.7573844639449	9.46012504660332	15.7212043787459	16.0426179964473	15.4070150647339	14.6227862529406	13.0231344722348	12.0459949416473
MAB21L3	3.2043815219646	2.92883014267502	3.22890405807185	1.65094399591837	1.70347403215214	2.47708866897323	0.861692171849328	0.208627363373615	0.974961290261955	1.24626019201198	0.374277726029632	1.0174596029144	2.24439618289941	3.9737692646013	0.554202856336055	0.783588556746871	1.70744081384086	0.688009094298423	0.226748140078066	0.572950642730262	0.62885775774424	0.221557367468797	0.679467885507904	0.118097989623993
ATP1A1	842.04025549403	826.119057017754	758.215863636515	702.913684850422	778.086815274197	740.038723036125	394.43959166403	376.155136162628	342.861387075454	339.06585624006	471.178229298704	533.996714929574	505.138767564561	414.975047489079	306.936015267452	332.711701194722	392.711387183398	263.937488800233	351.913113401159	331.983972416277	316.525071397934	318.045601001458	326.031340396209	319.691257912148
CD58	6.40876304392919	11.9987557457977	16.7211103007292	9.80854962280915	10.0204354832479	7.97418955080423	13.3562286636646	14.603915436153	26.9739290305808	27.8331442882676	16.4682199453038	9.66586622768679	19.4514335851282	18.7334836759776	25.5856985341812	18.1792545165274	26.2945885331492	25.3703353522544	25.8492879688995	29.5478831465178	24.8398814308975	20.6048351745981	24.4608438782845	19.6042662775828
IGSF3	209.976000286513	208.513810480122	217.605069913628	222.780325096279	210.22873643854	209.636353382419	172.338434369866	166.067381245398	149.331570958456	148.803466926231	179.503597403811	199.082928970251	222.195222107042	215.151221611985	134.486559804216	147.78480180246	164.141976903901	83.8511083676204	162.427251009255	138.654055540723	159.729870467037	166.389582969067	135.440598511242	131.32496446188
PTGFRN	610.523690532088	591.245775253557	581.375707456044	595.79655382113	609.743499155633	583.065953410507	433.646585483175	433.944915817119	292.975867723717	318.045601001458	406.315899377768	434.79440364542	435.861738719065	441.088388370744	301.67108813226	329.107193833686	347.52112031041	242.609206876982	426.966747766999	415.880316530352	396.075577752581	425.722481591294	385.484780378151	367.166649740993
CD101	2.1362543479764	2.92883014267502	3.80549406844182	2.42785881752702	4.10837854813163	3.22360854181448	1.72338434369866	1.25176418024169	0.974961290261955	0.997008153609587	1.04797763288297	1.35661280388587	2.69327541947929	1.70304397054342	1.38550714084014	1.88061253619249	0.910635100715125	0.60200795751112	1.81398512062453	1.80070202000939	0.838477010325654	1.32934420481278	1.92515900893906	2.00766582360788
TTF2	22.2526494580875	22.863770791205	23.6401904251689	24.1814738225691	30.4621238690735	25.3477429551096	30.8054951436135	32.3372413229103	17.2243161279612	17.9461467649726	22.4192357891749	26.7931028767458	21.9950825924142	29.8032694845098	19.951302828098	18.6494076505755	25.6116122076129	8.8581170890922	18.291016632964	18.2525704755498	18.8657327323272	20.4940564908637	21.9694616314222	19.8404622568308
TRIM45	3.82745570679104	5.10183315175649	3.57485806429383	4.07880281344539	3.20653935463932	4.07192657913408	5.81642215998297	4.1725472674723	3.73735161267083	5.15120879364953	3.29364398906076	3.39153200971466	2.543649007286	1.98688463230065	2.12444428262155	2.03733024754187	0.569146937946953	1.72002273574606	2.26748140078066	1.882552111828	0.943286636616361	0.886229469875189	2.15164830410836	1.6533718547359
VTCN1	22.1636388602551	15.6834130220662	17.0670643069512	9.51720656470591	9.21880064458804	7.1937369564702	3.44676868739731	4.1725472674723	2.59989677403188	2.40943637122317	0.561416589044448	1.0174596029144	4.03991312921894	3.12224727932959	2.40154571078957	1.88061253619249	2.95956407732416	2.75203637719369	6.04661706874843	4.41990495820488	3.87795617275615	4.65270471684474	3.17085013237022	3.07054773022381
MAN1A2	76.9941671249826	83.5188982620877	82.3370534808322	57.2003537409365	69.7422309634052	66.8135286192916	41.1458012058054	49.6533124829204	40.2983999974941	44.3668628356266	68.3805405456137	57.1473143636921	75.1124589210336	91.3966930858299	42.4888856524309	32.4405662493205	61.1263811355028	31.9924228848767	54.0416400519391	50.9926072029933	59.5318677331214	64.1408578822168	57.7547702681718	43.8143541505013
GDAP2	16.8230029903141	21.0686813489203	20.0076733598381	18.8401844240097	20.0408709664957	19.5113148583508	18.0955356088359	11.4745049855488	16.0868612893223	21.9341793794109	19.3875862083349	18.4838494529449	16.1596525168758	16.7465990436769	20.9673413980474	15.5150534235881	15.9361142625147	17.028225083886	20.1805844669479	25.0461280964943	27.4601220881652	25.4790972589117	24.4608438782845	22.3205200389346
WDR3	71.6535312550416	57.8207757199069	67.4033722122499	61.6676139651862	71.3455006407248	72.5820912730649	56.6562602990933	61.1278174684692	63.3724838670271	68.7935625990615	67.3325629127308	71.9004786059509	87.9803303696569	91.1128524240727	44.1514942214391	41.2167580848854	60.1019166471983	34.8304603988577	46.785699569441	42.3164974702208	47.3739510833994	48.9641782106042	52.5455164792779	45.8220199741092
SPAG17	0.979116576155849	2.17300300908147	2.42167804355389	2.03940140672269	1.10224790315727	1.49303974568249	0	0.208627363373615	0.324987096753985	0.74775611520719	0.336849953426669	0.847883002428666	0.149626412193294	0	0.554202856336055	0.626870845397497	1.36595265107269	0.60200795751112	0.302330853437421	0.491100550911653	0.419238505162827	0.221557367468797	0.339733942753952	0.118097989623993
WARS2	4.89558288077924	5.00735476005729	6.22717211199571	4.85571763505403	6.51328306411112	5.90429353974441	9.04776780441795	6.67607562795568	10.7245741928815	10.6347536385023	10.5172041014327	12.2095152349728	5.68580366334517	5.67681323514472	9.975651414049	9.87321581501058	9.44783916991942	13.8461830227558	9.145508316482	8.51240954913532	8.69919898212866	9.97008153609587	8.83308251160275	6.61348741894359
ZNF697	14.3307062510083	15.0220642801719	19.4887423505051	16.1209825483794	18.5378056440086	14.2178103054765	6.24726824590763	6.88470299132929	12.8369903217824	12.8780219841238	19.5372972987468	21.7058048621738	10.3242224413373	9.36674183798878	21.3368099689381	22.8807858570086	82.753964777487	46.6126161387182	18.2154339196046	15.1422669864426	20.9619252581413	21.4910646444733	12.2304219391423	12.7545828793912
PHGDH	10.4142399463849	8.50305525292748	8.01460114414263	7.67203386338537	4.30878725779658	6.20968803317947	12.9253825777399	13.3521512559114	7.47470322534165	5.48354484485273	9.43179869594672	8.64840662477239	3.44140748044576	1.41920330878618	4.24888856524309	4.70153134048123	3.41488162768172	3.26804319791751	18.291016632964	18.5799708428242	13.939680296664	9.41618811742388	11.2112201108804	14.8803466926231
NOTCH2	249.763737517574	254.902700804426	234.902770224727	234.045590009604	243.396377888091	241.567044307129	124.514518832228	110.989757314763	85.1466193495441	94.63269058011	163.596794047552	174.324745299334	162.195030817531	154.977001319451	71.6769027527965	79.4558796541328	146.953739377903	53.3207048081278	123.880067195983	123.102538095188	131.745700247418	132.269748378872	113.357892232235	76.0551053178513
FAM72B	1.33515896748525	1.32269748378872	2.0757240373319	0.874029174309726	1.00204354832479	1.39124158120414	2.15423042962332	1.87764627036253	0.64997419350797	0.997008153609587	0.636272134250374	0.169576600485733	0.299252824386588	0.567681323514472	0.46183571361338	0.313435422698749	0.455317550357562	0.430005683936515	1.13374070039033	0.73665082636748	1.88657327323272	1.10778683734399	1.35893577101581	0.590489948119964
SRGAP2D	5.07360407644394	4.15704923476455	4.3820840788118	3.4961166972389	3.20653935463932	3.05394493435056	1.29253825777399	0.83450945349446	0.487480645130977	0.664672102406392	0.785983224662227	0.169576600485733	0.74813206096647	0.851521985271708	1.01603856994944	0.156717711349374	1.36595265107269	0.516006820723818	0.680244420234198	0.327400367274435	0.733667384034947	0.997008153609587	0.679467885507904	0.590489948119964
EMBP1	0.534063586994099	0.566870350195165	0.86488501555496	0.485571763505403	1.10224790315727	0.712587151348463	2.15423042962332	0.208627363373615	1.62493548376993	1.08009216641039	1.08540540548593	0.847883002428666	0.448879236579882	0.851521985271708	1.75497571173084	1.09702397944562	0.796805713125734	0.860011367873029	2.04073326070259	1.14590128546052	1.25771551548848	1.99401630721917	0.905957180677205	1.41717587548791
NBPF9	9.16809157673204	11.2429286122041	9.68671217421555	9.32297785930374	14.028609676547	11.1977980926187	0.430846085924664	0.208627363373615	0.487480645130977	0.249252038402397	0.82341099726519	0	0.299252824386588	1.41920330878618	0.831304284504083	1.09702397944562	0.227658775178781	1.11801477823494	0.604661706874843	0.409250459093044	0.62885775774424	0.997008153609587	0.339733942753952	0.708587937743956
PDE4DIP	69.69529810273	71.3311857328916	62.4446981230681	53.8984657490998	64.1307870927864	56.8373085004131	15.5104590932879	14.3952880727794	13.4869645152904	10.7178376513031	15.5325256302297	13.5661280388587	16.309278929069	14.7597144113763	10.3451199849397	10.9702397944562	11.0414505961709	9.63212732017793	10.5815798703098	13.5052651500705	12.8915840337569	12.7395486294558	11.7774433488037	12.8726808690152
SEC22B	88.031481256194	76.3385404929489	79.4541034289823	82.8385428540218	84.9732928979419	85.0354000609166	51.270684225035	54.8689965672607	70.8471870923687	65.9687061638344	61.1195526606389	60.369269772921	59.7009384651243	51.9428411015742	61.0546813396888	49.6795144977516	51.7923713531727	36.1204774506672	58.7277682802191	56.9676639057518	61.6280602589356	60.4851613189816	67.0408313701132	59.9937787289883
NBPF10	52.6052633189188	49.6956340337762	50.8552389146316	45.6437457695079	55.0121908030308	45.7752412937656	2.36965347258565	3.54666517735145	0.64997419350797	1.49551223041438	2.24566635617779	2.88280220825746	2.543649007286	5.10913191163025	1.29313999811746	1.88061253619249	2.04892897660903	0.516006820723818	1.3604888404684	0.982201101823306	2.30581177839555	2.10479499095357	1.81191436135441	1.29907788586392
TXNIP	475.138571229084	454.063150506327	484.854539720111	422.835891660505	448.915509649505	439.903801432451	286.943493225826	294.373209720171	257.552274177533	233.382991957444	378.057931062531	383.9214234997	680.650549067294	559.166103661755	591.98101770963	553.840391908689	1706.18869057738	1289.58704612561	320.924200923823	323.962663418054	289.798616693804	337.210313287509	345.962398371108	347.798579442659
POLR3GL	37.651482883084	34.2956561868075	30.5592705496086	30.8823641589437	40.6829680619864	33.6273269993489	15.0796130073632	13.3521512559114	13.9744451604214	11.0501737025063	7.97211556443116	13.7357046393444	10.4738488535306	11.9213077938039	13.9474385511241	8.30603870151684	14.6839909990314	21.9302898807622	14.0583846848401	13.2597148746146	9.3280567398729	11.1886470571743	9.399305749526	9.56593715954341
ANKRD34A	2.40328614147345	3.02330853437421	2.2487010404429	2.23363011212486	1.4028609676547	2.7485504409155	2.36965347258565	1.25176418024169	2.76239032240887	1.49551223041438	1.72167753973631	2.543649007286	2.543649007286	0.567681323514472	0.831304284504083	1.41045940214437	1.13829387589391	1.37601818859685	0.98257527367162	0.491100550911653	0.524048131453534	0.332336051203196	1.69866971376976	1.53527386511191
LIX1L	4.45052989161749	3.02330853437421	4.72803808503378	4.85571763505403	4.30878725779658	6.24362075467225	18.3109586517982	19.6109721571198	26.4864483854498	27.3346402114629	27.1725629097513	25.2669134723742	20.1995656460947	19.301164999492	27.6177756740801	24.291245259153	18.6680195646601	21.7582876071876	18.4421820596827	18.9892213019173	19.4945904900715	18.9431549185822	28.197917248578	25.3910677691584
RBM8A	197.158474198655	164.297923164899	167.730034016625	185.585528011765	194.396448375009	188.292671563458	84.0149867553095	86.5803558000502	105.133325799914	110.169400973859	100.643280529368	109.716060514269	120.748514639988	104.169522864906	99.6641469977673	84.6275641286621	94.4783916991942	133.817768841043	75.7338787860741	83.9781942058927	83.4284625274026	83.3055701682677	90.5957180677205	94.2421957199462
GNRHR2	1.6021907609823	3.02330853437421	1.09552101970295	0.776914821608645	0.701430483827351	1.08584708776909	1.07711521481166	1.25176418024169	0.64997419350797	0.74775611520719	0.973122087677043	0.678306401942933	0.448879236579882	0.567681323514472	0.831304284504083	0.470153134048123	0.569146937946953	0.60200795751112	0.302330853437421	0.327400367274435	0.419238505162827	0.221557367468797	0.452978590338602	0.236195979247986
PEX11B	18.3361831534641	15.6834130220662	17.1247233079882	19.3257561875151	18.3373969343436	16.3216390380291	33.3905716591615	33.589005503152	44.6857258036729	43.6191067204194	33.6475675700639	31.0325178888892	37.4066030483235	33.2093574255966	47.7538127876234	42.9406529097286	32.0998873002082	46.5266150019309	28.3435175097583	29.9571336056108	27.2505028355837	30.3533593432252	43.4859446725058	34.3665149805819
ITGA10	3.82745570679104	2.83435175097583	3.57485806429383	2.5249731702281	4.60940032229402	3.5968684782351	2.58507651554799	1.87764627036253	3.89984516104782	3.15719248643036	3.29364398906076	1.86534260534307	3.14215465605917	4.54145058811577	3.50995142346168	4.54481362913185	8.19571590643612	3.69804888185403	1.13374070039033	1.22775137727913	1.46733476806989	0.886229469875189	2.26489295169301	1.18097989623993
ANKRD35	2.1362543479764	2.45643818417905	1.96040603525791	2.23363011212486	1.10224790315727	1.9002324035959	1.72338434369866	1.87764627036253	4.2248322578018	3.40644452483276	0.449133271235558	0.169576600485733	3.29178106825247	2.55456595581512	1.20077285539479	1.56717711349374	2.04892897660903	3.09604092434291	1.66281969390582	0.818500918186088	0.733667384034947	0.332336051203196	0.339733942753952	0.708587937743956
PIAS3	60.7052277216626	61.9778249546714	53.3345759592225	60.9878134962787	59.02036499633	58.9750699544585	87.0309093567822	76.5662423581167	63.6974709637811	59.1558171141688	59.8844361647411	53.9253589544632	69.4266552576884	62.1611049248347	61.4241499105795	64.4109793645928	79.7944007001628	62.0928207604327	48.6752674034249	45.0175505002349	42.6575179003176	48.9641782106042	44.8448804435216	46.0582159533572
NUDT17	2.75932853280285	1.51165426718711	2.65231404770188	1.84517270132053	2.10429145148205	2.47708866897323	1.72338434369866	1.87764627036253	1.94992258052391	1.32934420481278	2.02109972056001	2.37407240680026	1.19701129754635	1.41920330878618	1.38550714084014	0.783588556746871	0.796805713125734	1.46201932538415	1.05815798703098	1.47330165273496	1.15290588919777	0.886229469875189	0.792712533092554	0.472391958495971
POLR3C	34.3580907632871	33.7287858366123	31.0782015589416	29.7169919265307	31.7647804818957	31.727094595753	36.8373403465588	31.5027318694159	35.0986064494304	32.8181850563156	31.5890400769009	37.6460053078328	29.027523965499	32.3578354403249	32.0513985247685	30.0898005790799	34.2626456644066	41.2805456579054	30.837747050617	29.6297332383364	29.7659338665607	31.7934822317724	35.7853086367496	32.83124111547
RNF115	22.0746282624228	20.5018109987251	22.025738396133	17.9661552496999	21.9447537083128	19.8167093517858	22.8348425540072	28.164694055438	20.799174192255	19.7739950465901	21.2215470658801	20.0100388573165	14.3641355705562	15.8950770584052	24.5696599642318	23.1942212797074	23.904171393772	16.7702216735241	18.1398512062453	19.1529214855545	22.2196407736298	20.2724991233949	21.403238393499	27.0444396238943
PDZK1	1.15713777182055	1.22821909208952	1.15318002073995	2.42785881752702	1.10224790315727	1.62877063165363	0.646269128886996	1.04313681686807	0.487480645130977	0.581588089605592	0.898266542471116	0.847883002428666	1.49626412193294	0.567681323514472	1.84734285445352	0.940306268096246	0.569146937946953	0.430005683936515	1.96515054734324	1.06405119364192	1.36252514177919	1.44012288854718	1.24569112343116	0.708587937743956
GPR89A	1.69120135881465	2.36195979247986	2.42167804355389	2.03940140672269	1.60326967731966	3.35933942778561	7.53980650368162	7.71921244482376	6.01226128994872	6.06513293445832	7.111276794563	6.95264061991506	5.087298014572	3.9737692646013	6.55806713330999	4.70153134048123	4.66700489116502	5.7620761647493	4.53496280156132	3.76510422365601	4.50681393050039	5.31737681925113	6.45494491232508	4.9601155642077
PRKAB2	67.0249801677594	72.9373183917779	88.7948615969759	63.1243292557024	61.0244520929795	58.8054063469946	35.5448020887848	26.4956751484491	41.7608419328871	43.4529386948178	50.6772041044122	44.7682225282336	63.7408515943432	55.9166103661755	34.5453113782808	26.9554463520924	40.7509207570018	24.8543285315305	33.6343074449131	29.9571336056108	37.1026077069102	40.6557769305243	41.1078070732282	31.2959672503581
FMO5	1.4241695653176	1.32269748378872	1.26849802281394	0.582686116206484	0.300613064497436	0.542923543884543	0.215423042962332	0	0.487480645130977	0.166168025601598	0.374277726029632	0.339153200971466	1.19701129754635	1.13536264702894	0.184734285445352	0.626870845397497	0.569146937946953	0.172002273574606	0.226748140078066	0.491100550911653	0.31442887887212	0.553893418671993	0.339733942753952	0.118097989623993
CHD1L	65.7788317981066	59.7103435538907	61.4644951054392	57.4916967990398	63.1287435444616	63.3184583055349	49.978145967261	46.7325293956898	51.9979354806376	49.8504076804794	48.2069711126166	54.2645121554346	56.5587838090651	57.3358136749616	41.2881127970361	34.9480496309105	41.661555857717	33.9704490309847	57.8207757199069	55.3306620693796	51.3567168824463	53.5061042437145	53.9044522502937	47.7115878080931
BCL9	41.5679491877074	39.4919677302632	35.6909216419014	35.0582813250901	41.2841941909812	36.44374288325	26.2816112414045	21.9058731542296	13.8119516120444	17.1153066369646	25.9000186412505	21.8753814626596	21.2469505314477	22.1395716170644	11.7306271257798	15.2016180008893	13.6595265107269	10.3201364144764	11.7153205707001	13.0141645991588	12.6819647811755	12.0748765270494	10.6449968729572	11.3374070039033
ACP6	19.2262891317876	22.4858572244082	20.93021737643	20.7824714780313	19.038827418171	21.7508744768745	12.0636904058906	14.8125427995267	17.3868096763382	16.4506345345582	12.5008760493897	14.0748578403159	11.5212337388836	10.5021044850177	11.0840571267211	9.08962725826371	6.0329575422377	8.9441182258795	9.97691816343491	9.2490603755028	7.65110271922159	8.41917996381429	10.6449968729572	10.1564271076634
GJA5	3.2043815219646	3.2122653177726	4.20910707570081	4.07880281344539	3.40694806430428	6.3454189191506	6.0318452029453	3.75529254072507	2.59989677403188	3.24027649923116	0.898266542471116	2.37407240680026	13.4663770973965	13.3405111025901	1.84734285445352	1.88061253619249	6.37444570500587	3.35404433470481	7.40710590921683	7.44835835549341	5.97414869857028	10.0808602198303	5.66223237923253	7.44017334631154
NBPF14	7.29886902225269	5.00735476005729	3.97847107155282	8.5460630376951	8.0163483865983	7.8384586648331	0	0	0	0	0	0	0	0	0	0	0	0	0	0	0	0	0	0
NBPF15	4.00547690245574	4.06257084306535	4.2667660767378	4.46726022424971	5.71164822545129	5.32743727436708	24.3428038547435	22.1145005176032	17.7117967730922	20.1063310977933	23.9537744658964	27.980139080146	25.5861164850533	22.4234122788216	16.3489842619136	15.6717711349374	23.7903420061826	8.17010799479378	21.7678214474943	22.6724754337547	22.6388792787927	22.2665154306141	22.8754188120994	17.4785024643509
HIST2H2BE	17.9801407621347	16.3447617639606	20.4112863670971	16.897897369988	18.1369882246786	16.7288316959425	11.4174212770036	9.59685871518629	14.9494064506833	14.7058702657414	15.9816589014653	13.3965514383729	30.6734144996253	32.3578354403249	15.0558442637962	19.7464316300212	26.9775648586856	27.262360361575	11.7153205707001	11.295312670968	13.6252514177919	9.63774548489268	10.9847308157111	10.8650150454073
BOLA1	2.40328614147345	1.88956783398388	1.61445202903593	2.91343058103242	1.4028609676547	2.23955961852374	9.26319084738028	10.2227408053071	11.2120548380125	10.1362495616975	4.90303821098818	7.97010022282946	8.37907908282446	5.10913191163025	7.01990284692337	8.93290954691433	5.23615182911197	10.8361432352002	3.93030109468648	4.25620477456766	3.1442887887212	3.98803261443835	7.36090209300229	7.55827133593554
SF3B4	102.540208702867	95.6121323995845	87.5840225751989	113.915135718368	93.8914804780325	105.225369349123	119.775211887057	106.399955320544	83.3591903173972	74.3601914567151	79.2345946004731	85.2970300443238	64.638610067503	65.2833522041642	79.0662741706106	87.4484829329509	68.6391207164025	86.4311424712395	78.3792737536515	84.4692947568043	73.0523095246226	70.3444641713431	69.9851922073141	79.0075550584512
MTMR11	18.2471725556317	13.2269748378872	15.3949532768783	15.635410784874	16.0326967731966	17.2038897968415	12.4945364918153	10.4313681686807	9.09963870911158	7.14522510086871	8.30896551785783	8.47883002428666	4.9376716023787	7.0960165439309	16.256617119191	17.5523836711299	24.0180007813614	18.4042432724828	11.4129897172627	14.4056161600752	11.0050107605242	10.0808602198303	13.0231344722348	10.0383291180394
OTUD7B	63.9986198414596	59.9937787289883	57.7743190390713	52.2475217531814	63.1287435444616	54.97100881831	24.7736499406682	20.6541089739879	21.286654837386	20.6879191873989	27.7339794987957	35.611086102004	19.0025543485483	22.1395716170644	24.3849256787864	26.798728640743	29.5956407732416	16.5982193999495	31.895905037648	30.2026838810667	34.3775574233518	36.1138508974139	31.9349906188715	30.7054773022381
VPS45	36.5833557090958	34.4846129702059	35.3449676356794	29.8141062792318	34.1696849978752	35.9008193393654	46.5313772798637	39.8478264043605	44.6857258036729	42.7882665924115	32.2627399837543	38.4938883102614	41.2968897653491	39.4538519842558	33.2521713801633	29.9330828677305	31.6445697498506	43.3445729408007	34.0878037250693	36.6688411347368	31.442887887212	31.128810129366	32.5012138567947	29.6425953956222
PLEKHO1	4.27250869595279	4.06257084306535	4.2667660767378	5.0499463404562	5.51123951578633	4.54698468003305	8.18607563256862	6.67607562795568	6.01226128994872	5.98204892165752	6.28786579729782	7.63094702185799	2.24439618289941	2.27072529405789	5.26492713519253	8.14932099016746	3.6425404028605	5.7620761647493	7.86060218937296	7.93945890640506	4.19238505162827	4.98504076804794	4.41654125580137	8.1487612840555
ANP32E	68.449149733077	63.3005224384601	72.3620463014316	49.8196629356544	58.7197519318325	62.3344093822441	46.7468003228261	51.9482134800301	42.735803223149	55.7493725893361	52.3614538715455	43.4116097243477	41.4465161775424	54.213566395632	54.2195127782108	29.7763651563811	47.5806840123653	34.3144535781339	50.0357562438933	47.9641538057048	58.5885810965051	52.5090960901049	65.6818955990973	62.1195425422202
APH1A	92.9270641369733	90.5102992478281	80.3766474455743	92.8413211822331	99.6031287034838	85.2050636683805	170.615050026167	183.383452405408	174.51807095689	169.574470126431	153.528723217355	190.77367554645	144.688740590915	135.391995658201	179.007522596546	196.524010032115	147.067568765493	155.060049627507	170.968097618862	168.774889329971	169.162736833201	163.177001140769	185.834466686412	213.993557198675
C1orf54	1.0681271739882	1.13374070039033	1.44147502592493	0.874029174309726	1.10224790315727	0.950116201797951	0.430846085924664	0.41725472674723	1.13745483863895	1.08009216641039	0.299422180823705	0.678306401942933	0.598505648773176	1.13536264702894	1.20077285539479	0.940306268096246	1.2521232634833	3.95605229221593	1.28490612710904	1.47330165273496	0.733667384034947	0.997008153609587	0.905957180677205	0.826685927367949
MRPS21	187.367308437096	155.511432736874	152.162103736636	184.420155779352	197.602987729648	209.975680597347	117.836404500396	123.50739911718	128.369903217824	106.679872436226	66.7337185510834	90.3843280588958	84.5389228892111	87.4229238212286	94.0297512916841	98.7321581501058	65.2242390887208	152.652017797463	102.490159315286	101.657814038712	89.2978015996821	69.3474560177335	68.8527457314676	86.6839243840107
PRPF3	81.7117288100972	66.1348741894359	69.8827092568408	72.1559640569029	78.5602141886633	76.4164888017495	61.8264133301893	68.2211478231721	58.0101967705863	53.6722722693161	56.2539422222537	61.7258825768069	37.7058558727101	41.1568959547992	58.6531356288992	59.7094480241116	46.5562195240608	47.8166320537404	61.9778249546714	57.7861648239379	53.0336709030976	57.2725794906841	60.925620400542	51.6088214656848
RPRD2	74.0568173965151	69.1581827238102	70.6899352713587	66.1348741894359	71.2452962858924	71.0551188058896	45.8851081509767	37.3442980438771	34.6111258042994	32.1535129539092	36.6792171509039	40.1896543151188	33.9651955678777	32.3578354403249	26.23226853324	24.6046806818518	30.7339346491355	20.8982762393146	28.6458483631957	34.949989206546	40.9805638796663	38.9940966745083	43.2594553773365	38.4999446174216
TARS2	63.1085138631361	63.3950008301593	60.5996100898842	63.4156723138057	61.6256782219744	65.6258833670442	58.1642215998297	59.8760532882275	49.8855193517367	45.5300390148378	41.2454054084654	41.7158437194904	46.9826934286943	42.8599399253426	32.0513985247685	37.1420975898017	37.4498685169095	45.3225990869086	33.2563938781164	32.6581866356249	24.2110236731533	24.0389743703645	29.3303637244245	33.303633073966
ECM1	128.887345661243	115.452594656415	110.532304987924	148.099387869148	120.04481708931	141.160121409981	318.179834455364	387.629641148177	300.613064497436	264.373328732142	104.797763288297	101.406807090468	167.581581656489	155.544682642965	257.889062481711	270.338052077671	158.109019361664	228.075014759927	120.630010521531	128.995744706128	92.6517096409847	103.024175872991	93.5400789049214	119.869459468353
ADAMTSL4	23.0537448385786	30.0441285603438	26.5807994780558	32.6304225075631	31.8649848367282	35.7311557319015	61.1801442013023	57.5811522911177	68.7347709634678	57.2448848197505	19.8367194795705	15.261894043716	106.234752657239	104.73720418842	55.7897542044962	60.1796011581597	136.481435719679	122.895624469056	25.5469571154621	25.1279781883129	18.4464942271644	18.5000401836446	21.5164830410836	22.0843240596866
MCL1	387.10708997289	398.037464228705	424.3702476323	366.898024504683	389.69473594351	377.128266670801	346.40025308343	344.443776929838	459.856741906889	481.638022206231	564.261099762273	495.333250018827	561.547924961432	496.437317413406	663.657920462426	573.43010582736	808.643969435031	552.815307268783	678.732765967011	707.839594047329	713.753555039713	728.148288186202	678.448683679642	582.931676784028
ENSA	135.919182889998	129.151961452799	134.518449419315	131.007261793758	127.860756766243	138.309772804587	141.31751618329	147.290918541772	189.304983859196	169.740638152032	123.174799636352	124.8083779575	121.197393876568	97.6411876444891	159.056219768448	145.434036132219	92.4294627225852	141.041864331177	133.327906365903	133.333799572514	134.785179409849	126.620035508418	136.459800339504	156.716032231038
GOLPH3L	60.2601747325009	63.4894792218585	71.7854562910617	55.6465240977192	60.7238390284821	56.8033757789204	28.8666877569525	32.3372413229103	38.3484774169702	37.7201418115627	38.7003168714639	30.8629412884034	34.114821980071	29.2355881609953	31.3124613829871	31.5002599812242	27.5467117966325	24.0803183004448	27.8144385162428	21.8539745155686	26.3072161989674	26.0329906775837	39.7488713022124	34.9570049287019
HORMAD1	2.3142755436411	2.92883014267502	4.03613007258981	3.10765928643458	3.10633499980684	2.68068499792993	1.93880738666099	1.25176418024169	3.89984516104782	3.65569656323515	2.65737185481039	1.86534260534307	3.29178106825247	5.10913191163025	2.58627999623493	2.35076567024061	4.09785795321806	3.26804319791751	3.77913566796777	4.6654552336607	4.08757542533756	4.09881129817275	3.51058407512417	2.59815577172784
CTSS	12.461483696529	12.8490612710904	9.74437117525255	12.3335227930372	14.8302445152069	13.7766849260703	5.60099911702063	7.92783980819737	6.98722258021068	5.56662885765353	4.79075489317929	4.91772141408626	4.18953954141223	3.12224727932959	12.1924628393932	8.30603870151684	11.1552799837603	7.56810003728266	8.16293304281038	9.49461065095863	13.939680296664	11.6317617921119	18.458877556298	18.8956783398388
CTSK	6.05272065259979	7.74722811933392	9.51373517110456	7.38069080528213	7.61553096726838	8.51711309468878	5.60099911702063	4.58980199421953	4.54981935455579	4.48653669124314	3.48078285207558	2.71322560777173	5.83543007553847	3.9737692646013	3.32521713801633	3.29107193833686	2.95956407732416	4.55806024972706	2.72097768093679	2.94660330546992	1.99138289952343	2.65868840962557	4.19005196063207	2.95244974059982
ARNT	63.9096092436272	50.0735476005729	49.7020588938917	64.4839301935176	64.6318088669488	62.673736597172	34.6831099169355	30.2509676891742	30.7112806432516	30.8241687490964	31.2147623508713	32.5587072932608	30.0749088508521	33.2093574255966	25.9551671050719	23.9778098364543	29.4818113856522	19.9522637346543	28.9481792166331	28.0745814937828	22.7436889050834	29.3563511896156	25.7065350017157	25.0367738002865
SETDB1	41.478938589875	37.4134431128809	35.7485806429384	38.4572836696279	39.3803114491641	39.5994859820789	41.7920703346924	37.5529254072507	34.6111258042994	31.5719248643036	27.6216961809868	35.1023563005468	31.7207993849783	30.087110146267	28.3567128158615	29.6196474450317	26.4084179207386	26.1443455833401	25.3202089753841	24.9642780046757	26.097596946386	24.1497530540989	26.7257368299775	24.3281858625425
CERS2	149.003740771354	142.945806640881	149.279153684786	143.923470703002	161.930237409286	152.222188616629	204.436467771253	201.951287745659	162.818535473746	155.367103937494	186.989151924404	189.077909541593	165.33718547359	151.003232054849	150.373708352516	152.643050854291	141.603758161202	149.383974599545	170.741349478784	178.924300715479	153.860531394757	160.961427466081	174.057023337608	182.697589948317
ANXA9	2.58130733713815	2.26748140078066	1.67211103007292	3.30188799183674	4.00817419329915	3.46113759226396	10.3403060621919	9.59685871518629	15.9243677409453	16.3675505217574	3.59306616988447	4.0698384116576	5.53617725115188	6.52833522041642	12.4695642675612	8.46275641286621	5.34998121670136	5.24606934402548	6.19778249546714	6.38430716185149	3.56352729388403	5.87127023792312	5.88872167440183	4.8420175745837
BNIPL	7.29886902225269	7.08587937743957	7.61098813688365	5.72974680936376	7.91614403176582	7.36340056393412	7.75522954664395	8.13646717157098	8.93714516073459	8.88998936968549	3.18136067125187	1.5261894043716	7.33169419747141	6.52833522041642	5.72676284880591	3.91794278373436	4.8946636663438	5.67607502796199	3.93030109468648	4.41990495820488	3.24909841501191	2.99102446082876	2.37813759927766	2.83435175097583
C1orf56	0.890105978323499	1.6061326588863	0.922544016591957	1.45671529051621	1.50306532248718	1.28944341672579	4.09303781628431	2.29490099710976	2.1124161289009	3.24027649923116	2.05852749316298	2.88280220825746	1.64589053412623	1.41920330878618	1.84734285445352	2.35076567024061	0.796805713125734	2.23602955646988	3.17447396109293	3.27400367274435	1.99138289952343	2.43713104215677	0.792712533092554	1.29907788586392
CDC42SE1	300.76681007551	287.781181115746	285.008442125878	275.027846849461	317.447396109293	302.069086728763	227.27131032526	235.957547975559	206.36680643878	199.567798747519	207.536999083431	256.7389731354	213.816143024217	191.876287347891	197.573318283804	166.277491741686	153.328185082909	132.01174496851	234.684324980798	227.13400479664	220.93869222081	209.925605676685	182.323882611287	173.249750778397
MLLT11	86.3402798973794	75.8661485344529	84.2974595160901	96.9201239956785	93.8914804780325	108.788305105865	60.7492981153776	50.6964492997884	69.8722258021068	78.098972032751	84.1376328114612	64.7782613855501	48.9278367872071	49.388275145759	58.2836670580085	44.1943946005235	31.9860579126188	37.4104945024768	66.4372050428734	68.9996274030873	63.619443158459	79.5390949212982	61.7183329336346	52.3174094034288
GABPB2	11.5713777182055	11.0539718288057	10.0903251814745	10.0998926809124	12.2249312895624	11.8085870794888	6.89353737479463	6.05019353783483	7.31220967696466	6.14821694725912	7.26098788497486	8.13967682331519	6.28430931211835	4.82529124987301	6.28096570514196	4.38809591778248	4.78083427875441	4.55806024972706	7.63385404929489	6.62985743730732	7.23186421405876	8.30840128007989	5.09600914130928	4.9601155642077
SEMA6C	3.2043815219646	4.44048440986213	2.2487010404429	3.88457410804323	4.00817419329915	3.5968684782351	2.36965347258565	3.96391990409868	2.92488387078586	2.74177242242637	3.29364398906076	3.0523788087432	3.59103389263906	3.12224727932959	2.49391285351225	5.17168447452935	6.0329575422377	6.36408412226042	1.51165426718711	2.20995247910244	2.20100215210484	1.10778683734399	1.69866971376976	1.53527386511191
LYSMD1	10.0581975550555	9.44783916991942	8.24523714829062	10.77969314982	7.41512225760343	9.50116201797951	6.89353737479463	7.92783980819737	9.09963870911158	8.80690535688469	7.56041006579856	7.29179382088653	5.68580366334517	5.10913191163025	6.37333284786464	5.4851198972281	4.8946636663438	5.41807161760008	7.55827133593554	7.3665082636748	6.91743533518664	5.87127023792312	8.4933485688488	8.97544721142345
VPS72	83.0468877775824	75.0158430091602	78.3585824092794	84.9750586134456	84.8730885431095	85.7819199337579	51.0552611820727	50.2791945730412	43.548270965034	38.6340659523715	32.3375955289602	39.5113479131758	23.7905995387337	22.4234122788216	35.0071470918942	37.9256861465486	21.9690718047524	37.1524910921149	35.0703789987409	36.6688411347368	30.1851723717235	23.8174170028957	35.1058407512417	41.5704923476454
PIP5K1A	181.848651371491	200.861060752487	208.667924752893	189.275873414406	192.492565633192	197.386640923524	155.320013975841	157.930914073827	121.54517418599	124.709103213999	141.813830392628	152.110210635703	136.758540744671	132.837429702386	122.940666963882	123.023403409259	161.068583438988	96.9232811592904	180.491519502141	180.561302551851	163.607826639793	160.075197996206	176.208671641716	156.952228210286
PSMD4	125.415932345781	112.145850946944	112.665688026293	119.839111233134	134.875061604516	135.018298819787	141.532939226252	146.247781724904	152.093961280865	132.851336468478	124.746766085676	172.628979294476	96.5090358646746	73.2308907333668	118.784145541361	127.72493474974	72.6231492820312	140.869862057602	107.629783823722	116.47268065788	100.302812360206	101.584052984443	97.2771522752149	121.877125291961
ZNF687	26.6141687518726	27.2097768093679	25.3123014552418	30.5910211008404	25.952927901612	23.2778469440498	30.1592260147265	29.2078308723061	22.749096772779	24.2605317378333	23.2426467864401	23.0624176660597	23.3417203021539	16.7465990436769	22.4452156816102	25.8584223726468	25.0424652696659	22.3602955646988	18.6689301997608	15.6333675373543	23.4773562891183	18.5000401836446	20.9502598031604	16.415620557735
PI4KB	95.3303502784467	82.7630711284941	82.1064174766842	95.074951294358	96.5969980585095	93.6882440415765	71.9512963494189	71.5591856371499	53.1353903192765	61.980673549396	72.2730288963219	76.6486234195514	69.725908082075	68.4055994834938	66.5043427603267	68.7990752823753	69.7774145922965	73.9609776370805	65.7569606226392	59.6687169357659	67.7070185837966	74.8863902044534	66.0216295418513	76.9998892348433
RFX5	99.6028589743995	98.257527367162	91.7354706498628	103.426785626651	108.020294509412	101.323106377453	40.7149551198808	37.5529254072507	50.5354935452447	49.185735578073	37.7646225563898	47.8206013369768	57.6061686944182	44.8468245576433	58.0989327725631	63.9408262305447	66.5901917397935	52.4606934402548	52.2276549313146	53.6936602330074	58.4837714702144	62.0360628912632	58.660727448849	50.9002335279409
SELENBP1	4.18349809812044	5.19631154345568	4.67037908399678	5.14706069315728	4.60940032229402	3.46113759226396	3.01592260147265	2.50352836048338	1.46244193539293	1.16317617921118	1.1228331780889	1.18703620340013	0.74813206096647	0.283840661757236	1.75497571173084	4.07466049508373	2.73190530214538	3.44004547149212	1.73840240726517	1.96440220364661	1.88657327323272	1.77245893975038	2.83111618961627	1.06288190661593
PSMB4	137.343352455316	122.443995642156	118.431588129993	128.967860387035	136.778944346333	135.187962427251	274.233533691049	271.424199749073	262.264587080466	232.718319855038	211.31720411633	221.467040234368	163.840921351657	145.326418819705	234.427808230151	249.651314179553	145.929274889599	267.893541092449	193.340580773231	202.251576883782	180.062937967434	163.730894559441	185.834466686412	223.91378832709
POGZ	93.8171701152967	92.4943454735111	83.0866204943132	84.7808299080434	87.1777887042565	90.3967700567765	54.0711837835454	51.7395861166565	38.8359580621012	41.2096703491963	44.5764771701292	51.8904397486344	44.4390444214083	42.8599399253426	40.0873399416413	37.9256861465486	41.4338970825382	27.1763592247877	39.6809245136616	41.8253969193091	37.6266558383637	38.1078672046331	32.8409477995487	34.2484169909579
CGN	52.6052633189188	57.5373405448093	51.3165109229276	52.6359791639857	46.4948206422701	50.2204278093203	37.2681864324835	36.9270433171299	26.6489419338268	30.574916710694	27.9959739070165	22.7232644650882	26.0349957216332	31.2224727932959	23.8307228224504	27.2688817747911	21.3999248668054	14.6201932538415	24.035302848275	27.2560805755967	28.2985990984908	30.2425806594908	26.7257368299775	32.713143125846
TUFT1	88.5655448431881	71.3311857328916	74.8990423470595	86.3346595512607	90.1839193492308	91.4826171445456	104.911021922656	115.99681403573	93.1088032200167	93.1371783496956	156.448089480386	176.020511304191	111.022797847424	118.07771529101	135.594965516888	136.187691162606	158.7919956872	114.553514200688	135.897718620121	141.846209121649	122.103214628673	156.862616167908	103.392363244786	105.697700713474
SNX27	53.7624010907393	54.0416400519391	57.4283650328493	48.4600619978393	53.7095341902086	49.3381770505079	33.1751486161991	35.0493970467673	28.4363709659737	28.913236454678	30.4287791262091	35.7806627024897	27.5312598435661	25.8295002199085	29.1880171003656	32.7540016720192	18.0988726267131	14.0181852963304	35.5994579922564	36.0140404001879	34.7967959285146	38.1078672046331	45.4111036814449	42.7514722438854
MRPL9	30.7976668499931	31.0833908690349	26.0618684687228	32.7275368602642	30.6625325787385	31.1841710518685	40.7149551198808	44.43762839858	41.7608419328871	39.7972421315827	39.7108667317439	52.9078993515487	26.7831277825996	22.4234122788216	38.6094656580785	35.1047673422598	24.9286358820765	45.5806024972706	32.6517321712415	36.9143914101926	32.9102226552819	28.4701217197404	33.2939263898873	41.4523943580215
OAZ3	1.86922255447935	1.79508944228469	1.09552101970295	1.55382964321729	1.20245225798974	2.06989601105982	3.87761477332198	2.29490099710976	1.94992258052391	2.40943637122317	2.5450885370015	2.543649007286	1.19701129754635	2.83840661757236	1.29313999811746	1.25374169079499	2.3904171393772	2.75203637719369	1.05815798703098	0.982201101823306	1.78176364694201	1.77245893975038	1.35893577101581	1.88956783398388
TDRKH	15.0427910336671	13.6993667963832	16.1445202903593	11.4594936187275	13.9284053217145	11.5371253075465	10.5557291051543	13.9780333460322	15.2743935474373	11.1332577153071	16.4307921727008	19.8404622568308	10.3242224413373	7.37985720568813	9.51381570043562	8.61947412421559	8.08188651884674	5.67607502796199	9.59900459663813	9.00351010004697	9.74729524503573	8.64073733128309	9.1728164543567	5.43250752270367
RORC	2.3142755436411	1.22821909208952	1.61445202903593	1.55382964321729	0.901839193492308	1.28944341672579	0.215423042962332	0	0.162493548376993	0.166168025601598	0.224566635617779	0	0.299252824386588	1.13536264702894	0.184734285445352	0.156717711349374	0.341488162768172	0.946012504660332	1.3604888404684	0.818500918186088	0.31442887887212	0.77545078614079	0.679467885507904	0.590489948119964
THEM4	21.4515540775963	23.1472059663026	21.968079395096	21.3651575942377	22.6461841921402	18.696929542524	25.8507651554799	25.2439109682074	30.8737741916286	34.0644452483276	24.6274743727498	26.7931028767458	26.7831277825996	22.1395716170644	22.0757471107195	21.4703264548643	20.2616309909115	21.3282819232511	22.9015621478847	24.1457770864896	23.3725466628276	26.1437693613181	18.2323882611287	18.4232863813429
S100A10	2390.46861538559	2229.40660892589	1922.00514056727	1806.6183032982	2083.34874132207	2292.08747139457	2264.31160457707	2362.49626284282	2254.59798373077	2011.21469786894	1595.17166833829	1611.99516421738	1768.58419212474	1814.59335061401	1989.77298853188	2060.21103339887	1626.73577803998	3398.42092128706	1924.33588212919	2089.96024449636	1813.62577333439	1752.51877667819	1815.99116866746	2107.6948208194
S100A11	3169.48936761431	2955.47304913419	2059.81015304569	2858.26962869821	3029.57846400516	2995.64851882595	2361.89824303901	2608.88517898706	1797.01615150116	1708.87197528683	1274.86479040213	1452.4235831603	1562.54862253457	1349.3785059939	1491.72935497122	1681.26760735609	1403.74400775237	3009.60978187167	1276.36528049943	1393.49781321182	1176.06881660802	1158.63425317807	1307.86243495513	1616.40718398359
TCHH	1.33515896748525	1.41717587548791	1.38381602488794	1.06825787971189	1.30265661282222	1.28944341672579	0.861692171849328	0.208627363373615	0.324987096753985	0.166168025601598	0.636272134250374	0.339153200971466	1.04738488535306	0.851521985271708	0.46183571361338	0.313435422698749	1.93509958901964	1.54802046217145	0.151165426718711	0.163700183637218	0	0.332336051203196	0	0
RPTN	2.1362543479764	1.79508944228469	1.84508803318391	1.35960093781513	2.10429145148205	0.984048923290735	3.01592260147265	3.33803781397784	7.31220967696466	8.64073733128309	1.4222553589126	1.18703620340013	11.6708601510769	11.9213077938039	2.3091785680669	1.41045940214437	4.55317550357562	5.41807161760008	1.05815798703098	0.900351010004697	0.838477010325654	1.32934420481278	0.339733942753952	0.472391958495971
FLG	8.81204918540264	8.88096881972426	6.74610312132869	9.32297785930374	5.91205693511624	8.44924765170321	3.66219173035965	4.58980199421953	1.62493548376993	3.15719248643036	4.11705498632595	4.74814481360053	7.33169419747141	11.6374671320467	1.84734285445352	2.35076567024061	5.80529876705892	2.40803183004448	2.79656039429615	1.80070202000939	3.66833692017474	3.43413919576636	1.81191436135441	1.88956783398388
CRNN	2.4922967393058	1.22821909208952	2.47933704459089	2.42785881752702	1.50306532248718	3.35933942778561	10.5557291051543	15.4384248896475	37.2110225783313	32.5689330179132	2.35794967398668	3.0523788087432	23.7905995387337	21.5718902935499	9.42144855771294	8.61947412421559	19.237166502607	18.0602387253336	1.96515054734324	1.63700183637218	1.5721443943606	0.664672102406392	0.905957180677205	0.826685927367949
CRCT1	4.98459347861159	5.85766028535004	5.82355910473673	9.61432091740699	8.21675709626325	13.9463485335342	93.0627545597275	127.471319021279	98.6335838648344	105.682864282616	25.4883131426179	12.0399386344871	91.122485025716	129.715182423057	181.501435450058	185.24033481496	160.499436501041	378.577004137707	33.180811164757	37.8147424201973	38.4651328486894	35.2276214275388	19.2515900893906	27.2806356031423
LCE3E	0.0890105978323499	0.0944783916991942	0	0.291343058103242	0.100204354832479	0.101798164478352	3.01592260147265	3.33803781397784	0.64997419350797	0.498504076804794	2.05852749316298	2.71322560777173	2.543649007286	2.27072529405789	2.21681142534422	2.82091880428874	2.73190530214538	6.53608639583502	1.05815798703098	0.327400367274435	1.25771551548848	0.443114734937594	0.679467885507904	0.590489948119964
LCE3D	0.801095380491149	0.283435175097583	0.345954006221984	0.291343058103242	0.200408709664957	0.882250758812383	4.09303781628431	7.92783980819737	2.43740322565489	2.07710032001997	12.3885927315808	7.97010022282946	2.543649007286	2.55456595581512	7.11226998964605	8.77619183556496	3.87019917803928	7.48209890049535	1.13374070039033	0.818500918186088	1.99138289952343	1.21856552107838	1.24569112343116	2.12576381323187
C1orf68	0.0890105978323499	0.0944783916991942	0	0.0971143527010807	0.200408709664957	0.0678654429855679	0	0	0	0.166168025601598	0	0.5087298014572	0.299252824386588	0.283840661757236	3.87941999435239	4.23137820643311	12.9765501851905	30.3584012859179	1.43607155382775	1.14590128546052	1.99138289952343	2.10479499095357	0.566223237923253	0.826685927367949
KPRP	1.780211956647	2.17300300908147	2.82529105081287	1.35960093781513	1.10224790315727	1.28944341672579	0.430846085924664	1.04313681686807	0.487480645130977	0.415420064003995	0.636272134250374	0.339153200971466	2.09476977070612	2.27072529405789	0.0923671427226759	0.156717711349374	0.569146937946953	0.430005683936515	0.604661706874843	0.572950642730262	0.104809626290707	1.10778683734399	0.113244647584651	0.354293968871978
IVL	97.8226470177525	116.680813748505	99.3464587867464	224.916840855703	164.93636805426	240.684793548317	212.837966446784	214.468929548076	189.467477407573	199.567798747519	32.8241565727987	34.2544732981181	176.559166388087	197.553100583036	151.389746922466	128.195087883788	138.644194083878	169.164236060625	43.7623910350668	39.5335943483881	53.243290155679	56.1647926533401	33.067437094718	47.5934898184691
SPRR4	0	0.0944783916991942	0	0	0.100204354832479	0	0	0.208627363373615	0.64997419350797	0.415420064003995	0.0748555452059264	0.169576600485733	0.74813206096647	1.13536264702894	0.46183571361338	0.156717711349374	2.04892897660903	3.95605229221593	0	0	0	0	0	0
SPRR1A	13.5296108705172	12.2821909208952	12.0507312167324	21.1709288888356	16.533718547359	23.7529050449488	194.096161709061	211.548146460846	141.044399991229	134.762268762896	66.5465796880685	64.4391081845786	359.402642088292	281.286095801421	127.559024100015	110.17255107861	317.697820761989	604.931996161889	18.8956783398388	16.8611189146334	16.3503017013503	18.3892614999102	10.7582415205418	19.2499723087108
SPRR3	67.4700331569212	59.0489948119964	65.500625178029	66.1348741894359	62.5275174154667	78.5542502557949	261.954420242196	310.646144063313	478.381006421866	447.573576957904	53.0351537783988	41.7158437194904	353.41758560056	308.250958668358	345.914949496421	315.62947065764	338.870086853616	529.853003746573	66.2860396161547	71.5369802494641	56.4923885706909	64.6947513008888	39.9753605973817	55.7422511025246
SPRR1B	128.620313867746	166.187490998883	175.225704151435	270.560586625211	168.343316118564	221.919998562807	891.205128735168	996.612914835759	647.374296733938	553.25644124052	280.483727886606	258.265162539772	813.06992385836	601.74220292534	523.906433523018	501.183240895299	648.030703546401	1191.45974905129	154.188735253085	144.465412059845	124.933074538522	127.063150243355	95.5784825614451	137.938451880824
SPRR2D	7.29886902225269	5.29078993515488	5.82355910473673	53.1215509274911	34.0694806430428	54.4620179959183	172.76928045579	221.353632539405	34.4486322559224	47.7733073604594	73.4332898470138	65.9652975889502	187.182641653811	166.33062778974	146.124819787273	120.359202316319	270.344795524803	498.37658768242	14.9653772451524	13.0141645991588	22.7436889050834	18.3892614999102	9.73903969227995	14.0536607652551
SPRR2A	16.1999288054877	21.6355516991155	16.0292022882853	58.0743829152462	46.8956380616	63.8274491279266	142.394631398101	185.886980765891	24.5365258049259	31.3226728259012	64.076346696273	47.651024736491	161.895777993144	156.11236396648	92.2747755799532	77.5752671179403	192.599323801249	453.397993142661	12.4711477042936	14.5693163437124	16.0358728224781	17.1706959788318	12.2304219391423	15.1165426718711
SPRR2E	0.534063586994099	0.472391958495971	0.576590010369973	8.0604912741897	4.80980903195898	6.17575531168668	52.1323763968844	68.6384025499193	10.0745999993735	13.625778099331	17.254203169966	16.1097770461447	50.2744744969468	42.0084179400709	40.179707084364	25.8584223726468	79.1114243746265	191.352529351749	0.755827133593554	1.882552111828	1.46733476806989	1.66168025601598	0.792712533092554	1.41717587548791
SPRR2F	0	0	0	0.679800468907565	0.200408709664957	0.542923543884543	2.36965347258565	2.71215572385699	0	0.0830840128007989	2.5450885370015	1.18703620340013	2.24439618289941	2.27072529405789	2.3091785680669	2.35076567024061	4.66700489116502	9.63212732017793	0	0.163700183637218	0.31442887887212	0	0.113244647584651	0
SPRR2C	0.0890105978323499	0	0.115318002073995	0.388457410804323	0.501021774162394	0.101798164478352	0.861692171849328	0.625882090120845	0.487480645130977	0.249252038402397	0.0374277726029632	0.5087298014572	0.897758473159764	1.13536264702894	1.01603856994944	0.940306268096246	1.93509958901964	3.44004547149212	0.226748140078066	0.163700183637218	0.104809626290707	0	0	0.118097989623993
PGLYRP3	0.623074184826449	1.32269748378872	0.403613007258981	1.55382964321729	1.10224790315727	1.15371253075465	2.58507651554799	1.25176418024169	2.59989677403188	2.40943637122317	0.785983224662227	1.18703620340013	3.89028671702564	5.10913191163025	0.831304284504083	1.56717711349374	4.32551672839684	3.87005115542863	0.302330853437421	0.245550275455827	0.733667384034947	0.332336051203196	0.113244647584651	0.118097989623993
PGLYRP4	2.93734972846755	3.02330853437421	3.11358605599786	11.6537223241297	12.9263617733898	12.1139815729239	4.73930694517131	2.92078308723061	4.71231290293278	4.23728465284075	4.22933830413484	3.22195540922893	13.4663770973965	14.475873749619	4.6183571361338	4.23137820643311	25.2701240448447	25.9723433097655	1.43607155382775	1.30960146909774	2.20100215210484	1.77245893975038	0.566223237923253	1.53527386511191
S100A9	558.452490800163	594.080127004533	588.525423584632	1324.05708472653	1169.58522960469	1185.50749079339	1098.87294215086	1125.54462540065	1808.7156869843	1454.55181210359	808.215321588387	801.249437295089	3914.97507503754	3645.93330027169	1576.43002484791	1527.6842502337	3509.24618999332	8035.8602202688	348.436308586628	332.065822508096	327.215653279586	367.563672630734	302.702942993771	367.993335668361
S100A12	2.04724375014405	2.64539496757744	2.47933704459089	4.07880281344539	5.11042209645641	6.9901406275135	7.10896041775696	6.05019353783483	6.01226128994872	4.73578872964554	4.11705498632595	3.5611086102004	12.1197393876568	9.65058249974602	4.80309142157915	3.29107193833686	8.76486284438308	21.6722864704003	0.529078993515488	0.409250459093044	0.62885775774424	0.664672102406392	1.24569112343116	1.06288190661593
S100A8	64.888725819783	53.8526832685407	45.5506108192279	179.078866380793	200.809527084287	206.310946676127	447.002814146839	502.374691003665	587.576670931205	442.422368164254	324.349077377279	349.666950201582	1563.59600741992	1302.54479680396	466.269336464068	368.756774805078	1294.35396627896	2980.79940104792	38.8495146667087	39.0424937974764	38.4651328486894	39.4372114094459	51.0733360606774	59.4032887808684
S100A7	0.1780211956647	0.0944783916991942	0	1.26248658511405	1.4028609676547	1.76450151762477	10.7711521481166	10.4313681686807	3.89984516104782	4.65270471684474	8.34639329046079	7.63094702185799	35.4614596898107	27.8163848522091	10.6222214131077	9.40306268096246	32.8966930133339	77.7450276557219	0.453496280156132	0.163700183637218	0.209619252581413	0.221557367468797	0.226489295169301	0
S100A6	2109.46215802886	1752.95207958685	1682.89326326684	1970.83867371573	2039.45923390544	2241.1544564339	2642.37904497597	3023.84500473718	5915.09014801928	5041.45481273968	2240.65103464899	2818.87182987434	3444.10075586524	2765.74340816251	4328.04720655643	4675.98635353128	2678.40548997836	5966.93087257665	2941.07454223924	3180.69456807114	3222.68638918665	3673.19959526519	3610.35260964625	5718.42275558335
S100A4	13.7076320661819	15.3999778469687	13.6075242447314	14.1786954943578	15.1308575797043	14.4214066344332	15.7258821362502	15.0211701629003	26.4864483854498	24.2605317378333	9.09494874252005	9.49628962720106	29.9252824386588	17.5981210289486	15.5176799774096	15.6717711349374	19.9201428281434	39.5605229221594	11.3374070039033	10.9679123036936	12.7867744074662	11.964097843315	10.7582415205418	17.006110505855
S100A3	9.34611277239673	12.4711477042936	9.22544016591957	11.2652649133254	9.419209354253	9.46722929648673	7.97065258960629	11.4745049855488	8.93714516073459	5.98204892165752	7.5229822931956	8.64840662477239	9.27683755598423	7.37985720568813	6.83516856147802	7.20901472207122	5.00849305393319	14.190187569905	3.85471838132712	5.07470569275375	3.87795617275615	4.54192603311034	4.86951984613998	3.42484169909579
S100A2	9870.47420422711	8986.31222646886	9498.51319483079	8437.00361961179	9134.02776039977	8626.30859245255	8009.64416038247	7971.65155450583	9713.05185423473	7725.98235034629	5775.29245150023	9163.24118384708	6055.38090146261	4730.77230950785	7066.64062114104	8585.77981627547	4176.40023065474	9078.2799992677	9124.26957402802	9114.66252473664	7876.02417724145	6753.62245386761	8932.73780147724	10525.4833252384
S100A16	570.46892150753	561.862995435108	527.579859488526	668.049632230734	518.958353677407	622.461843063629	1632.04497348263	1726.80868664341	2077.1550289031	1843.88349608813	1366.41312218898	1459.71537698119	1339.60526836656	1259.1171755551	1835.33512589957	2058.80057399673	1230.72333861649	2329.94279784161	1400.01859955534	1450.38362702575	1327.4139169718	1232.08052049398	1385.43501855062	1694.7061511043
S100A14	2479.9242662071	2204.8422270841	2265.24917374051	2246.1578636233	2490.77964807092	2375.49410082383	2068.70748156727	2166.17791390824	1889.9624611728	1608.00798374666	1325.13028900791	1602.66845119066	1474.8675449893	1387.69699533113	1578.27736770236	1512.95278536686	1179.27245542609	1944.22769935056	1468.87445142571	1554.49694381902	1337.47564109571	1279.82613318351	1448.62553190285	1856.26420090992
S100A13	60.4381959281656	58.387646070102	52.2390549395196	50.596577757263	52.8076949967163	58.1267519171389	108.142367567091	115.99681403573	133.894683862642	125.955363406011	88.9283877046405	103.441726296297	80.0501305234123	72.6632094098524	122.571198392991	130.075700419981	67.7284856156874	170.368251975647	104.30414443591	117.209331484248	106.905818816521	114.102044246431	120.832038972822	151.283524708335
CHTOP	47.3536380468101	49.7901124254753	55.7562540027764	55.8407528031214	53.8097385450411	52.6635837568007	65.2731820175866	80.5301622622154	77.6719161242024	71.4522510086871	62.7289468825663	77.3269298214943	56.4091573968718	47.4013905134584	74.1708156063088	70.9931232412665	51.1093950276364	78.7770412971695	77.3966984799799	72.5191813512874	76.5110271922159	70.2336854876087	75.6474245865466	88.3372962387466
SNAPIN	14.7757592401701	14.0772803631799	13.6075242447314	12.5277514984394	11.3230920960701	12.3175779018806	29.7283799288018	25.8697930583283	28.1113838692197	22.4326834562157	17.6284808959957	21.3666516612024	15.7107732802959	15.0435550731335	22.6299499670556	23.9778098364543	15.0254791617996	26.2303467201274	23.2794757146815	24.9642780046757	22.7436889050834	21.1587285932701	20.9502598031604	22.2024220493106
ILF2	200.451866318452	167.226753307574	177.070792184619	179.370209438896	210.128532083708	207.634322814345	204.005621685329	191.311292213605	167.693341925056	175.307267009686	185.529468792888	207.392182394052	149.626412193294	150.719391393092	155.361534059541	143.553423596027	108.707065147868	176.732336097908	164.694732410035	174.422545665455	163.08377850834	153.982370390814	174.962980518285	181.989002010573
NPR1	0	0	0	0	0	0.033932721492784	0	0	0	0	0.374277726029632	0	0	0	1.75497571173084	2.82091880428874	10.3584742706345	12.8141693813081	0	0.0818500918186088	0	0	0	0
INTS3	100.403954354891	95.8010891829829	94.5607617006756	97.5999244645861	96.8976111230069	94.875889293824	69.1507967909086	71.9764403638972	69.5472387053528	67.3811343814479	75.4918173401767	101.067653889497	83.0426587672782	76.0692973509392	57.0828942026137	63.4706730964966	66.2487035770253	59.0827809728771	51.2450796576429	50.01040610117	44.8585200524225	45.1977029636346	41.1078070732282	47.1210978599731
SLC27A3	3.3824027176293	6.14109546044762	3.80549406844182	4.56437457695079	3.70756112880171	4.54698468003305	12.2791134488529	13.3521512559114	9.58711935424256	7.5606451648727	7.85983224662227	9.66586622768679	9.27683755598423	7.0960165439309	9.42144855771294	13.6344408873956	7.62656896848917	9.54612618339062	7.63385404929489	8.43055945731671	5.45010056711675	4.98504076804794	7.02116815024834	9.8021331387914
GATAD2B	58.0349097866921	55.1753807523294	55.4102999965544	46.8091180019209	57.8179127383402	56.9730393863843	39.4224168621068	34.4235149566465	21.61164193414	23.9281956866301	32.5995899371809	35.2719329010325	31.1222937362052	30.3709508080242	18.3810614018125	21.0001733208162	24.9286358820765	13.5881796123939	23.5062238547595	19.8895723119219	21.5907830158856	19.6078270209885	26.4992475348082	21.6119321011907
DENND4B	24.3889038060639	27.7766471595631	21.622125388874	29.0371914576231	25.952927901612	23.2778469440498	50.8398381391104	41.725472674723	29.7363193529896	31.6550088771044	37.0160671043306	39.3417713126901	28.2793919045326	31.2224727932959	27.8025099595254	36.3585090330548	26.522247308328	19.4362569139305	29.0993446433518	23.9820769028524	25.7831680675139	22.4880727980829	30.802544143025	31.0597712711101
CRTC2	72.5436372333651	81.3458952530062	65.67360218114	84.9750586134456	70.6440701568975	77.7737976614608	49.5472998813364	45.6893925788217	28.4363709659737	30.0764126338892	39.3365890057143	41.5462671190046	33.067437094718	29.5194288227525	30.8506256693738	30.7166714244774	29.0264938352946	43.5165752143753	31.4424087574918	34.2133383801785	28.7178376036536	27.1407775149276	29.7833423147631	35.0751029183259
SLC39A1	149.359783162683	154.094256861386	139.707759512645	144.117699408404	150.907758377713	144.756989888216	105.772714094505	101.601525962951	83.6841774141511	70.8706629190815	67.2577073675248	80.2097320297518	61.0475761748639	59.3226983072623	65.4883041903772	70.3662523958691	50.0849305393319	47.3866263698039	84.1991426823219	89.7077006331953	69.69840148332	66.0240955057016	83.2348159747182	82.6685927367949
CREB3L4	5.07360407644394	4.34600601816293	3.97847107155282	5.24417504585836	6.61348741894359	4.17372474361243	4.30846085924664	5.21568408434037	5.19979354806376	3.82186458883675	5.20246039181188	3.90026181117186	3.14215465605917	1.70304397054342	3.41758428073901	2.19404795889124	1.59361142625147	3.87005115542863	3.62797024124906	3.60140404001879	3.87795617275615	2.10479499095357	2.49138224686231	3.3067437094718
JTB	43.5261823400191	42.7042330480358	37.5936686761223	42.5360864830733	36.8752025783522	40.3460058549201	108.357790610053	120.795243393323	118.782783863582	108.756972756246	80.6194221867827	74.4441276132369	86.3344398355306	77.2046599979682	93.0137127217346	108.291938542418	72.1678317316736	135.19378702964	80.1932588742761	84.7148450322602	73.261928777204	75.9941770417974	89.5765162394586	105.343406744602
RAB13	163.690489413691	149.181380493028	132.558043384057	153.732020325811	172.652103376361	166.270335314641	140.455824011441	146.873663815025	100.258519348604	86.4904573256317	69.09166822507	86.6536428482097	83.0426587672782	72.3793687480951	88.9495584419369	101.866512377093	62.6061631741648	124.701648341589	94.7051398392723	101.166713487801	84.7909876691817	85.6319225266901	87.0851339925963	110.657816277681
RPS27	665.265208198983	515.9464970693	493.042117867364	538.499085727492	565.15256125518	646.452277159027	733.300038243778	762.324385767189	705.384493504524	575.689124696736	447.63616033144	554.515483588347	416.55993154613	369.560541607921	517.902569246044	521.399825659368	367.89658068891	922.104188633462	742.524576042307	793.291089905957	683.568382667989	521.32448565408	594.760889114585	665.245975551951
TPM3	394.583980190807	336.248596057432	354.256902371312	410.793711925571	370.054682396344	415.845501894067	613.524826356722	606.062490600352	605.450961252674	592.8044313337	725.462516363235	788.361615658173	425.836769102115	436.263097120872	674.46487616098	663.072636719203	430.275085087897	404.721349721048	691.128330957946	690.15997421451	732.61928777204	756.06451648727	805.622422917204	816.64759824991
C1orf43	125.682964139278	120.932341374969	113.184619035626	120.42179734934	107.318864025585	108.245381561981	126.884172304814	129.557592655015	157.293754828929	153.456171643076	143.460652387158	140.748578403159	151.721181964	138.514242937531	140.582791223913	136.971279719353	137.278241432805	157.21007804719	128.94410899106	127.031342502481	119.692593223987	122.853560261448	128.985653598917	123.766693125944
UBAP2L	573.49528183383	489.209112218428	449.33659508132	504.99463404562	548.218025288491	530.029109717285	299.222606674679	288.323016182336	207.016780632288	195.330514094678	199.040894702558	228.589257454768	203.94079981946	196.701578597764	159.333321196616	182.419416010672	177.118527089092	124.185641520865	183.363662609796	174.340695573637	148.934478959094	158.635075107659	172.245108976254	155.416954345174
HAX1	69.7843087005623	61.6943897795738	59.7923840753662	68.659847359664	71.0448875762274	72.4802931085865	79.9219489390252	76.7748697214903	68.2472903183369	59.903573229376	60.8575582524181	64.7782613855501	58.3543007553847	51.6590004398169	62.8096570514196	71.1498409526159	57.0285231822847	93.0532300038618	56.9137831595946	66.6259747403476	54.0817671660047	52.3983174063705	55.9428559068174	61.8833465629722
ATP8B2	27.5932853280285	26.3594712840752	30.9052245558306	30.6881354535415	29.2596716110838	30.2340548500705	21.3268812532709	18.985090066999	13.1619774185364	11.0501737025063	16.1313699918771	20.5187686587737	14.5137619827495	13.0566704408328	12.0077285539479	15.9852065576362	11.6105975341178	6.62208753262233	18.291016632964	16.942969006452	13.8348706703733	16.949138611363	15.1747827763432	13.6993667963832
IL6R	53.1393269059129	66.1348741894359	58.6392040546263	41.4678286033614	41.0837854813163	34.0345196572623	31.8826103584251	30.876849779295	27.7863967724657	31.5719248643036	40.9834110002447	37.9851585088042	45.9353085433413	45.9821872046722	15.6100471201322	14.5747471554918	17.8712138515343	12.212161423797	43.7623910350668	37.5691921447415	48.1076184674344	43.2036866564154	33.2939263898873	43.5781581712533
UBE2Q1	127.107133704596	117.058727315302	122.756013207767	110.51613337383	118.641956121655	114.217540544711	76.0443341657032	79.9042801720945	82.5467225755122	75.606451648727	79.3468779182819	76.4790468190657	80.1997569356056	64.999511542407	67.3356470448307	65.3512856326891	56.1178880815696	68.1129003355439	70.2919234242005	73.1739820858363	77.0350753236694	73.2247099484375	75.6474245865466	81.251416861307
ADAR	317.41179187016	290.80448965012	285.066101126915	312.70821569748	352.218307236163	373.870725407494	223.609118594901	190.059528033363	128.857383862955	148.803466926231	285.349338324991	307.103223479663	405.936456280407	374.669673519551	413.804799397588	456.518693160727	645.867945182202	377.54499049626	333.470931341476	308.656696247974	457.284399506353	484.102847919322	557.503400059235	489.988558949946
PMVK	12.728515490026	11.5263637873017	11.0128691980665	14.470038552461	10.6216616122427	10.9602690421692	21.9731503821579	24.6180288780866	25.0240064500568	23.5127756226261	14.7465424055675	17.9751196514877	24.9876108362801	23.8426155876078	19.3047328290393	23.5076567024061	16.7329199756404	33.2824399366862	20.1050017535885	19.6440220364661	17.0839690853852	15.1766796716126	14.9482934811739	18.0689924124709
PBXIP1	76.8161459293179	71.3311857328916	64.462763159363	66.0377598367349	67.4375308022582	58.3303482460956	40.0686859909938	50.0705672096676	27.4614096757117	26.4207160706541	32.1504566659454	33.9153200971466	39.9502520556095	38.0346486754696	25.4009642487359	28.5226234655861	26.522247308328	30.9604092434291	34.9947962853815	33.8040879210855	29.2418857351072	30.9072527618972	25.933024296885	34.1303190013339
PYGO2	25.8130733713815	27.1152984176687	24.8510294469459	28.1631622833134	25.3517017726171	27.3837062446767	33.1751486161991	38.3874348607452	30.7112806432516	27.3346402114629	28.7819571316787	26.7931028767458	38.9028671702564	34.0608794108683	22.0757471107195	25.3882692385986	27.091394246275	25.4563364890417	27.0586113826492	24.3094772701268	19.0753519849086	18.8323762348478	22.7621741645148	24.3281858625425
SHC1	919.568486206006	860.698148379659	779.780330024352	1008.92101021153	934.806426232194	953.6452048332	668.026856226192	627.551109027834	547.278270933711	549.766912702887	657.418825771048	684.241582959933	747.68318172989	696.828824614014	560.945657754811	630.945505892581	719.17407078977	502.246638837849	639.505337733506	595.213867704924	578.653946750992	638.528333045073	551.727923032418	596.158651621915
CKS1B	27.9493277193579	19.8404622568308	18.1049263256172	19.3257561875151	25.752519191947	29.4196695342437	39.4224168621068	35.2580244101409	19.9867064503701	21.4356753026061	21.4086859288949	19.5013090558593	15.7107732802959	11.9213077938039	19.7665685426526	20.8434556094668	10.0169861078664	15.3082023481399	27.2853595227273	26.6831299328665	26.4120258252581	25.3683185751773	27.4052047154854	32.476947146598
FLAD1	44.5052989161749	42.798711439735	39.0351437020472	53.5100083382955	46.3946162874376	46.2502993946645	66.9965663612853	58.8329164713594	64.997419350797	57.9095569221569	47.2338490249395	51.3817099471772	49.376716023787	37.1831266901979	43.8743927932711	49.0526436523541	32.5552048505657	57.5347605107057	38.3204356731932	39.9428448074811	36.6833692017474	33.1228264365852	33.6336603326412	42.7514722438854
ZBTB7B	76.9051565271503	93.0612158237063	75.2449963532815	96.7258952902764	68.038756931253	76.1450270298072	102.756791493032	101.392898599577	90.9963870911158	80.176072352771	55.6550978606062	63.9303783831214	86.9329454843038	82.8814732331129	56.6210584890003	66.7617450348334	54.1827884925499	42.312559299353	47.9194402698313	47.6367534384303	41.2949927585384	36.4461869486171	59.5666846295262	71.8035776913876
ADAM15	296.761333173054	331.146762905676	281.202948057436	356.895246176472	278.167289014961	277.976854468886	407.149551198808	399.312773497099	398.434180620386	385.84215544691	398.306356040734	414.275634986646	482.994058559953	466.634047928896	354.874562340521	415.458652787191	434.031454878346	610.694072326638	354.180594801939	368.570963459196	289.064949309769	285.033553248608	301.117517927586	371.536275357081
EFNA4	12.0164307073672	10.3926230869114	10.6092561908075	14.2758098470589	10.1206398380804	12.1139815729239	10.5557291051543	11.2658776221752	14.4619258055523	9.97008153609587	6.4001491151067	6.61348741894359	6.58356213650494	3.40608794108683	10.1603856994944	8.46275641286621	8.87869223197247	13.5881796123939	4.53496280156132	7.28465817185619	3.98276579904686	3.32336051203196	5.20925378889393	5.55060551232766
EFNA3	17.5350877729729	14.4551939299767	13.8381602488794	18.063269602401	17.2351490311863	16.6948989744497	20.6806121243839	21.4886184274823	15.5993806441913	12.6287699457214	5.95101584387115	3.39153200971466	23.1920938899606	28.1002255139664	10.8069556985531	12.8508523306487	17.8712138515343	28.0363705926608	5.89545164202972	6.05690679457706	4.29719467791898	5.20659813551673	5.09600914130928	6.25919345007162
EFNA1	74.6798915813415	77.6612379767376	66.9997592049909	127.414030743818	117.740116928162	110.756402952447	67.2119894042476	70.3074214569082	65.9723806410589	61.565253485392	51.2011929208536	59.5213867704923	52.2196178554596	44.2791432341288	107.70008841464	133.836925492366	186.566366259011	271.333586563941	27.6632730895241	24.9642780046757	42.5527082740269	38.8833179907739	48.1289752234765	57.3956229572605
SLC50A1	77.9732837011385	65.4735254475416	55.5832769996654	59.4339838530614	66.0346698346035	71.9034368432092	62.0418363731516	58.4156617446122	62.3975225767651	62.4791776262008	51.1263373756477	47.1422949350338	49.9752216725602	51.6590004398169	49.3240542139089	54.851198972281	42.4583615708427	60.3727980246867	59.8615089806095	59.0957662930356	41.2949927585384	40.4342195630555	38.3899355311965	53.6164872892927
DPM3	8.54501739190559	10.203666303513	6.74610312132869	12.7219802038416	6.1124656447812	6.24362075467225	11.2019982340413	12.9348965291641	12.6744967734054	14.1242821761358	11.0037651452712	9.32671302671532	15.4115204559093	10.5021044850177	9.79091712860365	10.1866512377093	11.6105975341178	22.2742944279115	11.7153205707001	11.2134625791494	10.5857722553614	8.64073733128309	9.51255039711065	15.707032619991
KRTCAP2	39.7877372310604	40.7201868223527	30.1556575423496	41.9534003668669	38.1778591911744	38.1064462363964	84.2304097982719	84.9113368930613	69.2222516085988	61.4821694725912	56.2539422222537	70.0351360006078	55.3617725115188	47.4013905134584	51.0790299256398	60.3363188695091	53.9551297173712	106.641409616256	56.2335387393604	58.6865158339425	47.164331830818	47.1917192708538	45.6375929766142	55.0336631647806
TRIM46	3.11537092413225	5.57422511025246	3.74783506740483	5.63263245666268	4.30878725779658	5.53103360332379	3.66219173035965	3.12941045060422	3.89984516104782	4.65270471684474	2.69479962741335	2.37407240680026	2.24439618289941	2.27072529405789	3.32521713801633	3.44778964968623	1.93509958901964	2.15002841968257	2.64539496757744	2.29180257092105	1.99138289952343	1.55090157228158	2.03840365652371	2.95244974059982
MUC1	65.1557576132801	68.9692259404118	53.3345759592225	70.3107913555824	61.4252695123095	58.2624828031101	38.3453016472951	46.9411567590634	33.3111774172835	34.6460333379332	12.0517427781541	10.5137492301155	49.0774631994004	47.9690718369729	34.5453113782808	35.2614850536092	50.6540774772788	74.0469787738678	29.0993446433518	25.3735284637687	21.1715445107228	25.9222119938493	24.6873331734538	31.0597712711101
THBS3	22.4306706537522	27.1152984176687	21.622125388874	27.8718192252102	30.762736933571	28.3677551679674	21.3268812532709	18.5678353402517	24.3740322565489	19.8570790593909	15.0833923589942	16.6185068476019	20.9476977070612	16.4627583819197	16.9031871182497	24.1345275478036	20.1478016033221	22.2742944279115	12.0932341374969	13.177864782796	8.80400860841937	9.30540943368948	9.1728164543567	9.68403514916741
MTX1	15.5768546206612	12.0932341374969	16.4904742965812	14.0815811416567	15.3312662893692	17.0681589108703	38.5607246902574	43.6031189450855	43.873258061788	40.6280822595907	28.3328238604431	36.7981223054041	19.3018071729349	12.7728297790756	34.6376785210035	37.1420975898017	17.6435550763555	34.4864558517085	31.6691568975699	32.4126363601691	29.8707434928514	28.1377856685372	33.2939263898873	39.4447285344136
GBAP1	1.86922255447935	1.51165426718711	2.01806503629491	1.06825787971189	1.30265661282222	2.13776145404539	4.95472998813364	1.87764627036253	1.29994838701594	0.830840128007989	1.16026095069186	1.35661280388587	1.34663770973965	0.851521985271708	1.20077285539479	2.03733024754187	0.796805713125734	0.516006820723818	0.98257527367162	0.654800734548871	0.62885775774424	0.553893418671993	0.566223237923253	0.590489948119964
GBA	58.0349097866921	59.7103435538907	46.9344268441158	58.2686116206484	57.0162778996804	55.5139323621946	62.0418363731516	62.1709542853373	56.7102483835704	51.5120879364953	48.2443988852195	56.1298547607777	41.2968897653491	38.6023299989841	48.7698513575729	53.7541749928354	35.5147689278899	35.0884638092196	41.7216577743642	39.124343889295	38.6747521012708	36.1138508974139	39.9753605973817	37.3189647211817
FAM189B	48.1547334273013	51.7741586511584	41.8027757518231	54.9667236288117	47.096046771265	51.7474002764955	97.3712154189741	89.9183936140281	91.4838677362468	82.6685927367949	71.5619012168656	72.2396318069223	77.6561079283196	72.3793687480951	79.0662741706106	96.0679570571664	80.0220594753416	100.621330041144	61.3731632477966	60.7327681294078	58.6933907227958	53.5061042437145	65.3421616563434	71.8035776913876
SCAMP3	42.8140975573603	46.1054551492068	41.0532087383421	49.4312055248501	39.2801070943317	44.3839997125614	56.0099911702063	56.1207607475024	51.3479612871296	51.9275080004993	59.959291709947	68.6785231967219	59.2520592285444	53.6458850721176	50.7095613547491	59.3960126014128	46.1009019737032	82.5610913158108	44.442635455301	42.889448112951	36.1593210702938	44.0899161262906	39.5223820070431	47.3572938392211
CLK2	63.9986198414596	61.6943897795738	52.7003269478156	54.2869231599041	60.9242477381471	61.1806968514895	40.7149551198808	35.4666517735145	43.060790319903	43.0375186308138	28.445107178252	42.9028799228905	33.6659427434912	30.9386321315387	29.4651185285336	35.7316381876573	26.7499060835068	35.4324683563688	28.3435175097583	29.302332871062	23.7917851679904	26.1437693613181	33.6336603326412	33.7760250324619
HCN3	3.3824027176293	3.87361405966696	3.05592705496086	3.30188799183674	3.40694806430428	2.71461771942272	3.87761477332198	6.25882090120845	4.3873258061788	2.74177242242637	2.61994408220742	3.0523788087432	3.14215465605917	2.27072529405789	2.03207713989887	2.97763651563811	1.02446448830452	1.37601818859685	2.19189868742131	2.12810238728383	1.78176364694201	1.77245893975038	2.37813759927766	1.88956783398388
FDPS	335.21391143663	286.08057006516	281.721879066769	375.929659305883	413.743781103305	448.183385476691	141.963785312177	134.773276739355	163.955990312385	162.346161012761	100.718136074574	124.977954557985	105.037741359692	109.562495438293	153.421824062365	147.78480180246	98.3485908772335	159.016101919723	178.072872674641	186.53635925461	178.805222451946	191.204008125572	152.540540296524	157.07032619991
RUSC1-AS1	0.712084782658799	2.45643818417905	0.230636004147989	1.26248658511405	1.10224790315727	2.20562689703096	7.10896041775696	9.59685871518629	8.12467741884962	6.64672102406391	3.21878844385483	5.42645121554346	5.087298014572	3.12224727932959	6.28096570514196	4.70153134048123	5.34998121670136	5.50407275438739	12.0932341374969	12.8504644155216	4.7164331830818	5.53893418671993	9.28606110194135	9.44783916991942
RUSC1	27.9493277193579	31.5557828275309	26.2348454718338	33.698680387275	28.7586498369214	30.0643912426066	89.4005628293678	95.3427050617421	76.8594483823174	66.55029425344	63.8517800606552	63.4216485816642	56.8580366334517	46.2660278664294	87.0098484447607	97.0082633252627	69.7774145922965	79.7230538018298	79.4374317406825	80.6223404413297	77.0350753236694	72.5600378460311	75.9871585293006	91.6440399482184
ASH1L	121.58847663899	106.66610422839	108.283603947481	92.8413211822331	106.617433541757	105.530763842558	47.1776464087507	41.5168453113494	28.7613580627277	30.8241687490964	50.2280708331766	59.1822335695209	57.9054215188048	69.5409621305228	24.7543942496771	30.4032360017786	44.7349493226305	12.8141693813081	43.5356428949887	37.7328923283787	44.4392815472597	42.5390145540091	42.466742844244	28.3435175097583
ASH1L-AS1	1.0681271739882	0	0.576590010369973	0.485571763505403	0.80163483865983	0.135730885971136	0.215423042962332	0.625882090120845	1.78742903214692	0.664672102406392	0.636272134250374	0.339153200971466	0.448879236579882	0.283840661757236	1.29313999811746	1.56717711349374	0.796805713125734	1.29001705180954	1.43607155382775	1.30960146909774	1.78176364694201	0.997008153609587	0.905957180677205	0.944783916991942
MSTO2P	3.11537092413225	3.2122653177726	2.94060905288686	2.62208752292918	2.50510887081197	2.10382873255261	4.95472998813364	4.58980199421953	2.1124161289009	2.65868840962557	2.73222740001631	3.73068521068613	2.09476977070612	1.98688463230065	0.923671427226759	2.03733024754187	1.02446448830452	1.03201364144764	2.8721431076555	1.80070202000939	2.82985990984908	1.99401630721917	2.15164830410836	1.41717587548791
YY1AP1	82.0677712014266	77.2833244099409	58.9274990598113	80.1193409783916	86.0755408010992	82.8297731638857	56.440837256131	55.286251294008	36.3985548364463	37.4708897731603	41.7693942249069	47.8206013369768	34.2644483922643	33.4931980873538	37.2239585172384	37.7689684351992	34.0349868892278	45.4946013604833	37.2622776861622	36.7506912265554	42.7623275266083	37.6647524696955	38.5031801787812	36.4922787938138
DAP3	87.9424706583617	76.6219756680465	73.0539543138756	77.8857108662667	95.8955675746821	94.2311675854611	122.791134488529	123.924653843927	119.595251605466	120.804154612362	117.448350428098	120.738539545842	96.5090358646746	80.8945886008122	102.065692708557	98.8888758614552	75.8103721345342	106.899413026618	103.094821022161	115.081229096964	106.067341806195	105.350528231413	102.826140006863	104.044328858738
GON4L	83.8479831580736	87.1090771466571	83.6055515036461	92.9384355349342	90.7851454782257	91.41475170156	44.3771468502404	39.6391990409868	29.8988129013666	33.7321091971244	37.0160671043306	40.698384116576	35.1622068654241	39.4538519842558	25.8627999623493	32.9107193833686	34.0349868892278	14.6201932538415	28.9481792166331	25.1279781883129	26.5168354515488	29.7994659245532	34.1998835705645	21.3757361219427
RIT1	45.1283731010014	48.656371725085	53.8535069685555	46.1293175330133	51.1042209645641	49.7114369869285	35.3293790458225	34.2148875932729	45.1732064488039	49.1026515652722	47.9449767043958	45.6161055306622	35.4614596898107	28.9517474992381	37.5934270881291	33.2241548060673	26.0669297579705	24.7683273947432	32.8028975979602	35.5229398492762	43.600804536934	41.2096703491963	33.7469049802259	33.42173106359
ARHGEF2	71.0304570702152	68.8747475487126	63.2519241375861	82.9356572067229	84.2718624141146	84.5264092385248	63.9806437598126	56.329388110876	54.2728451579155	56.9956327813481	69.6156570415115	70.7134424025507	51.0226065579132	53.0782037486031	72.5082070373006	86.0380235308065	80.3635476381098	71.8109492173979	93.9493127056787	94.8642564177676	65.9252549368545	65.580980770764	80.6301890802712	83.4952786641629
SSR2	150.338899738839	141.245195590295	135.729288441092	147.225358694838	153.412867248525	161.01076348326	192.1573543224	191.728546940352	166.880874183171	157.111868206311	188.037129557287	211.631597406195	120.598888227795	119.213077938039	148.803466926231	150.135567472701	105.292183520186	175.70032245646	145.950219496915	160.508030056292	139.501612592931	133.155977848747	155.258411838556	167.581047276446
UBQLN4	103.964378268185	103.075925343821	102.978975852077	107.408474087395	109.222746767402	104.886042134195	72.1667193923813	56.1207607475024	56.0602741900624	55.5832045637345	57.5264864907544	56.4690079617491	68.8281496089152	77.2046599979682	45.0751656486658	47.6421842502098	58.280646445768	61.318810529347	49.3555118236591	45.4268009593279	41.5046120111199	49.8504076804794	44.731635795937	38.1456506485497
LAMTOR2	96.2204562567702	87.7704258885514	68.6718702350638	117.411252415607	88.4804453170787	93.9936385350116	63.7652207168503	57.5811522911177	61.5850548348802	52.5090960901049	31.6638956221068	40.3592309156045	50.7233537335267	38.6023299989841	45.3522670768339	53.7541749928354	37.9051860672671	91.8492140888395	58.1231065733443	57.7861648239379	46.2210451942017	43.2036866564154	36.9177551125961	51.6088214656848
RAB25	95.6863926697761	94.1949565240966	101.998772834448	102.358527746939	98.9016982196565	110.043815801098	147.349361386235	165.858753882024	124.145070960022	118.062382189935	75.9409506114123	87.5015258506383	114.763458152257	105.021044850177	108.900861270035	114.403929285043	93.7954153736579	175.872324730034	77.2455330532612	77.1846365849481	63.619443158459	70.6768002225463	80.4036997851019	99.4385072634019
MEX3A	25.7240627735491	27.5876903761647	21.103194379541	26.9006756981993	33.3680501592154	27.2819080801983	9.04776780441795	6.05019353783483	5.84976774157173	6.06513293445832	4.11705498632595	4.0698384116576	7.78057343405129	7.37985720568813	2.12444428262155	3.13435422698749	1.93509958901964	2.49403296683178	4.2326319481239	3.92880440729322	2.41062140468625	2.10479499095357	3.51058407512417	4.01533164721575
LMNA	193.242007894032	221.64630692631	218.124000922961	249.486772089076	160.827989506128	185.069063021644	791.67968288657	812.394952976857	751.695154791967	722.498575315748	576.836831356869	609.627878746211	488.679862223298	508.642465868967	701.251347550556	829.506846172238	470.79834706972	724.215572885878	652.354399004596	676.327308697165	578.863566003573	515.010100681219	591.363549687046	770.943676265425
SEMA4A	14.1526850553436	13.3214532295864	12.8579572312504	15.8296394902762	13.6277922572171	14.6250029633899	17.2338434369866	15.2297975262739	10.7245741928815	12.4626019201198	13.3242870466549	15.6010472446875	9.12721114379093	9.08290117623155	11.5458928403345	12.2239814852512	14.6839909990314	12.2981625605843	9.145508316482	10.0675612936889	9.43286636616361	6.42516365659512	10.6449968729572	8.73925123217546
SLC25A44	60.2601747325009	55.931207885923	54.3147789768515	53.7042370436976	56.6154604803505	59.3143971693864	43.7308777213534	45.4807652154481	36.0735677396923	30.6580007234948	40.3471388659943	44.4290693272621	34.7133276288442	31.5063134550532	24.6620271069545	29.6196474450317	32.4413754629763	27.7783671822988	34.1633864384286	33.7222378292668	35.8448921914217	33.5659411715228	39.1826480642891	37.6732586900537
PMF1	8.90105978323499	6.5190090272444	5.99653610784772	8.0604912741897	8.41716580592821	8.6867767021527	15.5104590932879	12.1003870756697	8.93714516073459	7.14522510086871	6.32529356990078	9.66586622768679	4.48879236579882	4.25760992635854	7.94357427415013	6.89557929937247	5.12232244152258	12.5561659709462	5.97103435538908	5.81135651912123	6.49819683002382	5.09581945178233	7.02116815024834	7.91256530480752
PAQR6	4.80657228294689	7.46379294423634	4.3244250777748	3.4961166972389	4.60940032229402	4.20765746510521	2.36965347258565	2.92078308723061	5.36228709644075	3.98803261443835	2.61994408220742	2.0349192058288	4.78804519018541	5.39297257338748	3.69468570890704	3.29107193833686	3.75636979044989	3.87005115542863	3.62797024124906	3.76510422365601	1.78176364694201	1.99401630721917	2.03840365652371	3.07054773022381
SMG5	105.744590224832	97.785135408666	103.324929858299	101.872955983434	101.406807090468	109.263363206764	123.652826660379	112.032894131631	105.458312896668	105.516696257015	136.499086683007	144.987993415302	123.741042883854	110.130176761808	104.097769848456	118.478589780127	108.137918209921	112.661489191367	110.426344218018	108.942472210568	111.307823120731	112.108027939211	106.110234786818	107.823464526705
TMEM79	18.5142043491288	18.0453728145461	17.8742903214692	19.0344131294118	17.2351490311863	18.221871441625	33.8214177450861	28.9992035089325	31.1987612883826	31.4888408515028	13.5114259096697	15.0923174432303	26.1846221338264	28.9517474992381	26.6941042468533	24.291245259153	26.9775648586856	29.4123887812576	19.5003400467137	17.5977697410009	19.9138289952343	17.1706959788318	13.1363791198195	16.179424578487
CCT3	477.897899761886	399.360161712494	411.915903408309	442.16164784802	486.792755776182	502.272143536188	658.548242335849	663.852270254843	712.859196729866	681.205820953751	539.708480934729	605.727616935039	545.687525268943	559.166103661755	576.555704874943	594.743714570875	447.577152001484	632.022354249889	506.026265940884	514.673377355412	478.560753643367	484.324405286791	521.151868184562	563.563606485694
TSACC	2.22526494580875	2.17300300908147	1.78742903214692	0.971143527010807	1.4028609676547	2.71461771942272	0	0.208627363373615	1.62493548376993	0.74775611520719	0.7111276794563	1.0174596029144	0.74813206096647	0.851521985271708	0.738937141781407	1.09702397944562	0.796805713125734	0.860011367873029	0.831409846952909	1.39145156091635	0.838477010325654	0.553893418671993	0.452978590338602	0.354293968871978
MEF2D	80.0205274512825	79.5508058107215	76.6288123781695	87.2086887255705	83.9712493496172	81.676060633131	61.8264133301893	52.9913502968982	33.4736709656605	37.3878057603595	55.2059645893707	71.2221722040079	66.2845006016292	53.3620444103603	29.0032828149202	42.4704997756804	47.3530252371865	32.5944308423878	34.0878037250693	34.0496381965413	31.3380782609213	37.5539737859611	38.6164248263659	38.1456506485497
IQGAP3	11.1263247290437	11.7153205707001	11.0128691980665	10.3912357390156	10.2208441929128	10.0780182833568	32.9597255732368	23.1576373344713	6.33724838670271	7.39447713927111	15.0459645863912	17.805543051002	3.14215465605917	3.12224727932959	4.43362285068844	5.32840218587873	2.50424652696659	0.688009094298423	10.203666303513	8.83980991640976	8.48957972954724	6.86827839153271	6.11521096957113	4.60582159533572
GPATCH4	73.7007750051857	75.9606269261521	75.8215863636515	65.7464167786316	74.6522443501966	89.2430575260218	58.5950676857543	56.1207607475024	44.035751610165	43.7021907332202	42.6302329947751	67.3219103928361	38.3043615214833	33.7770387491111	32.3284999529366	34.6346142082117	30.1647877111885	43.0005683936515	52.1520722179552	49.1919051829839	51.8807650138998	45.5300390148378	49.601155642077	57.3956229572605
CRABP2	183.539852730305	211.348162231097	196.155921527865	210.932374066747	208.625466761221	220.087631602197	105.126444965618	114.327795128741	127.719929024316	111.747997217075	32.6744454823869	34.5936264990896	224.439618289941	218.273468891314	112.133711265329	95.9112393458171	180.533408716774	298.681948062303	50.7915833774868	50.1741062848072	37.6266558383637	32.5689330179132	30.5760548478557	44.4048440986213
ISG20L2	60.794238319495	53.4747697017439	53.9111659695925	65.3579593678273	72.0469311245522	75.2967089924876	77.3368724234772	69.0556572766666	70.3597064472378	66.3010422150376	72.0484622607041	84.4491470418951	64.9378628918896	69.5409621305228	53.8500442073201	58.2989886219672	54.9795942056757	46.4406138651436	72.1814912581844	72.5191813512874	59.7414869857028	63.8085218310136	61.265354343296	66.4891681583079
RRNAD1	12.1944519030319	11.2429286122041	13.9534782509534	14.6642672578632	11.6237051605675	10.5530763842558	14.2179208355139	18.985090066999	14.1369387087983	10.6347536385023	11.0786206904771	10.5137492301155	13.6160035095898	12.4889891173184	7.85120713142745	12.2239814852512	12.4074032472436	12.1261602870097	9.37225645656007	11.0497623955122	8.38477010325654	7.8652865451423	6.90792350266369	8.1487612840555
MRPL24	57.500846199698	48.5618933333858	47.9146298617448	54.8696092761106	54.7115777385334	55.9889904630935	77.9831415523642	83.450945349446	66.7848483829439	55.5832045637345	46.8221435263069	49.6859439423198	41.4465161775424	28.9517474992381	50.2477256411357	46.3884425594148	27.5467117966325	62.9528321283057	54.1928054786578	61.7149692312311	42.2382793951548	38.9940966745083	46.2038162145374	57.3956229572605
HDGF	609.366552760267	570.838442646531	587.891174573225	729.523017490518	783.297441725486	788.087456669908	572.809871236841	543.682908951641	456.606870939349	432.535370640959	421.249580646351	501.438007636313	435.263233070292	395.39004182783	429.599580803166	417.182547612034	396.809245136616	541.205153802497	495.671434210652	478.986737322499	441.248526683875	410.988916654619	432.028330535442	509.947119196401
PRCC	60.4381959281656	60.2772139040859	61.0032230971432	64.6781588989197	67.0367133829283	67.4921830491473	82.2916024116109	76.5662423581167	68.7347709634678	63.5592697926112	65.04946878395	60.5388463734067	57.1572894578383	58.4711763219906	52.3721699237572	68.0154867256284	46.328560748882	75.2509946888901	60.617336114203	60.6509180375892	53.8721479134233	56.1647926533401	61.8315775812192	65.426286251692
SH2D2A	2.04724375014405	0.755827133593554	1.61445202903593	3.30188799183674	1.20245225798974	3.18967582032169	3.23134564443498	4.38117463084591	4.2248322578018	5.23429280645033	6.25043802469485	6.27433421797213	2.3940225950927	0.851521985271708	6.55806713330999	7.20901472207122	3.52871101527111	5.50407275438739	2.49422954085873	1.55515174455357	2.20100215210484	1.88323762348478	2.26489295169301	4.36962561608773
PEAR1	19.3152997296199	20.8797245655219	19.6617193536161	23.7930164117648	22.9467972566376	23.6511068804704	25.4199190695552	26.2870477850755	27.6239032240887	26.6699681090565	37.5400559207721	44.4290693272621	11.5212337388836	13.9081924261046	27.7101428168028	28.052470331538	15.5946260997465	11.6101534662859	28.1167693696802	31.1030348910714	27.9841702196187	24.5928677890365	25.1403117637924	23.7376959144225
ARHGEF11	50.2909877752777	49.0342852918818	44.224453795377	48.2658332924371	47.4968641905949	42.1783728155305	44.8079929361651	41.9341000380966	28.4363709659737	29.8271605954868	36.4546505152861	40.698384116576	36.658470987357	32.9255167638394	31.3124613829871	37.7689684351992	40.5232619818231	25.7143398994036	29.0993446433518	27.1742304837781	29.8707434928514	31.682703548038	38.5031801787812	37.2008667315577
ETV3	20.2054057079434	19.0846351232372	22.8906234116879	21.0738145361345	27.4559932240992	26.2639264354148	35.3293790458225	31.5027318694159	36.0735677396923	40.2957462083875	54.7194035455322	53.416629153006	46.6834406043077	44.8468245576433	89.4113941555503	96.2246747685158	241.887448627455	117.907558535392	59.332429987094	52.5477589475469	57.0164367021445	57.2725794906841	51.2998253558467	39.4447285344136
CD1D	1.2461483696529	1.98404622568308	1.38381602488794	1.45671529051621	2.00408709664957	2.51102139046601	2.80049955851032	3.54666517735145	4.54981935455579	6.06513293445832	6.51243243291559	6.10475761748639	2.99252824386588	2.27072529405789	6.28096570514196	8.30603870151684	3.30105224009233	4.64406138651436	2.94772582101486	2.20995247910244	2.51543103097696	2.21557367468797	4.98276449372463	5.07821355383169
IFI16	250.564832898065	256.603311855011	276.12895596618	257.93572077407	282.476076272757	257.006432586346	165.875743080996	163.772480248288	200.029558052078	185.942020648188	198.591761431323	186.025530732849	323.043423925322	295.76196955104	662.180046178864	572.176364136566	672.845510040888	601.921956374333	493.101621956434	521.630635159994	565.133504959491	580.369524084514	666.2182617405	576.081993385837
AIM2	0.26703179349705	0.472391958495971	0.634249011406971	0.582686116206484	0.701430483827351	0.848318037319599	0.215423042962332	0.83450945349446	0.64997419350797	0.249252038402397	0.261994408220742	0.169576600485733	1.34663770973965	0	9.6061828431583	7.99260327881809	10.0169861078664	12.2981625605843	3.25005667445228	3.6832541318374	3.24909841501191	3.65569656323515	3.85031801787812	3.54293968871978
DUSP23	11.1263247290437	11.9042773540985	8.5335321534756	9.22586350660267	7.61553096726838	7.73666050035474	20.6806121243839	25.0352836048338	20.1491999987471	17.2814746625662	16.9922087617453	14.4140110412873	17.805543051002	15.0435550731335	16.533718547359	19.9031493413705	12.6350620224224	31.7344194745148	17.006110505855	18.1707203837312	14.8829669332804	13.1826633643934	12.7966451770655	19.8404622568308
TAGLN2	1078.09636094542	982.291838496522	955.236670179935	1106.42382032341	1129.90430509103	1212.34827349419	1620.1967061197	1607.68246215708	1290.52376121007	1197.32370847231	1162.35690595762	1349.99931646692	907.334563540135	937.241865122393	1246.8640596134	1439.7656141667	910.407441939946	1412.82667514181	1386.94279014417	1469.29099823585	1295.8662194583	1297.10760784607	1303.44589369933	1495.12054863975
IGSF9	22.6977024472492	34.2011777951083	27.4456844936107	32.9217655656664	20.5418927406581	25.5513392840663	75.8289111227409	63.6313458289526	55.0853128998005	51.7613399748977	48.805815474264	45.4465289301765	52.8181235042328	56.4842916896899	36.762122803625	45.9182894253667	36.425404028605	43.0005683936515	46.4077860026442	48.9463549075281	35.740082565131	35.1168427438043	24.5740885258692	32.83124111547
SLAMF9	11.0373141312114	9.06992560312264	9.22544016591957	16.9950117226891	13.6277922572171	13.6409540400992	42.6537625065418	39.6391990409868	26.9739290305808	24.0943637122317	26.2742963672802	33.2370136952037	15.261894043716	15.0435550731335	25.2162299632905	27.8957526201886	16.2776024252829	25.6283387626163	22.5992312944473	22.0995247910244	20.7523060055599	22.3772941143485	21.063504450745	23.8557939040465
PIGM	7.12084782658799	7.74722811933392	10.4362791876965	9.80854962280915	6.41307870927864	6.82047702004958	14.2179208355139	13.7694059826586	13.6494580636674	13.625778099331	13.4739981370667	13.0573982374015	14.9626412193294	12.7728297790756	10.6222214131077	8.77619183556496	6.71593386777405	4.55806024972706	9.90133545007556	11.7045631300611	10.9002011342335	11.1886470571743	12.2304219391423	12.7545828793912
IGSF8	28.3053701106873	27.1152984176687	23.0059414137619	37.9717119061225	28.8588541917539	30.2340548500705	55.5791450842817	46.5239020323161	40.7858806426251	40.4619142339891	30.6159179892239	35.1023563005468	33.067437094718	24.9779782346368	42.9507213660443	57.2019646425216	32.2137166877975	42.312559299353	39.5297590869429	40.5157954502114	33.6438900393169	32.3473756504444	42.5799874918286	58.3404068742524
PEA15	456.713377477787	428.270549572447	409.78252036994	401.082276655463	452.923683842804	490.701085507149	416.62816508915	427.686094915911	286.313632240261	291.791052956406	335.240559204741	384.938883102614	261.247715689491	227.92405139106	296.960363853403	291.181507687137	259.189515541042	267.20553199815	390.989376207945	401.147300003002	377.524273899126	375.76129522708	341.659101762891	344.255639753939
DCAF8	131.82469538971	132.269748378872	121.372197182879	105.757530091477	119.944612734477	125.686800409272	77.5522954664396	78.4438886284792	80.9217870917423	71.2029989702847	54.1954147290907	64.2695315840929	83.9404172404379	78.0561819832399	58.5607684861765	63.1572376737978	56.0040586939802	49.966660473423	62.5824866615462	60.9783184048636	54.9202441763303	54.2815550298553	50.5071128227542	45.2315300259892
PEX19	88.9215872345175	73.7876239170707	86.0272295472	73.418450642017	84.9732928979419	85.3407945543517	65.7040281035113	64.465855282447	65.322406447551	64.3070259078184	68.7922460442463	81.0576150321805	81.2471418209586	65.5671928659215	64.0104299068144	53.2840218587873	59.0774521588937	52.2026900298929	69.6116790039663	63.188270883966	63.3050142795869	64.0300791984824	71.0043940355759	64.599600324324
COPA	275.843842682452	259.910055564483	272.150484894627	253.371346197119	279.069128208453	292.941184647204	216.500158177144	213.217165367835	187.517554827049	192.42257364665	235.30840635483	256.230243333943	178.803562570986	173.710484995428	170.325011180614	186.650794217105	150.254791617996	92.3652209095633	215.7130639276	221.158948093881	225.340696525019	218.787900375437	215.50456435359	201.002778340036
NCSTN	231.249533168445	233.645062672107	205.66965669897	208.601629601921	230.770629179198	228.469013810914	146.91851530031	158.556796163947	107.733222573946	106.430620397823	122.089394230866	131.761018577415	152.319687612773	133.121270364144	99.1099441414313	102.023230088443	134.318677355481	98.4713016214619	108.612359097394	112.707576434224	100.512431612788	108.895446110914	104.071831130294	96.6041555124261
VANGL2	80.8216228317737	92.1164319067144	75.1873373522445	66.3291028948381	69.7422309634052	65.184757987638	29.7283799288018	27.3301846019436	14.4619258055523	13.2934420481278	15.9068033562594	14.9227408427445	23.940225950927	21.5718902935499	17.8268585454765	17.2389482484312	47.0115370744183	27.8643683190862	18.5177647730421	21.1173236892011	13.3108225389198	16.5060238764254	13.8158470053274	13.3450728275112
SLAMF7	25.8130733713815	23.4306411414002	23.0059414137619	12.3335227930372	17.0347403215214	17.8146787837116	14.4333438784763	16.4815617065156	13.6494580636674	12.2964338945182	24.9268965535735	22.3841112641168	20.0499392339014	15.8950770584052	12.4695642675612	11.9105460625524	21.9690718047524	16.7702216735241	12.8490612710904	14.8967167109868	13.8348706703733	15.5090157228158	14.4953148908353	12.9907788586392
F11R	482.170408457839	487.130587601045	438.381384884291	415.552315207924	479.377633518578	455.648584205103	340.799253966409	342.566130659476	387.38461933075	365.154236259511	394.750717643453	450.565027490593	369.726864529629	313.643931241746	375.841903738568	332.398265772023	334.31691135004	231.257056821058	332.261607927726	308.820396431611	358.763350793089	382.851130986082	347.887557380047	322.761805642372
TSTD1	14.0636744575113	17.2895456809525	11.7624362115475	12.7219802038416	10.9222746767402	15.6769173296662	29.0821107999148	29.6250855990533	41.9233354812641	33.067437094718	16.0939422192742	15.0923174432303	19.4514335851282	22.4234122788216	32.6056013811046	36.5152267444042	18.4403607894813	44.4625877190356	26.0760361089776	25.8646290146804	25.9927873200953	23.9281956866301	22.0827062790069	31.0597712711101
USF1	65.3337788089448	61.788868171273	57.0247520255904	63.80412972461	72.848565963212	60.9092350795472	41.5766472917301	40.0564537677341	37.0485290299543	32.3196809795108	28.9316682220905	41.0375373175474	33.3666899191046	32.9255167638394	62.6249227659743	61.2766251376053	56.9146937946953	107.329418710554	42.6286503346764	38.715093430202	41.2949927585384	41.6527850841339	43.8256786152598	58.2223088846284
ARHGAP30	2.75932853280285	3.2122653177726	1.49913402696193	2.62208752292918	3.10633499980684	4.07192657913408	2.80049955851032	3.75529254072507	1.29994838701594	1.99401630721917	2.47023299179557	2.71322560777173	7.33169419747141	5.67681323514472	1.75497571173084	1.88061253619249	1.59361142625147	2.15002841968257	1.05815798703098	1.22775137727913	1.36252514177919	1.77245893975038	0.339733942753952	0.472391958495971
PFDN2	60.6162171238303	51.58520186776	46.8191088420418	59.2397551476592	64.3311958024513	65.659816088537	84.0149867553095	105.356818503676	90.6713999943618	86.0750372616277	77.3632059703249	106.49410510504	70.0251609064616	57.3358136749616	88.0258870147102	84.6275641286621	55.0934235932651	98.4713016214619	87.4491993567742	93.8002052241257	78.8168389706115	73.5570459996406	86.7454000498424	116.680813748505
NIT1	35.9602815242693	33.4453506615147	28.1952515070917	32.2419650967588	32.3660066108906	34.0345196572623	32.7443025302745	34.8407696833937	39.4859322556092	36.6400496451523	31.5890400769009	37.9851585088042	22.1447090046075	19.8688463230065	30.5735242412057	35.1047673422598	20.4892897660903	31.218412653791	33.8610555849912	33.3129873701738	28.9274568562351	25.4790972589117	23.5548866976073	28.3435175097583
DEDD	38.7196100570722	37.6023998962793	39.7270517144912	39.4284271966388	41.5848072554787	40.8889293988047	29.9438029717642	32.5458686862839	33.6361645140374	29.6609925698852	26.9479962741335	26.1147964748029	24.6883580118935	22.1395716170644	41.9346827960949	33.2241548060673	31.5307403622612	39.9905286060959	34.9947962853815	39.124343889295	32.3861745238284	29.7994659245532	31.1422780857789	33.6579270428379
UFC1	90.6127885933322	70.3864018158997	78.1856054061684	86.8202313147661	91.0857585427232	91.5165498660383	70.6587580916449	80.5301622622154	85.4716064462981	77.4342999303446	59.0984529400789	70.0351360006078	59.7009384651243	40.0215333077703	69.0906227565616	68.7990752823753	44.8487787102199	77.4010231085726	57.5184448664694	68.9996274030873	53.8721479134233	59.9312679003096	54.8104094309709	67.7882460441718
USP21	15.1318016314995	16.7226753307574	14.7607042654713	18.7430700713086	15.5316749990342	14.9643301783177	20.6806121243839	18.7764627036253	13.6494580636674	13.8750301377334	14.4471202247438	13.0573982374015	15.1122676315227	12.7728297790756	10.8069556985531	13.4777231760462	14.3425028362632	13.330176202032	10.5815798703098	9.00351010004697	8.59438935583795	9.52696680115828	9.1728164543567	10.0383291180394
PPOX	8.90105978323499	9.25888238652103	8.41821415140161	7.96337692148862	8.61757451559317	8.55104581618156	10.5557291051543	11.4745049855488	11.6995354831435	11.1332577153071	8.2341099726519	7.97010022282946	8.82795831940435	9.36674183798878	8.77487855865421	12.3806991966006	6.48827509259527	13.5021784756066	8.08735032945103	8.83980991640976	6.91743533518664	7.7545078614079	8.7198378640181	7.20397736706356
B4GALT3	37.2954404917546	39.5864461219624	34.1917876149394	43.9928017735896	39.6809245136616	38.1064462363964	31.6671873154628	35.0493970467673	27.7863967724657	30.2425806594908	37.8769058741987	38.6634649107472	30.9726673240119	34.3447200726255	30.2964228130377	35.4182027649586	33.3520105636915	43.6885774879499	34.0122210117099	31.8396857174388	26.7264547041302	27.1407775149276	28.7641404865013	27.8711255512623
ADAMTS4	0	0	0	0.0971143527010807	0.200408709664957	0	0	0	0	0.0830840128007989	0.11228331780889	0	0.149626412193294	0.283840661757236	1.29313999811746	0.783588556746871	5.57763999188014	4.12805456579054	0	0	0	0	0.113244647584651	0.118097989623993
NDUFS2	89.544661419344	74.2600158755667	84.7010725233491	88.7625183687877	94.6931153166924	97.4547761272756	93.7090236886145	91.3787851576434	89.2089580589689	75.8557036871294	81.9668220004894	86.8232194486954	72.1199306771677	60.7419016160485	77.5883998870478	72.873735777459	50.5402480896894	50.3106650205722	71.5768295513095	74.074333095841	66.2396838157267	64.2516365659512	64.0964705329122	76.4093992867233
TOMM40L	26.970211143202	21.9189868742131	21.737443390948	27.4833618144058	28.458036772424	27.5533698521406	29.2975338428772	30.6682224159214	28.7613580627277	30.3256646722916	28.7071015864728	28.1497156806317	20.349192058288	19.8688463230065	23.9230899651731	19.9031493413705	15.9361142625147	17.7162341781844	16.7037796524175	20.8717734137453	18.9705423586179	17.503032030035	30.5760548478557	29.4063994163742
PCP4L1	1.69120135881465	1.22821909208952	1.03786201866595	0.874029174309726	1.00204354832479	1.79843423911755	0.430846085924664	0.41725472674723	0.812467741884963	0.581588089605592	0.149711090411853	0.169576600485733	1.04738488535306	1.41920330878618	0.738937141781407	1.88061253619249	1.2521232634833	1.46201932538415	0.604661706874843	0.327400367274435	0.62885775774424	0.110778683734399	0.339733942753952	0.236195979247986
MPZ	3.56042391329399	2.17300300908147	2.2487010404429	3.0105449337335	2.90592629014188	2.03596328956704	0.430846085924664	0.625882090120845	1.29994838701594	0.664672102406392	0.748555452059264	0.678306401942933	0.598505648773176	0.283840661757236	0.369468570890704	0.783588556746871	0	0.258003410361909	1.3604888404684	0.818500918186088	0.943286636616361	0.664672102406392	0.339733942753952	0.472391958495971
SDHC	97.0215516372614	87.6759474968522	96.1752137297116	76.9145673392559	86.2759495107642	87.9875468307888	99.5254458485974	99.5152523292143	104.80833870316	104.852024154608	69.8027959045263	80.5488852307233	97.8556735744143	64.1479895571353	102.989364135784	77.7319848292896	73.0784668323888	78.6050390235949	86.1642932296651	89.0528998986464	94.6430925405082	96.70979090013	96.8241736848763	91.5259419585944
HSPA6	1.4241695653176	1.41717587548791	2.30636004147989	1.94228705402161	1.30265661282222	1.73056879613198	0.861692171849328	1.87764627036253	2.1124161289009	1.16317617921118	5.46445480003262	7.46137042137226	11.5212337388836	13.9081924261046	10.3451199849397	14.5747471554918	12.7488914100117	22.2742944279115	1.58723698054646	3.19215358092575	1.36252514177919	0.77545078614079	3.39733942753952	5.55060551232766
FCRLA	1.2461483696529	1.79508944228469	2.01806503629491	1.35960093781513	1.9038827418171	2.03596328956704	5.3855760740583	2.08627363373615	2.76239032240887	2.49252038402397	2.1333830383689	2.0349192058288	0.448879236579882	1.98688463230065	2.49391285351225	3.13435422698749	2.3904171393772	2.49403296683178	2.56981225421808	2.7829031218327	1.67695402065131	2.54790972589117	2.94436083720092	2.71625376135183
FCRLB	0.0890105978323499	0.661348741894359	0.461272008295979	0.679800468907565	0.501021774162394	0.271461771942272	2.36965347258565	2.50352836048338	1.94992258052391	2.07710032001997	1.79653308494223	1.18703620340013	1.49626412193294	0.851521985271708	1.84734285445352	2.03733024754187	1.02446448830452	2.06402728289527	1.58723698054646	1.71885192819079	1.04809626290707	1.10778683734399	1.01920182826186	1.41717587548791
DUSP12	10.1472081528879	12.4711477042936	14.0687962530273	13.3046663200481	10.3210485477453	12.5551069523301	14.8641899644009	16.0643069797684	23.0740838695329	24.3436157506341	20.323280523409	21.1970750607166	16.309278929069	18.1658023524631	19.7665685426526	19.9031493413705	14.1148440610844	22.2742944279115	18.1398512062453	21.1173236892011	23.2677370365369	20.1617204396605	22.0827062790069	22.4386180285586
ATF6	103.608335876855	97.5961786252676	105.515971897705	85.7519734350542	96.1961806391796	96.1653327105498	65.9194511464736	66.7607562795568	57.1977290287014	67.5473024070495	73.6952842552345	81.0576150321805	91.5713642622959	91.6805337475872	60.5004784833527	54.5377635495822	73.9891019331039	63.038833265093	68.477938303576	69.8181283212733	69.4887822307386	70.3444641713431	76.4401371196392	58.5766028535004
C1orf226	4.36151929378514	4.25152762646374	3.11358605599786	3.59323104993999	3.40694806430428	3.08787765584334	0.861692171849328	1.66901890698892	1.29994838701594	0.913924140808788	1.30997204110371	1.69576600485733	1.34663770973965	2.83840661757236	1.01603856994944	0.783588556746871	2.95956407732416	1.37601818859685	0.98257527367162	1.47330165273496	1.25771551548848	1.10778683734399	1.24569112343116	0.236195979247986
UHMK1	46.2855108728219	56.2146430610206	84.2974595160901	47.9744902343339	50.9038122548992	43.196354460314	56.440837256131	59.8760532882275	94.5712451554096	110.667905050664	150.160223683088	106.833258306012	160.399513871211	209.190567715083	114.627624118841	82.1200807470721	177.687674027039	76.1110060567631	103.321569162239	99.9389621105214	163.922255518665	161.736878252222	168.394790958375	134.27741420248
UAP1	60.3491853303332	50.7348963424673	65.039353169733	65.9406454840338	66.4354872539334	77.0951432316052	100.602561063409	103.687799596687	116.832861283058	134.263764686091	166.47873253798	166.354645076504	106.085126245045	106.440248158963	157.947814055776	139.008609966895	144.563322238526	150.329987104206	193.038249919794	192.429565865549	195.679572284749	209.925605676685	169.640482081807	162.620931712238
HSD17B7	9.88017635939083	11.0539718288057	9.80203017628955	6.89511904177673	8.11655274143078	9.16183480305167	14.8641899644009	13.9780333460322	13.9744451604214	12.0471818561158	12.4634482767867	14.0748578403159	10.174596029144	7.37985720568813	10.7145885558304	12.3806991966006	6.82976325536344	10.3201364144764	11.7909032840594	10.1494113855075	9.43286636616361	7.8652865451423	11.2112201108804	9.8021331387914
RGS5	4.80657228294689	4.62944119326052	8.12991914621663	4.85571763505403	4.30878725779658	3.93619569316294	2.80049955851032	1.25176418024169	2.59989677403188	2.24326834562157	2.47023299179557	2.20449580631453	3.14215465605917	5.39297257338748	1.47787428356281	0.156717711349374	3.18722285250294	1.63402159895876	1.43607155382775	1.71885192819079	0.943286636616361	1.99401630721917	1.92515900893906	0.826685927367949
[truncated: 11,388 more rows]
