# Supplementary material for: Integrated network analysis reveals new genes suggesting COVID-19 chronic effects and treatment
Source: Brief Bioinform. 2021 Feb 11;22(2):1430–41. doi: 10.1093/bib/bbaa417 (PMC7929418; doi:10.1093/bib/bbaa417)
Supplement: Supplementary_file_S6_bbaa417 [file supplementary_file_s6_bbaa417.xlsx]

## Sheet: BORDA_median_complete
BORDA Rank	Gene Symbol
1	LRRK2
2	RRP1B
3	CUL3
4	XPO1
5	HSPA4
6	H2AX
7	ESR2
8	HNRNPA1
9	PCBP1
10	AR
11	KPNB1
12	TARDBP
13	RPS6
14	HNRNPD
15	TGOLN2
16	CAV1
17	HSCB
18	PCM1
19	HGS
20	PPP2CA
21	IQGAP1
22	RIC3
23	UNC93B1
24	BIRC7
25	CHST10
26	MED4
27	DCP2
28	SCGB2A2
29	UBQLN1
30	ATP2B2
31	YAP1
32	CPVL
33	THBS2
34	ATP5F1B
35	NRG1
36	MMP2
37	TRMT61B
38	MSI2
39	FUS
40	CUL7
41	WDYHV1
42	BET1
43	PCBP2
44	NDEL1
45	SYVN1
46	HDAC5
47	NPLOC4
48	EIF4A1
49	DICER1
50	NRAS
51	H3C13
52	CASP3
53	IGF2BP1
54	TERT
55	CUL4A
56	DERL1
57	AQP2
58	DIAPH3
59	TAZ
60	MRPL1
61	DIMT1
62	PSMA5
63	DPEP2
64	RPL23A
65	CEP192
66	CCNJL
67	RARS1
68	KCTD12
69	ATF6
70	UCHL5
71	CSNK1D
72	ABCE1
73	USP4
74	OSTF1
75	DDX17
76	PAFAH1B1
77	ANAPC1
78	TMPO
79	CD40
80	PPP4R1
81	KPNA1
82	TTC30B
83	ATP4A
84	PLP1
85	DOCK8
86	AXIN1
87	CCR2
88	MAX
89	CYP3A4
90	EXOSC10
91	TMEFF1
92	NAA50
93	NRDC
94	ZMYM3
95	TMCC2
96	EIF3A
97	DCAF10
98	SEL1L
99	FLT1
100	WDR83
101	DUSP3
102	POC1B
103	CDRT15
104	H2AC20
105	HSD11B1
106	TSPAN15
107	PACSIN2
108	SENP3
109	PAIP2
110	ATG7
111	TESK2
112	ATP6AP2
113	EPAS1
114	HGF
115	ANXA7
116	PXN
117	CHMP4B
118	SEPTIN2
119	AICDA
120	ZCRB1
121	EPB41L5
122	NAALADL2
123	EFEMP2
124	NR1H3
125	SLC6A5
126	NUP205
127	FBXO28
128	RPL18A
129	RTN1
130	TUBB2A
131	NCL
132	YWHAB
133	IFNA21
134	TULP3
135	PCGF1
136	MYO5A
137	GTF2I
138	CLK3
139	ATF2
140	TFCP2
141	UBAC2
142	PDGFRA
143	ATP7A
144	CD4
145	METAP2
146	MYOC
147	OCIAD1
148	CLEC14A
149	HBS1L
150	ADCYAP1
151	PTPRN
152	KIFAP3
153	GOLPH3
154	LINGO1
155	CDC26
156	DDX6
157	KMT2C
158	RPS2
159	UBE2J1
160	MAPK14
161	NCOR1
162	APBB1
163	RPL10
164	MRPL58
165	CBX3
166	NFKBIB
167	RPTOR
168	ARNT
169	KIF5B
170	SART3
171	NOP2
172	HNRNPH2
173	HCCS
174	SMC3
175	UBQLN4
176	DCLK3
177	ND1
178	SEC22B
179	TMEM17
180	SIRT4
181	LSM1
182	USP8
183	RPL6
184	INO80B
185	SNW1
186	CDC34
187	ZNF221
188	DVL1
189	GLUL
190	SLC39A12
191	TESK1
192	FGFR1OP
193	RXRA
194	CCDC8
195	STN1
196	MYH1
197	CCDC88A
198	RPL28
199	MPHOSPH6
200	GLB1
201	RBM4
202	MRM3
203	POMK
204	NOS2
205	LAMA3
206	PSG1
207	ANAPC4
208	SPOP
209	EID3
210	EIF3F
211	KPNA3
212	NOL6
213	DUSP9
214	DCAF8
215	SRRM2
216	FASTKD3
217	PIAS2
218	RACK1
219	HEATR1
220	HAO2
221	KARS1
222	FBXW8
223	CCR10
224	LAMA1
225	NEK6
226	TMEM63A
227	THEM4
228	VPS16
229	CBFB
230	INA
231	PTPN5
232	BRD7
233	LRRC4
234	OSBPL8
235	AIMP1
236	STK38
237	VWA8
238	TMEM128
239	PRKACG
240	PMS1
241	TTK
242	CTNNBL1
243	LRRK1
244	GNL3L
245	ATP5F1D
246	KPNA6
247	HNRNPDL
248	SMC2
249	GUSB
250	PTPN22
251	TUBGCP4
252	FAM189A2
253	CENPH
254	ATP5PO
255	CPNE2
256	RRP8
257	ALPP
258	TCEA2
259	SRP9
260	OXT
261	GZMB
262	E2F6
263	RABEP1
264	PLK4
265	VPS41
266	HIPK4
267	COPG2
268	RBL1
269	KCNA10
270	GP1BB
271	SERPINB11
272	OMA1
273	AKAP1
274	WNT5A
275	LIPF
276	COPS4
277	ACTR3B
278	SULT1A2
279	RPL37A
280	ZAP70
281	MAP3K12
282	ABCD3
283	ATP6V1H
284	GEMIN2
285	TM9SF3
286	NIPSNAP2
287	CA9
288	GPR52
289	CCDC6
290	CD19
291	ARPC3
292	PLA2G12B
293	CRY1
294	UPRT
295	DLK2
296	TSPAN33
297	DPY30
298	OGN
299	COMMD10
300	NEXN
301	EXOSC1
302	ZNF707
303	THRB
304	BCKDHA
305	SRP68
306	FAM110B
307	DECR1
308	TOP3B
309	TEKT3
310	IGFBP1
311	YKT6
312	FBXO25
313	VPS50
314	SARM1
315	LIPG
316	CHRNA9
317	RCAN2
318	NPAT
319	BAG4
320	SENP1
321	COL1A2
322	MMGT1
323	OTULIN
324	XPO5
325	MAG
326	L3MBTL1
327	WDTC1
328	ND5
329	MTARC2
330	GYPA
331	NXT1
332	DMXL2
333	HDGFL3
334	RAD23B
335	BMP7
336	EMSY
337	CEP152
338	ADGRG5
339	TREML2
340	EMC7
341	HLTF
342	RNF168
343	CLASP2
344	RPL26L1
345	API5
346	LSM6
347	LZTFL1
348	KDM3B
349	NACC1
350	CARD9
351	LRBA
352	CCDC172
353	ASB6
354	ADCK2
355	CD96
356	RRAGA
357	MRPS24
358	NDUFAF4
359	PPP2R5E
360	IK
361	NOCT
362	VDAC2
363	NDUFS2
364	APOOL
365	SHB
366	RPS11
367	MTCL1
368	PCGF3
369	IQCF1
370	CRMP1
371	SLC25A41
372	EPOR
373	HSDL2
374	B3GLCT
375	RNASE13
376	LRRC41
377	PLSCR4
378	C17orf80
379	MRPS33
380	CDX1
381	HIPK1
382	CPSF3
383	NBEA
384	ADORA1
385	DIRAS3
386	PPP1R21
387	H1-6
388	MYH2
389	RAB35
390	UBE2V1
391	CXCR1
392	ENPP6
393	MED8
394	RAB7B
395	GDF3
396	SPAST
397	EDEM2
398	RAB29
399	USP6
400	ZFPL1
401	TSPAN11
402	TPTE2
403	TXNDC16
404	STK26
405	C12orf49
406	HK3
407	SULF2
408	CCDC51
409	DNASE1L2
410	CCDC60
411	MCM9
412	CPA2
413	POPDC2
414	INTS11
415	RPS20
416	SLC51A
417	ARL6
418	HP
419	AOPEP
420	COL9A1
421	EXOSC9
422	BMP2K
423	NAPSA
424	CPSF4
425	TM9SF2
426	LRRC39
427	ANGEL2
428	LRCH3
429	TTC27
430	MGAT5
431	ATP6V0D2
432	SLC4A8
433	CNPPD1
434	TRIM62
435	MRPL15
436	TBC1D25
437	TGM5
438	P2RX2
439	RTBDN
440	SRPK3
441	IDH3A
442	DDA1
443	NRROS
444	CKAP2
445	SASS6
446	ATP6
447	PYM1
448	BZW1
449	TKTL2
450	RWDD4
451	PPP2R2C
452	KIAA0753
453	ARMCX3
454	TGFBRAP1
455	RIOK2
456	KIRREL3
457	TENT4B
458	COLEC11
459	FZD10
460	ZNF517
461	LARGE2
462	ERFE
463	SYPL2
464	WDR19
465	ZNF114
466	TNPO3
467	KRT9
468	CLEC5A
469	COX17
470	SERPINI1
471	IMPAD1
472	PYCR1
473	HPSE
474	DHX37
475	ITIH3
476	ACAP2
477	GIMAP8
478	CYTB
479	ESRRB
480	SLC30A5
481	TKFC
482	SPINK2
483	CAPN3
484	SERINC2
485	MAT1A
486	EYA4
487	KRT7
488	AIPL1
489	CENPE
490	KDELR3
491	TMEM216
492	LDB3
493	UBFD1
494	WFDC2
495	PYGM
496	MYH8
497	SLA
498	SLC25A23
499	BSPRY
500	DHRS7
501	TRIM71
502	IL4
503	CWC15
504	CDH19
505	TBX20
506	DENND2D
507	TMEM186
508	BTBD9
509	PSG8
510	NUDT6
511	UGT8
512	LOXL1
513	MRPS30
514	RNF125
515	VIP
516	PPP4R3B
517	KDM8
518	TSTD2
519	GDF11
520	CHST8
521	KLRF1
522	CLEC3B
523	SALL1
524	RABL3
525	CGNL1
526	FAM160A2
527	KLK2
528	JAKMIP2
529	ESR1
530	VAPA
531	PTPN11
532	ACTA1
533	LGALS3BP
534	UPF3A
535	OPRM1
536	F2
537	RAP1A
538	MAGEA11
539	CDK15
540	TMEM30B
541	BCAN
542	ATP5PB
543	WWP1
544	CAMKV
545	ALOXE3
546	FATE1
547	FRA10AC1
548	SLC15A4
549	ZMYND10
550	S100A7A
551	PCP2
552	A1BG
553	FOXB1
554	SLC39A5
555	MSN
556	SVIL
557	NUMB
558	FTH1
559	IFNA14
560	CXCR4
561	SULT2A1
562	NME7
563	PRPF40A
564	GNAI3
565	GORASP2
566	MTARC1
567	LIG3
568	OPRD1
569	POTEE
570	CR2
571	BMX
572	SERPINB4
573	NCSTN
574	RPL11
575	EIF6
576	ZSCAN1
577	MAPK13
578	VAV1
579	CHUK
580	MAK
581	CCND3
582	DNAJC13
583	TLR4
584	CLNK
585	BTC
586	CX3CR1
587	GNPTAB
588	EIF4E
589	TFB2M
590	RAP2A
591	LACRT
592	QARS1
593	URI1
594	CD109
595	HAVCR2
596	MATK
597	P2RX4
598	MED28
599	LRRTM1
600	NUFIP1
601	PAG1
602	FERMT1
603	ANKS1A
604	HOMER3
605	SLAMF1
606	NUS1
607	S1PR1
608	KLK5
609	CCR5
610	XPNPEP3
611	KIFC3
612	KCTD6
613	NKX2-5
614	PRKG1
615	STK4
616	RNF25
617	CD207
618	CD2
619	DEUP1
620	IFT140
621	H1-2
622	IFNA5
623	CXCL12
624	VPS4B
625	PKN2
626	TP63
627	L2HGDH
628	CCNYL1
629	DUSP22
630	RBM34
631	NCR2
632	CD244
633	CD3E
634	TRAPPC3
635	RAB3B
636	FBXL2
637	KCNH2
638	SULT2B1
639	ZNF331
640	TFEB
641	MCM3AP
642	MAP2K5
643	IL12B
644	OSBPL9
645	TULP2
646	MMP3
647	KIF7
648	MOB4
649	TRAK2
650	TSHR
651	SERPINA5
652	PACS1
653	PLS3
654	NRP2
655	ZBTB25
656	PMM1
657	CCR3
658	PDYN
659	WASF3
660	ARAP1
661	BCLAF1
662	ESRRG
663	ARHGAP44
664	LUM
665	ARVCF
666	QRICH1
667	CARS1
668	SPRED2
669	ITGA9
670	USP10
671	MYH6
672	MYH4
673	CACNA2D1
674	KMT2E
675	PDS5A
676	HSD17B3
677	ADA
678	NUP160
679	CST4
680	TMEM184B
681	H3-5
682	GRB14
683	ABRA
684	KIAA1549
685	TRADD
686	HLX
687	SCGB1D4
688	PTCD2
689	DSC3
690	FBLN2
691	FITM2
692	SYCE1
693	CCR4
694	CARTPT
695	PHETA1
696	MS4A1
697	LCN1
698	MYBPC2
699	STK16
700	PLXNA1
701	MARCKSL1
702	PPHLN1
703	DOK7
704	PIDD1
705	CRNN
706	NUTM1
707	IRGC
708	CLEC4M
709	FAM118B
710	SVIP
711	IL12RB2
712	EFHC1
713	DEGS1
714	HCLS1
715	DAB1
716	FCGR3A
717	ADAM30
718	TTI1
719	RPL15
720	SMG8
721	RMDN2
722	SIDT2
723	SPATA22
724	NDUFV2
725	CLDN16
726	EIF4G2
727	USE1
728	HEXB
729	WDR53
730	NAPB
731	FOXQ1
732	MPP2
733	TNFSF8
734	GNL3
735	SCARF2
736	HRK
737	PSME4
738	TGFBR3
739	SLC39A10
740	ABHD10
741	TRPM3
742	C1QA
743	HSD17B6
744	FAM3B
745	ZDHHC18
746	ASB5
747	DEFB127
748	MMRN1
749	TMEM255A
750	C2CD5
751	CABLES1
752	APBB3
753	ODF3L2
754	STMN4
755	RHEBL1
756	TMEM94
757	CAMSAP3
758	ZC3HAV1L
759	CELSR1
760	GJB2
761	ZFPM1
762	SYNPR
763	PRAF2
764	PENK
765	SEMA4D
766	SH2D1B
767	KCNJ12
768	ANGPTL7
769	TLX2
770	RPS12
771	TTC14
772	CPLX3
773	DPH6
774	TIMP4
775	EMILIN3
776	KCNJ3
777	APCS
778	FAM168A
779	ACSM1
780	SELENOH
781	ZNF704
782	DPY19L4
783	SPATA19
784	FOXI2
785	ABCG2
786	ZNF777
787	GLB1L3
788	BCL2L10
789	TRMT44
790	PLEKHA7
791	RNF185
792	DTNBP1
793	MAP2K1
794	TMEM185A
795	PPP2CB
796	APOB
797	GFAP
798	SIRT6
799	ATP5F1A
800	XRN2
801	RALB
802	RABGEF1
803	PRKAR1A
804	INSIG1
805	TRIM24
806	TBC1D32
807	MACROH2A1
808	KCNQ5
809	LMAN1
810	FBXL17
811	HEMGN
812	MATN4
813	MEP1A
814	RABL2A
815	SUGT1
816	KDM1B
817	MCUR1
818	HAL
819	CCT4
820	VAMP4
821	HADHA
822	EDNRA
823	IRF5
824	ZSCAN20
825	VCL
826	SLCO1B1
827	BTBD1
828	SET
829	HTR2C
830	SCGB1D1
831	EIF5B
832	MAGI3
833	CARM1
834	CRHBP
835	BTNL8
836	RBMX
837	GNPDA2
838	F13A1
839	ACACB
840	MAST2
841	ERLIN1
842	PLG
843	TYK2
844	KCNJ6
845	SH3GL3
846	CLINT1
847	ELOA
848	TRPC6
849	CNOT7
850	CKAP5
851	CLEC3A
852	MEGF10
853	STX8
854	GCLM
855	ARNT2
856	NOX5
857	PTPN13
858	PGR
859	LRRC15
860	YTHDC2
861	ATP5PD
862	MYH7
863	LRRC40
864	ECM1
865	KMT2D
866	TRIM32
867	CA10
868	GDA
869	GNPDA1
870	FAM117B
871	EBLN2
872	CIP2A
873	FBXL14
874	MAGI2
875	RMI1
876	VPS13A
877	KCNA3
878	BYSL
879	IRF8
880	PHLPP1
881	TXLNB
882	ELP3
883	CFAP52
884	DPF3
885	CBLN4
886	RPS6KA6
887	GLUD1
888	NTF3
889	PRMT8
890	KAT8
891	AGRP
892	PIK3C2A
893	PSMD6
894	SFRP1
895	ACY1
896	UQCC2
897	RIMBP3
898	MYLIP
899	TUBD1
900	IL2RB
901	MLH3
902	TBL2
903	MYL2
904	TMOD1
905	DSG1
906	WT1
907	FAM172A
908	CAMKK1
909	POLG2
910	RTN2
911	WIPF1
912	NARS1
913	IFT22
914	LTV1
915	BRD1
916	MMP7
917	SCN5A
918	PTPRO
919	GTPBP8
920	NR1I3
921	RNF113A
922	PTPRR
923	HACD2
924	ATG4C
925	AMIGO1
926	XYLT2
927	GATB
928	MRC2
929	CDC7
930	STIL
931	RAB27B
932	ANKRD13D
933	PLXNA4
934	CNTLN
935	SGCZ
936	NAP1L5
937	TMEM132A
938	UBXN6
939	KALRN
940	ATP5F1E
941	ITGA2B
942	ADD2
943	MAP7D2
944	CRNKL1
945	ZNRF3
946	SGCD
947	TRIM65
948	OSBP2
949	C1QB
950	FOXJ1
951	DOCK9
952	C1QTNF2
953	DNAJB14
954	CTPS2
955	ANKRD55
956	MATN1
957	PREPL
958	WDR35
959	AP3S1
960	SEC23IP
961	SCN2B
962	ZNRD1
963	TSGA10
964	USP1
965	H2BC11
966	ART3
967	DCAF4L2
968	H2AZ2
969	MAN1A1
970	ATP5PF
971	TMUB2
972	PDHX
973	CEP83
974	ZNF692
975	PTGFR
976	XPO6
977	VPS35
978	CXADR
979	PTP4A3
980	EFCAB7
981	MLX
982	WASF1
983	IBA57
984	AKR7A3
985	UBP1
986	BCL7B
987	ATOH1
988	CDK3
989	ARL8A
990	LRRC27
991	ARID1B
992	MON1B
993	QPCT
994	CCDC102B
995	GPAM
996	DHDDS
997	DPH3
998	FBXO7
999	PTCH1
1000	DLD
1001	STAU1
1002	HDAC7
1003	GDI1
1004	NCBP1
1005	CDK16
1006	RCN1
1007	AGO3
1008	DCN
1009	ANKHD1
1010	MAS1
1011	CAND1
1012	NPB
1013	DMD
1014	KLC2
1015	SSX2IP
1016	ERGIC2
1017	GDI2
1018	PFKM
1019	AMPH
1020	EFNB3
1021	CDC14B
1022	CEP131
1023	NUP43
1024	CEP128
1025	COQ6
1026	MRPS22
1027	EXOC2
1028	NDUFA5
1029	LPIN3
1030	HAUS2
1031	MOB1A
1032	KRT14
1033	FLT3
1034	VKORC1L1
1035	ANKRD40
1036	NRXN1
1037	ARL1
1038	FBXO15
1039	SPACA3
1040	FOXH1
1041	CHGB
1042	ZNF71
1043	NYX
1044	PNPLA2
1045	SERPINA12
1046	CHM
1047	MAGEA10
1048	CRAMP1
1049	CD7
1050	MC4R
1051	COIL
1052	THBS3
1053	BOLL
1054	RGP1
1055	ZMAT5
1056	CD164L2
1057	RRBP1
1058	SPOCK3
1059	NBPF3
1060	SLC35D3
1061	DDX53
1062	CHRM5
1063	SLC7A8
1064	CADPS
1065	STEAP1
1066	SIGLEC12
1067	ARHGEF17
1068	PPP4R3A
1069	DHX57
1070	TCHP
1071	DPYS
1072	KLHDC2
1073	MYO5C
1074	GPATCH4
1075	GABRG2
1076	ADCK1
1077	MUC13
1078	SMARCE1
1079	HDAC11
1080	RAB39A
1081	SLC25A46
1082	HAUS6
1083	CTDSPL2
1084	ZNF786
1085	LYRM4
1086	INS
1087	SCOC
1088	RTKN
1089	SERPINC1
1090	RAB4B
1091	PRPF4
1092	TUBB8
1093	CHMP2B
1094	OXA1L
1095	LSM5
1096	MICOS13
1097	POLDIP3
1098	RAB32
1099	EPS15L1
1100	SLC15A1
1101	CAPN6
1102	UQCRC2
1103	HAUS5
1104	GPX8
1105	STT3B
1106	MYH3
1107	PSMD5
1108	ARSG
1109	CCDC68
1110	NVL
1111	CCDC107
1112	CEP19
1113	LOXL4
1114	XPA
1115	IST1
1116	VPS37D
1117	SF3A3
1118	CD1D
1119	RALYL
1120	OPHN1
1121	SCO2
1122	RPS16
1123	CC2D2A
1124	STAU2
1125	PDCD11
1126	TMEM43
1127	QSOX1
1128	ABHD17B
1129	CAND2
1130	HSPA4L
1131	AK3
1132	MAGEC1
1133	RPL27A
1134	REG4
1135	FAM161A
1136	CHMP6
1137	RAB17
1138	ATP6V1B2
1139	GGT5
1140	CCDC136
1141	RNFT1
1142	MEX3B
1143	CDC20B
1144	CTSV
1145	DYNLRB1
1146	GUF1
1147	H2AC12
1148	RPS29
1149	ASCL4
1150	TUBA3E
1151	CNRIP1
1152	PDPR
1153	NLRP4
1154	PNPLA3
1155	CCDC87
1156	PSG11
1157	LYRM2
1158	GZMK
1159	AVIL
1160	TTC37
1161	PRAMEF17
1162	TIMM8A
1163	C12orf73
1164	COL5A2
1165	STXBP5
1166	VAT1L
1167	FZD9
1168	PCBP4
1169	MIGA1
1170	IFNA8
1171	MTERF1
1172	PIGK
1173	TAF5
1174	SLC32A1
1175	SPANXN3
1176	PTN
1177	MYBPHL
1178	HDHD3
1179	ACOT2
1180	CHAMP1
1181	CHRAC1
1182	KDM4B
1183	PBLD
1184	DHX40
1185	PPFIA2
1186	GKN1
1187	SCN3B
1188	FGD3
1189	DLX4
1190	FMN1
1191	SYDE1
1192	THG1L
1193	MRPL30
1194	DSCC1
1195	PHAX
1196	GPD1
1197	A4GNT
1198	TRPV1
1199	PORCN
1200	RAB34
1201	XKRX
1202	ADD3
1203	OTC
1204	NT5C1A
1205	CCDC91
1206	PKD2L2
1207	CD3D
1208	P2RY2
1209	MMP12
1210	DNAJC14
1211	RAB31
1212	CSRP1
1213	TMEM165
1214	SPARC
1215	ALKBH2
1216	PLEKHA3
1217	ACE
1218	CNR1
1219	SELENOK
1220	SLC7A3
1221	CEP295
1222	BNIPL
1223	NPL
1224	ADPRH
1225	PATJ
1226	ST7L
1227	KIAA1191
1228	KCNAB3
1229	CSTB
1230	WDR7
1231	TRIM72
1232	COL4A5
1233	ZNF618
1234	UPK3A
1235	SOX14
1236	PGAP1
1237	ZNF696
1238	COQ7
1239	C7orf25
1240	MYLPF
1241	PNMA5
1242	DEDD
1243	AP3S2
1244	ZNF366
1245	CES3
1246	FOXN1
1247	CD300E
1248	MLC1
1249	ASTL
1250	RPP14
1251	TTBK1
1252	VWA5B2
1253	ERP27
1254	TANC1
1255	OLIG3
1256	CREB3L4
1257	ZC3H8
1258	GALR2
1259	FAM81B
1260	ETFDH
1261	ADAMTSL5
1262	HMGCS2
1263	TP53BP1
1264	MTOR
1265	MAP3K7
1266	BTRC
1267	SYNCRIP
1268	TGFB1
1269	FOXD4
1270	H2BC21
1271	NCOR2
1272	IQCB1
1273	WDR5
1274	FOXK2
1275	LRFN4
1276	AKAP5
1277	TOB1
1278	ZNF408
1279	ZNF76
1280	SLC17A2
1281	KMT2A
1282	JMJD6
1283	SPACA1
1284	HSPB2
1285	YY1
1286	TIE1
1287	CCNDBP1
1288	PPP2R2B
1289	LOXL3
1290	CDK8
1291	POLR2B
1292	ADGRE5
1293	CHEK2
1294	LEMD3
1295	SF1
1296	H1-5
1297	NAGK
1298	DYNC1H1
1299	RPL10A
1300	JPH4
1301	NSD3
1302	YME1L1
1303	CDK11A
1304	ATP11C
1305	DNAJB6
1306	NFYA
1307	DHX15
1308	RPS27A
1309	FAM171B
1310	MED23
1311	EHD1
1312	MYL9
1313	PPP2R2D
1314	H1-4
1315	RPL7
1316	TRIM17
1317	TADA3
1318	TNFRSF17
1319	NR5A1
1320	KAT7
1321	RFWD3
1322	CDK19
1323	RAB28
1324	SF3B3
1325	CSTF2T
1326	MKS1
1327	HINFP
1328	TMPRSS12
1329	ZNRF4
1330	SPDL1
1331	RNF7
1332	DNM3
1333	DROSHA
1334	NSUN2
1335	SOX6
1336	NKX2-1
1337	NEK7
1338	GDF5
1339	PBRM1
1340	CLOCK
1341	AGTRAP
1342	UBXN10
1343	RCBTB2
1344	FOXN3
1345	MECP2
1346	DKC1
1347	RUNX1T1
1348	DR1
1349	NCOA4
1350	PPP3CC
1351	NISCH
1352	FBXO44
1353	NPY2R
1354	AARS1
1355	AFG3L2
1356	PCNX3
1357	ZACN
1358	PRPF4B
1359	RPL14
1360	GTF3C1
1361	MPHOSPH8
1362	EIF3C
1363	PPARA
1364	MEP1B
1365	PDLIM4
1366	RMND5B
1367	HEY1
1368	MARCHF6
1369	CAP2
1370	C1D
1371	NFE2
1372	EIF3H
1373	TMPRSS11B
1374	FKBP6
1375	DEF6
1376	PHF8
1377	FUT8
1378	MICU2
1379	SMYD3
1380	NSL1
1381	CACNG2
1382	RNF10
1383	NXF3
1384	RBBP5
1385	LIN54
1386	NSMAF
1387	DCTN6
1388	ICE1
1389	HYAL1
1390	PPP2R5A
1391	EPM2A
1392	CXCR2
1393	PPEF1
1394	PTPN20
1395	NTNG1
1396	FKBP9
1397	HYLS1
1398	ANKRD52
1399	ZBTB26
1400	TNS4
1401	USHBP1
1402	SRSF5
1403	LRRC36
1404	SAP130
1405	INTS7
1406	ETV4
1407	NOL3
1408	VPS26A
1409	ZDHHC20
1410	BLOC1S3
1411	EPHA5
1412	NAA35
1413	ATP5ME
1414	C8orf34
1415	MLPH
1416	SLITRK5
1417	TRNAU1AP
1418	SCG3
1419	ORMDL3
1420	ATP6V1C1
1421	CAPN13
1422	CNNM4
1423	ZNF800
1424	KCTD15
1425	PSD4
1426	P2RX5
1427	TMEM230
1428	DPPA2
1429	VIRMA
1430	TUT1
1431	HABP4
1432	ELOA2
1433	SLC47A1
1434	VGLL4
1435	IL23R
1436	INHBB
1437	MRPL32
1438	CCDC15
1439	TMEM150A
1440	NECAB1
1441	CNKSR2
1442	SAR1B
1443	TYRP1
1444	PRDM10
1445	MAGEH1
1446	TMEM68
1447	WDR3
1448	CCDC83
1449	MBOAT1
1450	CPNE3
1451	VPS72
1452	NXF2B
1453	RGPD8
1454	RGPD3
1455	SERPINA7
1456	CTSK
1457	ACP7
1458	OTX2
1459	RAB15
1460	INPP4A
1461	IER3IP1
1462	LYRM1
1463	EXOC3L2
1464	ZNF664
1465	RPS23
1466	TMEM192
1467	H2BC15
1468	RAB11FIP5
1469	TNRC6C
1470	PPEF2
1471	HEMK1
1472	RAB22A
1473	TEX28
1474	TRAM1
1475	SLC16A3
1476	ATAD3C
1477	H2AC1
1478	FLYWCH2
1479	RND2
1480	SPSB2
1481	EMG1
1482	HTRA4
1483	PPA1
1484	SLC44A5
1485	MRPS17
1486	TOMM40L
1487	DAGLB
1488	BET1L
1489	VSX1
1490	ZNF544
1491	MAOA
1492	SNX15
1493	ASB18
1494	MPZL2
1495	CDNF
1496	MZT1
1497	CNIH4
1498	ZNF133
1499	PRDM15
1500	STXBP5L
1501	ACTR8
1502	REN
1503	SOGA1
1504	DCAF12
1505	MBTPS2
1506	CENPL
1507	ASB12
1508	UTP14C
1509	ATP5MC2
1510	ND6
1511	DMRTB1
1512	IL13
1513	IAPP
1514	RPF1
1515	NR2C1
1516	MYO3B
1517	SRPX
1518	PRG3
1519	RALGPS1
1520	CA4
1521	KCNJ1
1522	CCDC126
1523	SIX3
1524	MAEL
1525	RCL1
1526	UTP25
1527	RASGRF1
1528	RTTN
1529	SCN4A
1530	APP
1531	GRB2
1532	PRTFDC1
1533	IL6ST
1534	CRK
1535	DIAPH1
1536	COASY
1537	ITGB2
1538	CNN1
1539	PAK1
1540	CNOT1
1541	ZBTB16
1542	MAP1LC3A
1543	VPS33B
1544	NF2
1545	PAK6
1546	UTRN
1547	NRBP1
1548	DDX19B
1549	TOP1
1550	FXYD1
1551	FAM107A
1552	CDC42BPA
1553	FLAD1
1554	PPM1B
1555	VAMP3
1556	OSM
1557	P4HA3
1558	SRRM1
1559	KRT5
1560	NIFK
1561	ST13
1562	H1-0
1563	CARD10
1564	KRT31
1565	PRPH
1566	TGFB3
1567	CCR8
1568	CISH
1569	RPL4
1570	KRR1
1571	RAB11FIP2
1572	CNTFR
1573	SMAD5
1574	RNF150
1575	KLF16
1576	NOTUM
1577	ANKRD26
1578	HTR4
