# Supplementary material for: Integrated network analysis reveals new genes suggesting COVID-19 chronic effects and treatment
Source: Brief Bioinform. 2021 Feb 11;22(2):1430–41. doi: 10.1093/bib/bbaa417 (PMC7929418; doi:10.1093/bib/bbaa417)
Supplement: Supplementary_file_S7_bbaa417 [file supplementary_file_s7_bbaa417.xlsx]

## Sheet: Sheet 1-1 - Table 1-1
Drug	Function	ATC codes	GG target	IG target	DEG target
ME-344	isoflavone-derived mitochondrial inhibitor		NDUFAF1, NDUFAF2, NDUFB9	NDUFV2, NDUFA5, NDUFAF4, NDUFS2	NDUFA1, NDUFS7, NDUFA11, NDUFB7, NDUFA3, NDUFS6, NDUFA8, NDUFB11, NDUFS5, NDUFB8, NDUFS3, NDUFV1, NDUFS8, NDUFC2, NDUFA9, NDUFA4L2, NDUFA12, NDUFB1, NDUFB10, NDUFAB1, NDUFA7, NDUFA13, NDUFB3, NDUFA10, NDUFA6, NDUFAF3, NDUFB5, NDUFC1, NDUFA2, NDUFA4, NDUFB2, NDUFB9, NDUFB6
NADH	-		AASS, CYB5R3, HMOX1, IMPDH2, NDUFB9	GPD1, HSD11B1, NDUFS2, IDH3A, PYCR1, HSD17B3, NDUFV2, HADHA, GLUD1, DLD, NDUFA5	PYCR2, QDPR, SORD, TSTA3, UGDH, AASS, ACADS, ADH1C, ADH5, AKR1C1, AKR1C3, ALDH1A1, ALDH1A2, ALDH1A3, ALDH1B1, ALDH2, ALDH3A1, ALDH3A2, ALDH3B2, ALDH4A1, ALDH6A1, ALDH7A1, ALDH9A1, AMT, BDH1, CYB5R3, DHCR7, DHFR, DLAT, GAPDH, GSR, H6PD, HADH, HIBADH, HMGCR, HMOX1, HMOX2, HPGD, HSD17B10, HSD17B2, HSD17B4, HSD17B7, IDH3B, IDH3G, IMPDH1, IMPDH2, LDHA, LDHB, MDH1, MDH2, MSMO1, MTHFD1, MTHFD2, NDUFA1 N…
GLUTAMIC ACID	-	['A09AB01']	AASS, GGCX	GLUL, F2, GCLM, GLUD1, GATB	AADAT, AASS, ABAT, ALDH18A1, ASNS, BCAT1, BCAT2, EARS2, EPRS, FPGS, GGCX, GLS2, GMPS, GPT2, NADSYN1, NAGS, OPLAH, PFAS, PSAT1, SLC1A1, SLC1A3, SLC7A11,
ATP	-		ABCC1, CSNK2B	AFG3L2, CDK15	NT5C2, PIK3CA, PPP5C, SLC25A4, TNK2, ABCA1, ABCB11, ABCC1, ABL2, ACSL1, ACSS1, ACSS2, ACVR1, ACVR1B, ACVRL1, AKT1, ARAF, ASNA1, ASNS, ASS1, ATP10A, ATP10B, ATP10D, ATP11B, ATP13A1 ATP13A2 ATP13A3 ATP13A4 ATP1A1 ATP1B1 ATP1B3 ATP2A3 ATP2C1 ATP2C2 ATP6AP1 ATP6V0A1 ATP6V0A2 ATP6V0A4 ATP6V0B ATP6V0C ATP6V0D1 ATP6V0E1 ATP6V0E2 ATP6V0E2-AS1 ATP6V1D ATP6V1E1 ATP6V1G2 ATP7B ATP8B2 ATP8B5P ATP9A ATPAF2, C…
GUANOSINE-5'-DIPHOSPHATE	-		ARF6, RAB7A, RALA, RHOA	EIF4E, RAP2A, IRGC, ARL1, SAR1B	ARF1, ARF6, ARL3, ARL5B, EEF1A1, EIF2S3, GMDS, GNAI1, GSPT1, HRAS, NME1, NME2, RAB11A, RAB5A, RAB7A, RAB8B, RAB9A, RALA, RAN, TGM2, TUFM,
ASCORBIC ACID	-	['G01AD03', 'S01XA15']	PLOD2	ALKBH2	OGFOD2, P4HA1, P4HTM, PAM, PHYH, PLOD1, PLOD2, SLC23A1, TMLHE, EGLN3
NICOTINAMIDE ADENINE DINUCLEOTIDE PHOSPHATE	-		POR	HSD11B1, DECR1	SPR, AKR1A1, AKR1C1, AKR1C3, CRYZ, DCXR, DHFR, DHRS11, FDXR, G6PD, HMGCR, IDH1, MDH1, MTHFD1, NNT, POR, PTGR1
PALMITIC ACID	-		PPT1	TRAPPC3, PPARA	HNF4G, PPT1
DEXFOSFOSERINE	-		PRKACA	PYGM	SMAD2, TAOK2, KCNC4, PIM1, PRKACA, PYGL
MYRISTIC ACID	-		PRKACA, PVR, ARF6	INS, PPARA, TLR4, TRAPPC3	ARF1, ARF6, CALM1, ECI2, FKBP1A, GM2A, HNF4A, LY96, PKIA, PPP3R1, PRKACA, PVR
CYCLIC ADENOSINE MONOPHOSPHATE	-		PRKAR2B	PRKAR1A	PRKAR2B
COPPER	additive	['V03AB20']	CYB5R3	IDH3A, KRT9, CLEC3B, A1BG, EIF6, LUM, APCS, PLG, ACY1, SERPINC1, SERPINA7, IAPP, EIF4A1, YWHAB, RPS2, RACK1	PPIA, PRDX1, PRDX2, PRNP, RANBP1, RPSA, S100A2, S100A4, S100A8, SCO1, SERPINA1, SERPINA4, SERPINA6, SERPINE1, SERPINF2, SERPING1, SF3A2,SFPQ, SNCA, SRSF1, STIP1, TF, TKT, TUBB, UGDH, VTN, ACTN1, AGT, AHCY, AKR1A1, ANXA4, ANXA5, APLP1, APOD, APOH, AZGP1, B2M, BDNF, C1QBP, C1QC, C1S, C3, C4BPA, C5, CALR, CBX5, CFH, CFI, CFL1, CLIC1, CLU, CYB5R3, EEF1A1, ENO1, GAPDH, GPI, GSN, GSR, GSS, HBA1, HDGF, …
CALCIUM CITRATE	additive		FBN2	NRXN1, CADPS, SPARC	PNPO, POR, PPCDC, RFK, RPS6KA4, SGK1, DHODH, DPYD, HAO1
CALCIUM PHOSPHATE	additive		FBN2	NRXN1, CADPS, SPARC	SRI, TPT1, CADPS2, CALM1, CALM3, CALR, CANX, CAPS, CASR, CIB1, FBN2, GCA, NCS1, NUCB1, NUCB2, PDCD6, PEF1, S100A13, S100A16, S100A6
INOSINIC ACID	additive		IMPDH2	PYGM	IMPDH2
FLAVIN MONONUCLEOTIDE	additive		POR	HAO2	POR, PPCDC, RFK, RPS6KA4, SGK1, DHODH, DPYD, HAO1, PNPO
SURAMIN	African sleeping sickness and river blindness treatment	['P01CX02']	SIRT5	P2RY2	SIRT5
GSK-690693	AKT inhibitor		PRKACA	PRKACG	PRKACA, PRKACB, PRKCA, PRKCE, PRKCH, PRKCI, PRKCZ, AKT1, AKT2, AKT3
PENTAZOCINE	analgesic	['N02AD01']	SIGMAR1	OPRM1	SIGMAR1
NALTREXONE	antagonist of opioid receptor	['N07BB04']	SIGMAR1	OPRM1, OPRD1,	SIGMAR1
ADEMETIONINE	anti-inflammatory agent	['A16AA02']	COMT	MAT1A	AMD1, CBS, COMT, MAT2A
PROCAINAMIDE	Antiarrhythmic agent	['C01BA02']	DNMT1	KCNH2, SCN5A, SCN4A	SCN9A, DNMT1, SCN3A
NIALAMIDE	antidepressive	['N06AF02']	COMT	MAOA	MAOB, COMT,
AMITRIPTYLINE	antidepressive	['N06AA09']	SIGMAR1	OPRM1, OPRD1, KCNH2, HTR2C, CHRM5	KCNH7, ADRA1D, HRH1, KCNQ3, ADRA2A, ADRA1B, SIGMAR1
NORTRIPTYLINE	antidepressive	['N06AA10']	SIGMAR1	HTR2C, CHRM5	ADRA1D, HRH1, ADRA2A, ADRA2C, ADRB2, ADRA1B, SIGMAR1, PGRMC1, DRD2
QUERCETIN	antioxidant agent		CSNK2B	SF3B3, ESR2, EIF3F, ESR1	RUVBL2, CYP1B1, CBR1, NQO2, HSPA2, HSP90AA1, HIBCH, STK17B, CSNK2A1, NR1I2, PIM1,AHR, UBA1, HCK, ACTB
ELLAGIC ACID	antioxidant agent		PRKACA	CA4, CA9	SYK, CA12, CA1, PRKACA, CSNK2A1, SQLE
ANTITHYMOCYTE IMMUNOGLOBULIN (RABBIT)	aplastic anemia and GVHD treatment	['L04AA04']	ITGB1	CD4	ITGAL, ITGAV, ITGB3, MR1
FENFLURAMINE	appetite suppressant	['A08AA02']	SIGMAR1	HTR4, HTR2C	SIGMAR1
CONESTAT ALFA	C1 Esterase Inhibitor	['B06AC04']	PLAT	F2	PLAT, C1R, C1S, F12
COLLAGENASE CLOSTRIDIUM HISTOLYTICUM	connective tissue disorders treatment	['M09AB02']	COL6A1	COL5A2	COL5A1, COL2A1, COL4A2, COL6A1, COL4A1, COL1A1, COL4A4, COL4A3, COL18A1, COL11A2, COL5A3
THEOPHYLLINE	COPD treatment	['R03DA04']	HDAC2	ADORA1, RIC3	PDE4B, ADORA2A, PDE5A, PDE4D, PARP1,PDE3B, PDE3A, PDE4A, HM13, CPNE1
HYDROCODONE	cough suppressant	['R05DA03']	SIGMAR1	OPRM1, OPRD1,	SIGMAR1
DEXTROMETHORPHAN	cough suppressant	['R05DA09']	SIGMAR1	OPRM1, OPRD1,	SIGMAR1, PGRMC1, NCF4, RAC2, CYBB, NCF2, CYBA
PENTOXYVERINE	cough suppressant	['R05DB05']	SIGMAR1	OPRM1,KCNH2,SCN5A, SCN4A	SCN3A, SIGMAR1, SCN9A,
PRASTERONE	DHEA treatment	['A14AA07']	SIGMAR1	ESR1, SULT2A1, SULT2B1, NR1I3, GABRG2,PPARA, ESR2, AR	GABRB3, NR1I2, SIGMAR1
METFORMIN	diabete treatment	['A10BA02']	NDUFAF1, NDUFAF2, NDUFB9	NDUFV2, NDUFA5, GPD1, ETFDH, NDUFAF4, NDUFS2,	NDUFA1,NDUFA10,NDUFA11,NDUFA12,NDUFA13,NDUFA2,NDUFA3,NDUFA4,NDUFA4L2,NDUFA6,NDUFA7,NDUFA8,NDUFA9,NDUFAB1,NDUFAF3,NDUFB1,NDUFB10,NDUFB11,NDUFB2,NDUFB3,NDUFB5,NDUFB6,NDUFB7,NDUFB8,NDUFB9,NDUFC1,NDUFC2,NDUFS3,NDUFS5,NDUFS6,NDUFS7,NDUFS8,NDUFV1, PRKAB1
CALCIUM PHOSPHATE DIHYDRATE	dietary supplement	['A12AA01']	FBN2	SPARC, NRXN1, CADPS	SRI, TPT1, CADPS2, CALM1, CALM3, CALR, CANX, CAPS, CASR, CIB1, FBN2, GCA, NCS1, NUCB1, NUCB2, PDCD6, PEF1, S100A13, S100A16, S100A6
OXTRIPHYLLINE	expectorant		HDAC2	ADORA1	PDE3A, PDE4A, ADORA2A
AMINOPHYLLINE	expectorant and bronchodilator	['R03DA05']	HDAC2	ADORA1	PDE3A
CUDC-101	HDAC inhibitor		HDAC2	HDAC5, HDAC7, HDAC11	HDAC9, HDAC1, HDAC10, HDAC3, HDAC6, HDAC8, EGFR, ERBB2
PANOBINOSTAT	HDAC inhibitor	['L01XX42']	HDAC2	HDAC5, HDAC7, HDAC11	HDAC9, HDAC1, HDAC10, HDAC3, HDAC6, HDAC8
BELINOSTAT	HDAC inhibitor	['L01XX49']	HDAC2	HDAC5, HDAC7, HDAC11	HDAC9, HDAC1, HDAC10, HDAC3, HDAC6, HDAC8
ENTINOSTAT	HDAC inhibitor	['L01XX64']	HDAC2	HDAC5, HDAC7, HDAC11	HDAC9, HDAC1, HDAC10, HDAC3, HDAC6, HDAC8
VALPROIC ACID	HDAC inhibitor	['N03AG01']	HDAC2	SCN5A, SCN2B, SCN3B, PPARA, SCN4A	PPARD, SCN9A, HDAC9, OGDH, ACADSB, SCN3A
TACEDINALINE	HDAC inhibitor		HDAC2	HDAC5, HDAC7, HDAC11	HDAC9, HDAC1, HDAC10, HDAC3, HDAC6, HDAC8
FIMEPINOSTAT	HDAC inhibitor		HDAC2	HDAC5, HDAC7, HDAC11	PIK3CA, HDAC3, HDAC10
MOCETINOSTAT	HDAC inhibitor		HDAC2	HDAC11	HDAC8, HDAC1, HDAC3
ROMIDEPSIN	HDAC inhibitor	['L01XX39']	HDAC2, ABCC1	HDAC5, HDAC7, HDAC11	HDAC6, HDAC8, HDAC9, HDAC1, ABCC1, HDAC10, HDAC3
COAGULATION FACTOR IX (RECOMBINANT)	hemophilia B treatment		GGCX	F2	LRP1, F7, F8, GGCX
COAGULATION FACTOR IX HUMAN	hemophilia B treatment		GGCX	F2	F7, F8, GGCX, LRP1
HUMAN C1-ESTERASE INHIBITOR	Hereditary Angioedema (HAE) treatment		PLAT	F2	F12, PLAT, C1S, C1R
NATALIZUMAB	humanized monoclonal antibody against the cell adhesion molecule α4-integrin	['L04AA23']	ITGB1	FCGR3A, C1QA, C1QB	C1QC, FCGR1A, FCGR2A, FCGR3B, C1R, ICAM1
ICOSAPENT	Hypertriglyceridemia treatment		ACSL3	TRPV1, PPARA	PPARD, PTGS1, PTGS2, SLC8A1, ACSL4, FADS1
MENADIONE	hypoprothrombinemia treatment	['B02BA02']	GGCX	VKORC1L1, F2	PROC, NQO2, GGCX, VKORC1, F7, NQO1
PHENETHYL ISOTHIOCYANATE	multiple myeloma treatment		CYB5B	TUBB2A,YWHAB, SMARCE1, SF3A3, HSPA4	ACTB, TUBB4B, NUDC, TPM1, HSPB1, PAPPA, VIM, YWHAH, S100A10, ACTA2, PSMC3, HSPH1, CYB5B, TUBB3, YWHAE, TPM4, YWHAQ, FBXO41, HSPE1, TPD52L2, RANBP1, UCHL1, YWHAZ, VCP, TXN, TUBA1A, TUBA4A
THALIDOMIDE	multiple myeloma treatment	['L04AX02']	RBX1	CUL4A	FGFR2, NFKB1, TNF, PTGS2, DDB1, RBX1, CRBN
LENALIDOMIDE	multiple myeloma treatment	['L04AX04']	RBX1	CUL4A	TNF, PTGS2, DDB1, RBX1, CRBN
POMALIDOMIDE	multiple myeloma treatment	['L04AX06']	RBX1	CUL4A	TNF, PTGS2, DDB1, RBX1, CRBN
DEXIBUPROFEN	NSAID	['M01AE14']	PLAT	SLC15A1, PPARA	PLAT, PTGS1, PTGS2, S100A7
BIRICODAR	ovarian cancer treatment		ABCC1	ABCG2	ABCC1
UROKINASE	plasminogen serine protease	['B01AD04']	PLAT	SERPNA5, PLG	PLAU, PLAUR, SERPINE1, ST14, SERPINB2, LRP2, PLAT
BORTEZOMIB	proteasome inhibitor	['L01XX32']	PSMD8	PSMA5, PSMD6	PSMB8, PSMB1, PSMB9, PSMA2, PSMC2, PSMB7, PSMC5, PSMD2, PSMB3, PSMD3, PSMC4, ADRM1, PSMB2, PSMD4, PSMD13, PSMA1, PSMC3, PSMB5, PSMA6, PSMC1, PSMB10, PSMB6, PSMD8, PSMD1, PSMA7
CARFILZOMIB	proteasome inhibitor	['L01XX45']	PSMD8	PSMA5, PSMD6	PSMB8, PSMB1, PSMB9, PSMA2, PSMC2, PSMB7, PSMC5, PSMD2, PSMB3, PSMD3, PSMC4, ADRM1, PSMB2, PSMD4, PSMD13, PSMA1, PSMC3, PSMB5, PSMA6, PSMC1, PSMB10, PSMB6, PSMD8, PSMD1, PSMA7
IXAZOMIB CITRATE	proteasome inhibitor		PSMD8	PSMA5, PSMD6	PSMB8, PSMB1, PSMB9, PSMA2, PSMC2, PSMB7, PSMC5, PSMD2, PSMB3, PSMD3, PSMC4, ADRM1, PSMB2, PSMD4, PSMD13, PSMA1, PSMC3, PSMB5, PSMA6, PSMC1, PSMB10, PSMB6, PSMD8, PSMD1, PSMA7
OPROZOMIB	proteasome inhibitor		PSMD8	PSMA5, PSMD6	PSMB8, PSMB1, PSMB9, PSMA2, PSMC2, PSMB7, PSMC5, PSMD2, PSMB3, PSMD3, PSMC4, ADRM1, PSMB2, PSMD4, PSMD13, PSMA1, PSMC3, PSMB5, PSMA6, PSMC1, PSMB10, PSMB6, PSMD8, PSMD1, PSMA7
DROTRECOGIN ALFA	recombinant form of human activated protein C	['B01AD10']	GGCX	SERPINA5, F2	SERPINB6, SERPINE1, CP, F5, F8, GGCX
OCRIPLASMIN	recombinant protease with activity against fibronectin and laminin	['S01XA22']	COL6A1	COL5A2, COL5A5, LAMA3, LAMA1, COL1A2	A2M, LAMC1, LAMC2, SERPINF2, COL5A3, LAMA4, LAMB1, COL5A1, COL2A1, COL4A2, COL6A1, LAMB3, COL4A1, COL1A1, FN1, COL4A4, COL4A3, COL18A1, COL11A2, LAMA2
CAPTODIAME	sedative	['N05BB02']	SIGMAR1	HTR2C	SIGMAR1
ATORVASTATIN	statin	['C10AA05']	HDAC2	NR1I3	AHR, DPP4, HMGCR
COCAINE	stimulant	['N01BC01', 'R02AD03', 'S01HA01', 'S02DA02']	SIGMAR1	SCN5A	SIGMAR1
AMINOCAPROIC ACID	treatment of acute bleeding due to elevated fibrinolytic activity	['B02AA01']	PLAT	PLG	PLAT
HALOPERIDOL	typical antipsychotic	['N05AD01']	SIGMAR1	HTR2C	DRD2, HRH1, DRD1, ADRA2A, ADRA2C, SIGMAR1
FOSTAMATINIB	tyrosine kinase inhibitor	['B02BX09']	CIT, COQ8B, CSNK2A2, CTSL, MARK1, MARK2, MARK3, NEK9, PRKACA, RIPK1, TBK1	MTOR, TIE1, PRPF4B , EPHA5, PAK1, PAK6, LRRK2, FLT1, CLK3, PDGFRA, MAPK14, TESK1, STK38, TTK, ZAP70, MAP3K12, STK26, RIOK2, CDK15, BMX, MAPK13, MATK, PKN2, STK16, TYK2, RPS6KA6, CAMKK1, CDK16, FLT3,	PRKAB1 PRKAB2 PRKACA PRKACB PRKAG2 PRKCE, PRKCI, PRKG2, PTK2, PTK2B, PTK6, RAF1, RIOK1 RIOK3 RIPK1 RIPK2, ROCK2, ROS1, RPS6KA1, SIK1, SLC29A1, SLK, SNRK, SRC, STK10, STK17A, STK17B, STK17B, STK3, STK35, STK36, STK38L, SYK, TAOK1, TAOK2, TAOK3, TBK1, TGFBR2, TLK1, TLK2, TNK1, TNK2, TYRO3, ULK1, ULK3, WEE1, YES1, AAK1, ABL2, ACVR1, ACVR1B, ALOX5, AURKA, AURKB, AXL, BMPR1B, BMPR2, BRAF, CAMK1, CAMK2…
FLAVIN ADENINE DINUCLEOTIDE	Vitamin B12 deficiency		ACADM, CYB5R3, ERO1B, GFER, POR,	DLD, MAOA	TXNRD1, XDH, ACAD8, ACADS, AIFM1, CYB5R1, CYB5R3, DPYD, FDXR, GCDH, GFER, GSR, IL4I1, IVD, MAOB, NDUFA9, NQO1, NQO2, POR
PYRIDOXAL PHOSPHATE	vitamin B6 analog	['A11HA06']	SEPSECS	PYGM	SDS, SDSL, SEPSECS, SGPL1, SHMT1, SHMT2, SPTLC2, AADAT, ABAT, BCAT1, BCAT2, CBS, CTH, DDC, GCAT, GLDC, GLDC, GPT2, IGSF10, KYNU, MOCOS, NFS1, OAT, ODC1, PDXDC1, PDXP, PNPO, PSAT1, PYGB, PYGL
KAPPADIONE	Vitamin K derivative		GGCX	F2	F7, PROC, GGCX
